# Supplementary material for: Multiomic Analyses of Dopaminergic Neurons Isolated from Human Substantia Nigra in Parkinson’s Disease: A Descriptive and Exploratory Study
Source: Cell Mol Neurobiol. 2021 Sep 15;42(8):2805–18. doi: 10.1007/s10571-021-01146-8 (PMC9561004; doi:10.1007/s10571-021-01146-8)
Supplement: Supplementary file 2 — Supplementary file2 (XLSX 521 kb) [file 10571_2021_1146_MOESM2_ESM.xlsx]

## Sheet: Sheet1
Majority protein IDs	Protein IDs	Protein names	Gene names	LFQ intensity N01-1	LFQ intensity N01-2	LFQ intensity N01-3	LFQ intensity N03-1	LFQ intensity N03-2	LFQ intensity N03-3	LFQ intensity N05-1	LFQ intensity N05-2	LFQ intensity N05-3	LFQ intensity N07-1	LFQ intensity N07-2	LFQ intensity N07-3	LFQ intensity N09-1	LFQ intensity N09-2	LFQ intensity N09-3	LFQ intensity N02-1	LFQ intensity N02-2	LFQ intensity N02-3	LFQ intensity N04-1	LFQ intensity N04-2	LFQ intensity N04-3	LFQ intensity N06-1	LFQ intensity N06-2	LFQ intensity N06-3	LFQ intensity N08-1	LFQ intensity N08-2	LFQ intensity N08-3	LFQ intensity N10-1	LFQ intensity N10-2	LFQ intensity N10-3	LFQ intensity average N01	LFQ intensity average N03	LFQ intensity average N05	LFQ intensity average N04	LFQ intensity average N09	LFQ intensity average N02	LFQ intensity average N04	LFQ intensity average N06	LFQ intensity average N08	LFQ intensity average N10	Peptides	Razor + unique peptides	Unique peptides	Sequence coverage [%]	Mol. weight [kDa]	Score
				PD	PD	PD	PD	PD	PD	PD	PD	PD	PD	PD	PD	PD	PD	PD	CTRL	CTRL	CTRL	CTRL	CTRL	CTRL	CTRL	CTRL	CTRL	CTRL	CTRL	CTRL	CTRL	CTRL	CTRL	PD	PD	PD	PD	PD	CTRL	CTRL	CTRL	CTRL	CTRL
				N01-1	N01-2	N01-3	N03-1	N03-2	N03-3	N05-1	N05-2	N05-3	N07-1	N07-2	N07-3	N09-1	N09-2	N09-3	N02-1	N02-2	N02-3	N04-1	N04-2	N04-3	N06-1	N06-2	N06-3	N08-1	N08-2	N08-3	N10-1	N10-2	N10-3	N01	N03	N05	N07	N09	N02	N04	N06	N08	N10
P01023	P01023;P20742-2;P20742	Alpha-2-macroglobulin	A2M	20.53089	21.7462	21.1242	21.8403	22.1713	22.2631	20.4601	20.3474	20.8748	21.2712	21.4585	21.6656	21.053	21.2937	21.3483	22.5606	23.382	23.0939	21.2059	21.1872	21.475	20.5836	21.0564	21.6217	21.1564	20.8563	21.2837	21.3375	21.8709	21.8641	21.1338	22.0916	20.5608	21.4651	21.2317	23.0122	21.2894	21.0872	21.0988	21.6908	14	14	14	13.6	163.29	66.569
P49588;P49588-2	P49588;P49588-2	Alanine--tRNA ligase, cytoplasmic	AARS	21.4958	21.4096	22.1558	21.5469	21.7195	21.5828	21.886	21.8533	21.8041	21.5732	21.25	21.2059	21.2525	20.8979	21.3512	21.8249	21.604	21.822	21.2646	21.2303	21.407	21.641	21.871	21.7151	21.1743	21.2108	21.2022	21.5037	21.4166	21.7424	21.6871	21.6164	21.8478	21.3431	21.1672	21.7503	21.3007	21.7424	21.1957	21.5542	8	8	8	11	106.81	70.685
P80404	P80404	4-aminobutyrate aminotransferase, mitochondrial	ABAT	22.72611	23.2132	22.3546	23.3689	23.1193	23.6206	23.2518	23.478	23.342	23.7998	23.52	23.8261	24.0162	23.9214	24.1222	22.7369	23.3321	22.5714	24.1918	23.7928	24.2836	23.6818	23.639	23.8116	24.2354	24.0086	24.4384	23.751	23.7063	23.6122	22.7647	23.3696	23.3573	23.7153	24.02	22.8801	24.0894	23.7108	24.2275	23.6899	11	11	11	30.8	56.438	115.72
Q9NUJ1;Q9NUJ1-2;Q9NUJ1-3	Q9NUJ1;Q9NUJ1-2;Q9NUJ1-3	Mycophenolic acid acyl-glucuronide esterase, mitochondrial	ABHD10	19.82692	20.0415	19.9548	20.1032	18.0229	20.1799	17.2412	20.121	19.9819	20.6433	20.3598	19.9178	20.152	20.0909	19.8514	19.9049	20.2471	18.21	20.6036	19.7763	20.2032	20.3656	20.0703	19.7119	20.2704	20.2587	19.5926	20.1556	19.9748	19.775	19.9411	19.4353	19.1147	20.307	20.0314	19.454	20.1944	20.0493	20.0405	19.9685	5	5	5	21.9	33.932	32.724
P09110	P09110;P09110-2	3-ketoacyl-CoA thiolase, peroxisomal	ACAA1	19.08493	19.8242	19.2639	18.8038	19.6158	19.0269	19.1456	19.0291	19.3639	19.6386	19.3436	18.9768	19.3191	19.4261	19.282	19.6208	19.2576	19.8351	19.0602	18.856	18.6446	19.0702	18.7721	18.7737	19.3954	19.2193	19.153	18.8707	18.7841	18.9866	19.391	19.1488	19.1795	19.3197	19.3424	19.5712	18.8536	18.872	19.2559	18.8805	3	3	3	13.4	44.292	11.985
P42765	P42765	3-ketoacyl-CoA thiolase, mitochondrial	ACAA2	19.2541	19.7771	18.1467	20.9109	20.9426	21.0387	20.605	20.8282	20.577	21.0434	21.2339	21.3679	20.8672	21.0477	21.2323	20.4186	20.277	20.4701	20.7094	21.3994	21.0051	20.9841	21.2623	21.0915	21.4494	21.1286	21.7331	20.5238	20.7409	20.4839	19.0593	20.964	20.6701	21.2151	21.0491	20.3886	21.038	21.1126	21.437	20.5829	7	7	7	27	41.924	90.099
Q9H845	Q9H845	Acyl-CoA dehydrogenase family member 9, mitochondrial	ACAD9	17.39963	17.2215	21.0413	19.3447	19.8545	20.1624	19.7098	19.6118	19.9216	19.6406	19.994	20.0514	19.9216	19.4694	20.1085	20.3803	20.2208	20.1881	20.4621	19.7326	19.8873	19.745	19.8325	20.0961	19.8371	20.2179	19.5155	19.8006	19.629	19.6597	18.5541	19.7872	19.7477	19.8953	19.8332	20.2631	20.0273	19.8912	19.8568	19.6964	3	3	3	7.1	68.76	3.5516
P11310;P11310-2	P11310;P11310-2	Medium-chain specific acyl-CoA dehydrogenase, mitochondrial	ACADM	21.41674	21.5925	21.86	21.5112	21.6581	21.2989	21.5216	21.699	21.4823	21.892	21.726	21.7276	21.5916	21.3359	21.339	21.3615	21.1195	21.4855	20.9123	21.2299	20.9923	21.1637	21.2653	21.276	21.5177	21.6681	21.5086	21.4332	21.4391	21.6155	21.6231	21.4894	21.5677	21.7818	21.4222	21.3222	21.0448	21.235	21.5648	21.496	6	6	6	16.9	46.588	164.49
P49748-2;P49748;P49748-3	P49748-2;P49748;P49748-3	Very long-chain specific acyl-CoA dehydrogenase, mitochondrial	ACADVL	21.36741	21.3116	21.814	21.4589	21.6855	21.7502	21.6434	21.844	21.0211	22.1121	22.3044	21.9249	21.9995	21.6319	21.9677	21.5351	22.0509	21.9907	21.6927	21.8915	21.5156	21.7342	21.8866	21.5882	21.7999	21.8125	21.5417	21.8415	21.838	21.7989	21.4977	21.6315	21.5028	22.1138	21.8664	21.8589	21.6999	21.7364	21.718	21.8261	11	11	11	25.1	68.058	29.793
P24752	P24752;P24752-2	Acetyl-CoA acetyltransferase, mitochondrial	ACAT1	21.53488	22.1125	22.9058	22.046	22.423	22.0584	21.9952	21.9997	22.1237	23.2814	22.2347	22.4237	22.0264	22.2938	22.4297	21.8621	22.0312	22.5214	22.3548	22.6061	22.5331	21.7921	22.2474	22.2075	22.273	22.3378	22.5551	22.5244	22.0256	22.34	22.1844	22.1758	22.0395	22.6466	22.25	22.1382	22.498	22.0824	22.3886	22.2967	9	9	9	23.9	45.199	270.83
Q9H3P7	Q9H3P7	Golgi resident protein GCP60	ACBD3	19.2558	19.7477	19.4111	19.2348	19.3849	18.9963	18.9987	19.7046	19.9161	18.1108	18.4852	19.0554	16.9637	18.4032	17.6123	19.3832	19.3551	19.4872	19.0163	19.0861	18.7724	19.3079	19.2911	19.5657	18.5949	19.6517	18.6885	19.1869	20.0781	19.783	19.4715	19.2053	19.5398	18.5504	17.6597	19.4085	18.9583	19.3882	18.9784	19.6827	3	3	3	10	60.593	12.204
Q8N6N7	Q8N6N7	Acyl-CoA-binding domain-containing protein 7	ACBD7	20.65962	21.577	21.4827	16.3705	19.8048	17.5048	17.0801	20.7219	19.8115	21.4249	20.9584	20.7301	21.1941	20.9713	21.1449	21.2926	21.1593	21.2913	17.1857	20.5226	18.2068	21.258	20.4066	20.8868	20.8242	20.7595	20.9992	19.7969	19.5144	18.3313	21.2398	17.8933	19.2045	21.0378	21.1034	21.2477	18.6383	20.8505	20.861	19.2142	2	2	2	25	9.7902	3.9407
P22303;P22303-3;P22303-4;P22303-2	P22303;P22303-3;P22303-4;P22303-2	Acetylcholinesterase	ACHE	17.63072	18.3461	18.9934	18.47	18.5155	19.0655	18.8904	18.4038	18.7735	19.0767	19.0417	19.4353	19.2892	19.1255	19.3881	18.9065	18.6841	19.094	19.1936	18.624	19.4322	19.0115	18.5942	18.6485	18.8985	18.6123	19.0744	18.8981	18.6824	18.8817	18.3234	18.6837	18.6892	19.1846	19.2676	18.8949	19.0833	18.7514	18.8617	18.8207	3	3	3	7.8	67.795	5.1436
P53396-2;P53396;P53396-3	P53396-2;P53396;P53396-3	ATP-citrate synthase	ACLY	18.47279	17.0023	19.6739	19.4797	19.5508	19.6727	19.4151	19.4364	19.4844	18.8161	19.1022	18.8463	18.7745	18.4197	19.1018	20.4352	18.4342	19.1324	18.7498	18.7666	18.9035	19.6888	19.3461	19.7568	19.4049	19.1288	19.0928	19.7972	19.883	19.9774	18.383	19.5677	19.4453	18.9215	18.7654	19.3339	18.8067	19.5972	19.2089	19.8859	3	3	3	3.3	119.77	12.622
Q99798	Q99798	Aconitate hydratase, mitochondrial	ACO2	25.34422	25.378	25.5481	25.5668	25.5038	25.6133	25.5246	25.608	25.511	25.8438	25.8413	25.9625	25.7703	25.9215	25.9115	25.8525	25.5734	25.8419	25.7786	25.908	25.9127	25.6501	25.5021	25.5663	25.8154	25.8691	25.9763	25.6037	25.7542	25.8223	25.4234	25.5613	25.5478	25.8825	25.8678	25.7559	25.8664	25.5728	25.8869	25.7267	25	25	25	41.3	85.424	323.31
Q9NPJ3-2;Q9NPJ3	Q9NPJ3-2;Q9NPJ3	Acyl-coenzyme A thioesterase 13	ACOT13	22.25272	21.8725	21.801	22.2224	21.7243	16.723	22.3491	21.7442	22.1167	22.0788	22.1557	16.5961	22.648	20.0491	19.5391	21.8322	21.9241	21.7236	21.9576	18.4197	18.4928	21.8256	21.6703	21.7154	21.5939	21.2175	21.2753	22.382	21.904	21.7244	21.9754	20.2232	22.07	20.2769	20.7454	21.8266	19.6233	21.7371	21.3622	22.0035	2	2	2	18.8	12.366	10.624
P49753-2;Q86TX2;P49753	P49753-2;Q86TX2;P49753	Acyl-coenzyme A thioesterase 2, mitochondrial	ACOT2;ACOT1	19.30782	17.942	18.3566	17.4221	16.9844	16.6744	16.948	16.7148	16.5947	17.1631	15.8629	18.134	17.5544	17.0096	17.2289	18.1372	17.6316	18.1006	17.3386	17.8115	18.9238	15.8158	16.1191	15.8676	15.7778	16.1128	15.6037	16.6771	17.1994	18.2398	18.5355	17.0269	16.7525	17.0533	17.2643	17.9565	18.0246	15.9342	15.8314	17.3721	2	2	2	11	32.958	2.6901
O00154-4;O00154-2;O00154-3;O00154-6;O00154-7;O00154;O00154-5	O00154-4;O00154-2;O00154-3;O00154-6;O00154-7;O00154;O00154-5	Cytosolic acyl coenzyme A thioester hydrolase	ACOT7	23.17022	23.8701	23.3836	23.1101	23.534	23.5949	23.3163	23.1395	23.0144	22.7688	23.1444	23.1377	22.9864	23.0771	22.9626	22.4728	23.089	23.6244	23.2928	23.3185	23.4022	23.4948	23.6703	23.7151	23.095	23.2375	23.3734	23.4126	23.3927	23.5958	23.4747	23.413	23.1567	23.0169	23.0087	23.0621	23.3378	23.6268	23.2353	23.467	9	9	9	34.6	37.419	209.13
Q9Y305-3;Q9Y305-2;Q9Y305;Q9Y305-4	Q9Y305-3;Q9Y305-2;Q9Y305;Q9Y305-4	Acyl-coenzyme A thioesterase 9, mitochondrial	ACOT9	19.80625	18.5367	18.631	18.4161	18.5117	18.5999	18.6594	18.356	18.4262	18.7681	18.4585	18.4298	18.4049	18.9	18.7928	18.4881	18.1129	18.4523	19.3157	18.7886	19.1492	18.3225	18.4714	18.314	18.6237	18.8538	18.9383	18.2732	18.7935	18.0915	18.9913	18.5093	18.4806	18.5521	18.6992	18.3511	19.0845	18.3693	18.8053	18.3861	2	2	2	9	43.206	4.1465
P24666-4;P24666;P24666-3;P24666-2	P24666-4;P24666;P24666-3;P24666-2	Low molecular weight phosphotyrosine protein phosphatase	ACP1	20.38416	19.8733	20.3364	19.2298	19.5714	19.7931	20.1463	19.8068	20.2722	19.972	20.3586	20.0688	19.5992	19.6152	19.5495	19.7405	19.4901	19.4409	19.7526	19.8145	19.5987	19.89	19.698	19.8185	20.163	19.5948	19.5553	19.5015	20.0674	19.7934	20.1979	19.5314	20.0751	20.1331	19.588	19.5572	19.7219	19.8021	19.771	19.7874	3	3	3	34.8	12.23	6.5348
P11117	P11117;P11117-2	Lysosomal acid phosphatase	ACP2	22.49346	22.1895	21.7798	22.234	21.8334	21.9738	21.8777	21.9433	21.9505	22.566	22.3823	22.1222	22.5917	21.9794	22.1809	21.2772	20.8475	20.98	22.1329	22.2836	21.7303	21.5756	21.7119	21.8196	22.2702	21.9174	21.7726	21.7369	21.6068	21.9364	22.1543	22.0138	21.9239	22.3568	22.2507	21.0349	22.0489	21.7024	21.9868	21.7601	10	10	10	24.3	48.344	22.516
O95573	O95573;O60488-2;O60488	Long-chain-fatty-acid--CoA ligase 3	ACSL3	17.38712	19.4361	20.1164	19.7038	19.3455	19.4621	19.5909	19.4993	20.0499	19.7882	17.0014	19.2499	19.6093	19.297	17.6679	19.9066	18.419	19.8767	19.3597	19.1184	19.0084	19.7727	20.0573	20.3375	19.1738	19.4929	19.2628	19.9963	20.1666	20.7517	18.9799	19.5038	19.7134	18.6798	18.8581	19.4007	19.1622	20.0558	19.3098	20.3048	3	3	3	6.1	80.419	26.118
O43707;O43707-2;O43707-3;P12814-2;P12814;P12814-3;P12814-4	O43707;O43707-2;O43707-3;P12814-2;P12814;P12814-3;P12814-4;P35609-2;P35609	Alpha-actinin-4	ACTN4;ACTN1	20.36314	20.2389	20.6175	20.2635	19.726	20.0298	20.5654	20.2518	20.4664	20.457	20.6181	20.3137	20.5582	20.8959	20.3926	17.9259	20.1418	19.9465	20.0457	20.9477	18.2822	20.0777	20.007	20.0281	20.3289	20.7213	20.3182	20.1322	20.0125	19.9919	20.4065	20.0064	20.4279	20.463	20.6155	19.3381	19.7585	20.0376	20.4561	20.0455	8	8	8	11.1	104.85	30.597
P61163	P61163	Alpha-centractin	ACTR1A	22.49106	22.3494	22.2875	22.3245	22.7395	22.6406	22.7026	22.6245	22.7174	21.9791	21.8619	21.9548	21.8857	21.9113	22.0863	22.2088	22.0512	21.8018	21.8464	22.069	22.2192	22.5647	22.7434	22.6412	22.1379	22.0064	22.3572	22.6486	22.6271	22.8894	22.376	22.5682	22.6815	21.9319	21.9611	22.0206	22.0449	22.6497	22.1672	22.7217	6	6	4	24.2	42.613	74.616
P61160;P61160-2	P61160;P61160-2	Actin-related protein 2	ACTR2	20.72534	20.7149	20.3791	20.4979	20.3826	20.2567	20.4004	20.3876	20.4886	20.1035	19.9984	20.028	20.4931	20.0829	20.2068	20.509	20.7911	20.269	20.0236	19.9014	19.961	20.1525	20.3053	20.4319	20.3447	19.8925	20.1987	20.1301	20.4011	20.0091	20.6064	20.3791	20.4255	20.0433	20.2609	20.523	19.962	20.2966	20.1453	20.1801	2	2	2	6.3	44.76	20.712
P61158	P61158	Actin-related protein 3	ACTR3	20.33778	20.4703	20.255	19.8525	20.0527	20.06	20.1049	19.9455	20.49	19.6284	19.4857	20.2659	19.9819	20.0903	20.2978	20.2529	20.6575	20.6364	19.9426	20.1712	20.0474	20.2	20.1372	19.7319	19.7715	19.8901	20.2135	20.0899	20.3396	20.3507	20.3544	19.9884	20.1802	19.7933	20.1233	20.5156	20.0538	20.0231	19.9584	20.2601	4	4	4	16.5	47.371	5.4662
P14621	P14621	Acylphosphatase-2	ACYP2	22.43375	23.125	21.8859	22.2443	22.3413	21.7987	22.5006	22.9434	22.5715	22.7203	22.6853	22.7001	22.5114	22.5085	22.4845	22.7714	23.2026	22.1685	22.1577	22.352	22.4397	21.7264	21.5109	21.8142	21.7066	21.6929	21.7112	21.8542	22.1559	22.0986	22.4815	22.1281	22.6718	22.7019	22.5015	22.7142	22.3165	21.6838	21.7036	22.0362	5	5	5	45.5	11.139	12.507
P35611-2;P35611-6;P35611;P35611-3;P35611-4;P35611-5	P35611-2;P35611-6;P35611;P35611-3;P35611-4;P35611-5	Alpha-adducin	ADD1	22.8502	22.6737	22.7001	22.1911	22.2173	22.4312	22.3846	22.0779	21.5506	22.8672	23.2019	22.8182	22.3478	22.3013	22.4721	22.6356	22.5385	22.9156	22.3173	22.5227	22.7424	22.2015	22.361	22.2985	22.307	22.2194	22.6082	22.2139	22.0599	21.7653	22.7413	22.2799	22.0044	22.9625	22.3737	22.6966	22.5275	22.287	22.3782	22.013	7	7	6	14.3	69.984	60.157
P35612-2;P35612-8;P35612-9;P35612-4;P35612-3;P35612	P35612-2;P35612-8;P35612-9;P35612-4;P35612-3;P35612;P35612-5;P35612-6	Beta-adducin	ADD2	19.78352	19.503	20.2504	18.1222	19.7827	19.5077	17.3852	19.7109	18.8557	19.9898	19.6269	20.2116	19.7187	19.578	19.7196	17.4165	20.4166	19.1598	19.6299	19.4952	20.0258	19.7228	19.4585	19.8741	20.0608	20.2979	20.2372	18.373	19.971	17.2469	19.8456	19.1376	18.6506	19.9428	19.6721	18.9976	19.717	19.6852	20.1987	18.5303	3	2	2	7	62.466	4.7105
Q9UEY8-2;Q9UEY8	Q9UEY8-2;Q9UEY8	Gamma-adducin	ADD3	21.0496	21.0396	20.3095	20.6919	20.2301	20.8293	21.0865	21.3216	20.6102	21.1641	21.2924	21.1303	20.7888	21.0321	20.7901	20.8581	20.9957	21.2884	20.7764	20.7065	20.6461	20.2875	20.8549	20.8817	20.8831	21.0989	20.5151	20.4894	20.8266	20.3966	20.7996	20.5838	21.0061	21.1956	20.8703	21.0474	20.7097	20.6747	20.8323	20.5708	6	6	6	12	75.67	15.654
P11766	P11766	Alcohol dehydrogenase class-3	ADH5	19.92799	19.7882	20.0926	20.3266	19.7658	20.1357	20.287	20.1538	19.9314	20.4592	19.9744	20.0216	19.9302	19.6509	19.3779	19.7362	20.3637	19.8741	20.3691	20.5652	20.1904	19.5811	19.9347	19.792	20.0593	19.7838	20.1995	19.6783	19.9448	18.921	19.9363	20.076	20.1241	20.1517	19.653	19.9913	20.3749	19.7693	20.0142	19.5147	4	4	4	11.5	39.724	5.9407
P23526;P23526-2	P23526;P23526-2	Adenosylhomocysteinase	AHCY	22.61198	22.7828	22.7831	22.7314	22.2279	22.1177	22.5804	22.6892	22.4275	22.6972	22.5877	22.8364	22.613	22.3001	22.3112	22.2225	22.1775	22.2058	22.5344	22.3452	22.2966	22.2799	22.3945	22.3256	22.5629	22.1775	22.7873	22.1699	21.8547	22.0622	22.726	22.359	22.5657	22.7071	22.4081	22.2019	22.3921	22.3333	22.5092	22.0289	8	8	8	20.6	47.716	20.336
O43865-2;O43865;Q96HN2-4;Q96HN2-3	O43865-2;O43865;Q96HN2-4;Q96HN2-3	Putative adenosylhomocysteinase 2	AHCYL1;AHCYL2	22.48697	22.065	22.6202	21.9853	21.7633	21.9845	22.4315	22.0305	22.2969	22.2412	21.9398	21.8118	22.1328	21.8665	21.6929	22.3586	22.3851	22.9536	21.475	21.9367	21.9544	22.391	22.1738	21.9526	22.2824	22.0403	22.0484	22.5371	21.6762	22.3706	22.3907	21.911	22.253	21.9976	21.8974	22.5658	21.7887	22.1725	22.1237	22.1946	8	8	2	21.3	53.753	13.357
O95433-2;O95433	O95433-2;O95433	Activator of 90 kDa heat shock protein ATPase homolog 1	AHSA1	18.82902	18.2278	19.2266	18.6793	18.6992	19.5929	18.6732	19.3807	19.4498	19.0169	18.3537	19.093	18.1417	18.6109	17.7642	18.3366	18.4494	18.7183	19.1841	19.1232	19.5696	19.0476	19.1346	19.4792	19.1926	19.1078	18.9402	19.1225	19.3365	19.4279	18.7611	18.9905	19.1679	18.8212	18.1723	18.5014	19.2923	19.2205	19.0802	19.2956	2	2	2	11.8	32.339	2.5351
O95831-3;O95831;O95831-2	O95831-3;O95831;O95831-2;O95831-6;O95831-5;O95831-4	Apoptosis-inducing factor 1, mitochondrial	AIFM1	18.92571	19.7091	19.5042	19.3898	19.0544	20.1224	19.5929	19.6772	19.5472	19.901	19.9805	19.616	19.7521	19.3232	19.6839	20.2457	20.4157	20.1741	19.5528	17.9895	19.8567	19.4887	19.8911	19.4391	19.818	19.8266	17.7941	19.9869	20.0402	19.8214	19.3796	19.5222	19.6058	19.8325	19.5864	20.2785	19.133	19.6063	19.1462	19.9495	3	3	3	6.4	66.294	24.915
Q12904;Q12904-2	Q12904;Q12904-2	Aminoacyl tRNA synthase complex-interacting multifunctional protein 1	AIMP1	21.45608	21.3892	21.6196	21.6615	21.8415	21.5892	21.4957	21.7489	21.72	20.7742	20.9774	21.0858	20.9461	21.0974	21.1853	21.6733	21.8264	21.7265	20.7343	21.7226	21.323	21.9881	21.8737	21.6589	21.7093	21.8754	22.08	22.6393	22.18	22.5366	21.4883	21.6974	21.6548	20.9458	21.0763	21.7421	21.26	21.8402	21.8882	22.452	7	7	7	34.3	34.352	11.793
Q13155	Q13155	Aminoacyl tRNA synthase complex-interacting multifunctional protein 2	AIMP2	20.1332	20.1975	20.3376	20.6629	20.604	20.8522	20.7207	20.8592	20.8629	17.3732	17.5041	17.1797	19.4008	19.2753	19.1899	21.1838	21.3701	20.7978	20.1469	20.6186	19.9888	20.7209	20.6983	20.6996	20.7587	20.5751	20.2799	21.2438	20.7487	21.4883	20.2228	20.7064	20.8142	17.3524	19.2887	21.1172	20.2515	20.7063	20.5379	21.1603	2	2	2	11.9	35.348	14.069
O00170	O00170	AH receptor-interacting protein	AIP	18.41218	18.6088	18.4111	18.3773	18.492	18.7228	18.5695	18.7792	18.083	17.2241	18.0984	18.3049	18.2895	18.4387	18.3588	19.007	18.808	19.0153	18.3923	18.6073	18.5825	18.2074	18.4727	18.8383	18.268	18.6248	18.4645	18.5912	18.8341	18.6524	18.4774	18.5307	18.4772	17.8758	18.3623	18.9435	18.5273	18.5061	18.4525	18.6925	2	2	2	8.8	37.636	3.2666
P00568	P00568;Q9Y6K8-2;Q9Y6K8-3;Q9Y6K8	Adenylate kinase isoenzyme 1	AK1	20.91079	17.7984	18.354	20.6356	20.4954	20.0364	21.4861	19.936	20.9043	21.0553	20.6014	20.724	17.459	18.394	20.4787	20.2651	20.5646	20.5384	20.4622	20.5216	20.7138	20.4516	20.4997	20.5228	20.548	20.3684	20.3008	20.3552	18.5045	17.4804	19.021	20.3891	20.7754	20.7936	18.7772	20.456	20.5659	20.4914	20.4057	18.78	3	3	3	18	21.635	4.7599
Q9UIJ7;Q9UIJ7-3;Q9UIJ7-2	Q9UIJ7;Q9UIJ7-3;Q9UIJ7-2	GTP:AMP phosphotransferase AK3, mitochondrial	AK3	20.88428	20.6019	20.9771	21.796	20.4502	20.2717	20.8772	20.5713	20.5985	21.0296	20.7306	20.9929	21.3331	21.6507	20.592	21.0668	20.9797	21.028	20.9871	21.7492	20.888	20.5928	20.7444	20.8149	21.3618	20.9477	21.324	20.4174	20.5183	20.5945	20.8211	20.8393	20.6823	20.9177	21.1919	21.0248	21.2081	20.7174	21.2112	20.5101	6	6	6	31.3	25.565	5.4857
Q02952-3;Q02952-2;Q02952	Q02952-3;Q02952-2;Q02952	A-kinase anchor protein 12	AKAP12	18.70834	18.3968	16.7553	18.2464	18.1263	16.9381	18.8458	17.5104	18.5248	19.2559	18.8001	19.2054	18.2197	18.4278	18.5247	18.6323	18.4516	19.2814	18.6721	18.5116	18.5289	18.7337	18.4193	18.5542	18.556	18.163	18.6114	17.242	18.794	17.8222	17.9535	17.7703	18.2936	19.0872	18.3907	18.7884	18.5708	18.5691	18.4435	17.9528	4	4	4	4.2	180.99	55.947
P14550	P14550	Alcohol dehydrogenase [NADP(+)]	AKR1A1	22.0818	22.1147	21.8943	21.2523	22.0305	21.8416	21.7696	21.6685	21.7514	21.4568	21.3971	21.0149	21.8873	21.5416	21.4337	21.4915	21.5508	21.6203	21.3329	21.3835	21.7862	21.6366	21.5371	21.4908	21.5491	21.0526	21.6931	21.3691	21.7327	21.5297	22.0303	21.7081	21.7298	21.2896	21.6209	21.5542	21.5009	21.5548	21.4316	21.5439	5	5	5	20.6	36.573	59.114
P15121	P15121	Aldose reductase	AKR1B1	22.27892	22.0463	22.2251	22.7542	22.4638	22.7204	22.9118	22.8571	23.277	23.235	22.8826	22.8963	23.0765	23.1688	22.9289	22.3551	22.3157	22.2683	23.2419	22.8406	23.1779	22.6448	22.611	22.8104	23.1542	22.6162	23.207	22.6523	23.1106	22.8156	22.1835	22.6461	23.0153	23.0046	23.0581	22.313	23.0868	22.6887	22.9925	22.8595	5	5	5	23.1	35.853	101.75
O43488;Q8NHP1	O43488;Q8NHP1;O95154	Aflatoxin B1 aldehyde reductase member 2	AKR7A2;AKR7L	19.8982	19.4731	19.1401	19.875	18.1945	19.6162	20.0596	20.1734	20.5251	20.1565	19.961	20.4023	20.6048	20.3332	20.5817	19.9592	19.8661	20.1207	19.7552	20.1658	19.9799	19.7993	20.0576	19.8591	20.1796	20.2315	20.4442	20.053	20.0851	19.5485	19.5038	19.2286	20.2527	20.1732	20.5066	19.982	19.967	19.9053	20.2851	19.8955	4	4	4	13.6	39.589	29.414
P13716;P13716-2	P13716;P13716-2	Delta-aminolevulinic acid dehydratase	ALAD	17.76247	20.0609	20.6325	19.6762	19.9949	20.0804	17.1175	20.2038	20.3539	20.4462	20.5091	20.1727	17.4949	20.3642	20.3089	17.6905	20.8365	20.5721	20.1299	20.4357	19.6624	19.8946	20.0997	20.0938	16.9131	20.0312	18.6497	18.6251	19.8931	19.8717	19.4853	19.9172	19.2251	20.376	19.3893	19.6997	20.076	20.0294	18.5313	19.4633	3	3	3	11.8	36.294	2.8798
Q13740-2;Q13740;Q13740-3	Q13740-2;Q13740;Q13740-3	CD166 antigen	ALCAM	19.32944	19.1538	18.9512	18.7892	18.2642	17.8027	19.0382	17.8016	17.2901	18.1317	17.7436	17.9582	19.1248	18.9323	19.2478	17.7871	17.2073	19.8689	17.7991	18.6735	18.2065	16.5189	17.2332	18.6189	18.9049	19.1125	18.6925	17.803	19.1133	19.4206	19.1448	18.2854	18.0433	17.9445	19.1016	18.2878	18.2264	17.457	18.9033	18.779	2	2	2	4.2	63.664	1.6139
P00352	P00352	Retinal dehydrogenase 1	ALDH1A1	24.04852	23.6631	23.6493	22.0216	22.1233	22.5072	23.5964	23.6595	24.0127	23.7906	23.4833	23.7322	22.8267	22.2259	22.9095	25.2601	24.5838	24.673	23.112	23.1396	23.7793	24.2907	23.9698	24.6041	24.8385	24.6148	24.8849	25.3921	24.8102	25.4817	23.787	22.2174	23.7562	23.6687	22.6541	24.839	23.3436	24.2882	24.7794	25.228	18	18	16	46.5	54.861	323.31
O75891-2;O75891;O75891-3	O75891-2;O75891;O75891-3;O75891-4	Cytosolic 10-formyltetrahydrofolate dehydrogenase	ALDH1L1	20.83838	20.4163	19.6584	20.549	20.7496	18.1367	20.8385	20.9528	20.5609	20.215	19.8256	20.2737	20.0335	20.1403	20.4307	20.5588	20.5725	20.6146	20.4054	20.724	20.7121	20.5714	20.6087	20.4735	21.595	21.5842	21.0852	20.1395	20.6583	17.4486	20.3044	19.8118	20.7841	20.1048	20.2015	20.5819	20.6138	20.5512	21.4215	19.4154	9	9	9	14.9	87.601	54.23
P05091;P05091-2	P05091;P05091-2;O94788-4;O94788-2;O94788-3;P47895;O94788	Aldehyde dehydrogenase, mitochondrial	ALDH2	24.32903	24.4119	24.0343	24.3886	24.4633	24.4803	24.5188	24.277	24.3645	24.8575	24.9803	24.9928	24.6664	24.4999	24.5676	24.4881	24.5745	24.6617	24.5185	24.5423	24.5466	24.3931	24.393	24.4833	24.6607	24.6122	24.7914	24.6437	24.654	24.7373	24.2584	24.4441	24.3868	24.9435	24.578	24.5748	24.5358	24.4231	24.6881	24.6783	17	15	15	34.8	56.381	323.31
P51648;P51648-2	P51648;P51648-2;P48448;P43353-2;P30838;P43353	Fatty aldehyde dehydrogenase	ALDH3A2	18.54958	17.5311	18.8522	19.0896	18.5817	17.7443	18.5646	19.2822	18.6824	19.519	17.9574	16.6567	17.2027	19.2235	19.1129	18.558	18.8149	19.0914	19.5606	19.3256	17.6628	19.1666	18.6062	19.1945	19.0031	19.1172	19.1022	18.6875	18.5355	18.7328	18.3109	18.4718	18.8431	18.0443	18.513	18.8214	18.8497	18.9891	19.0742	18.6519	3	3	3	7.6	54.847	4.8293
P30038;P30038-2;P30038-3	P30038;P30038-2;P30038-3	Delta-1-pyrroline-5-carboxylate dehydrogenase, mitochondrial	ALDH4A1	22.63259	22.6464	22.5162	22.3394	22.5178	22.445	21.7115	22.3811	22.7961	23.3222	23.6061	23.3526	23.1626	22.9825	23.2703	23.1028	23.4514	23.1761	22.7466	22.6206	22.7136	22.9735	22.8391	22.6367	23.287	23.7118	24.0074	23.1266	22.9792	23.327	22.5984	22.434	22.2962	23.427	23.1385	23.2434	22.6936	22.8164	23.6687	23.1443	11	11	11	24.7	61.719	178.85
P51649;P51649-2	P51649;P51649-2	Succinate-semialdehyde dehydrogenase, mitochondrial	ALDH5A1	21.77736	21.809	22.1981	21.9772	21.4198	21.4238	21.8395	21.4644	21.7628	21.8563	21.6212	21.9266	21.645	21.4494	21.6115	21.7422	21.4051	22.0765	21.6718	21.508	21.9818	21.6288	20.9491	21.6675	22.2263	21.8954	21.7181	21.6212	21.0787	21.4986	21.9281	21.607	21.6889	21.8014	21.5686	21.7413	21.7205	21.4151	21.9466	21.3995	5	5	5	11.6	57.214	38.717
Q02252-2;Q02252	Q02252-2;Q02252	Methylmalonate-semialdehyde dehydrogenase [acylating], mitochondrial	ALDH6A1	22.71417	22.4905	22.9692	22.4564	22.4822	22.4589	22.663	22.8662	22.4748	22.2964	22.73	22.6952	22.3707	22.4662	22.4407	23.0078	22.7092	22.3896	22.9135	23.0531	23.1144	22.7098	22.7046	22.8204	22.9401	23.3869	23.2015	22.5191	22.8612	22.6103	22.7246	22.4659	22.668	22.5739	22.4259	22.7022	23.027	22.7449	23.1762	22.6635	10	10	10	25.5	56.227	35.682
P49419-2;P49419-4;P49419	P49419-2;P49419-4;P49419	Alpha-aminoadipic semialdehyde dehydrogenase	ALDH7A1	22.40684	22.7372	22.5855	22.5544	22.6764	22.5213	22.3066	22.3557	22.7086	22.8403	22.8807	22.8896	22.7544	22.8271	22.8434	22.6372	22.504	22.5666	23.0874	22.9961	23.2433	22.207	22.19	22.0622	22.8955	22.9372	22.9653	21.5403	22.1574	22.2765	22.5765	22.5841	22.4569	22.8702	22.8083	22.5693	23.1089	22.1531	22.9326	21.9914	9	9	9	23.9	55.366	266.65
P49189;P49189-2	P49189;P49189-2	4-trimethylaminobutyraldehyde dehydrogenase	ALDH9A1	23.03505	22.7862	22.9921	22.8485	22.7196	22.9348	23.1126	23.1495	23.0789	23.2408	23.4278	23.2945	22.6618	23.123	22.9762	22.9056	22.7972	23.3113	23.1302	23.0937	22.9521	22.4286	22.654	22.2934	22.5563	23.1035	22.972	21.7452	22.4302	22.4687	22.9378	22.8343	23.1137	23.321	22.9203	23.0047	23.0587	22.4587	22.8773	22.2147	12	12	12	27.9	53.801	115.07
P04075;P04075-2	P04075;P04075-2	Fructose-bisphosphate aldolase A	ALDOA	26.19518	26.1179	26.273	26.3281	26.2295	26.3737	26.3583	26.3282	26.1905	26.3188	26.5308	26.2515	26.1994	26.264	26.0349	26.2226	25.9072	26.2448	26.3325	26.3147	26.1575	26.3347	26.2568	26.3799	26.394	26.4218	26.4446	26.0813	26.0913	26.5176	26.1954	26.3104	26.2923	26.3671	26.1661	26.1248	26.2682	26.3238	26.4202	26.23	14	14	14	53.8	39.42	323.31
P09972	P09972	Fructose-bisphosphate aldolase C	ALDOC	26.54292	26.9044	26.734	26.5557	26.3728	26.6391	26.7029	26.5956	26.8253	27.0538	26.8635	26.8522	26.7169	26.6539	26.6505	26.9312	27.1307	26.8335	26.668	26.798	27.0645	26.7111	26.4561	26.4845	27.1224	27.2055	26.9851	26.5707	26.6546	26.7272	26.7271	26.5225	26.708	26.9232	26.6737	26.9652	26.8435	26.5506	27.1043	26.6508	18	18	18	54.1	39.455	323.31
P49418-2;P49418	P49418-2;P49418	Amphiphysin	AMPH	20.21383	20.4475	20.3405	20.2697	20.1543	20.3924	20.0121	20.0041	19.6736	20.2017	20.3116	20.6779	17.8257	20.168	20.027	17.4175	20.0786	20.6424	19.7856	20.0609	20.3613	20.2547	20.0847	20.3815	20.2855	20.2001	19.9611	20.256	20.2605	20.3559	20.3339	20.2721	19.8966	20.3971	19.3402	19.3795	20.0693	20.2403	20.1489	20.2908	5	5	5	14.2	71.928	5.7245
Q01484;Q01484-5;Q01484-2	Q01484;Q01484-5;Q01484-2;Q01484-7	Ankyrin-2	ANK2	22.24818	22.5023	22.6474	22.2037	22.3082	22.5786	22.5695	22.3164	22.5188	23.1874	22.8587	22.8277	22.5966	22.8112	22.8354	22.7067	22.4686	22.7372	22.2401	22.5034	22.6909	21.9675	22.3772	22.3537	21.8298	22.2337	22.5301	22.352	21.9591	22.5664	22.466	22.3635	22.4682	22.958	22.7477	22.6375	22.4781	22.2328	22.1979	22.2925	20	20	16	7.8	433.71	219.49
P07355;P07355-2	P07355;P07355-2;A6NMY6	Annexin A2	ANXA2	20.6054	20.6828	20.6806	19.8599	20.2434	19.909	20.5244	21.125	20.8221	20.568	20.5235	20.5016	19.8982	19.9901	20.6771	19.2371	18.0674	18.0887	20.0367	19.9485	19.9016	19.7814	19.412	19.4757	19.2322	19.3666	19.4976	19.1528	18.8365	19.0313	20.6563	20.0041	20.8238	20.5311	20.1885	18.4644	19.9623	19.5564	19.3654	19.0069	4	4	4	17.4	38.604	46.158
P08758	P08758	Annexin A5	ANXA5	23.22741	23.3543	23.2721	22.4751	22.3135	22.6794	23.2469	23.0341	23.0789	23.6249	23.4459	23.2168	23.2208	23.3273	23.3836	23.0898	23.0153	22.5742	23.1404	23.1554	23.104	23.1303	22.7894	22.741	22.9968	22.9195	23.0346	22.3282	22.3453	22.1989	23.2846	22.4893	23.12	23.4292	23.3106	22.8931	23.1333	22.8869	22.9836	22.2908	9	9	9	31.6	35.936	74.862
P08133;P08133-2	P08133;P08133-2	Annexin A6	ANXA6	24.928	24.4223	24.7668	25.1277	25.2056	25.5333	25.2559	25.2133	25.3999	24.5816	24.7989	24.6799	25.0788	25.0433	25.3855	25.0215	23.0948	24.2549	24.9487	25.0436	25.4515	25.7511	25.4291	25.5497	24.9809	25.2454	25.6327	25.5605	25.3505	25.6463	24.7057	25.2889	25.2897	24.6868	25.1692	24.1238	25.1479	25.5766	25.2863	25.5191	28	28	28	49.9	75.872	323.31
P20073-2;P20073	P20073-2;P20073	Annexin A7	ANXA7	18.59787	19.4837	17.5318	19.599	19.0043	19.8165	20.03	19.544	18.293	19.9319	19.2714	19.8535	20.1461	19.985	19.9716	18.8049	18.3029	18.1028	19.1354	19.7184	20.1801	18.998	18.8441	19.0531	19.4259	16.8556	18.6656	18.8931	18.8856	19.1495	18.5378	19.4733	19.289	19.6856	20.0342	18.4035	19.6779	18.9651	18.3157	18.9761	2	2	2	5.4	50.315	160.07
Q9BXS5;Q9BXS5-2	Q9BXS5;Q9BXS5-2;Q9Y6Q5;Q9Y6Q5-2	AP-1 complex subunit mu-1	AP1M1	20.08693	19.6361	19.4091	19.3387	19.3077	19.4293	20.1453	19.6403	19.5585	17.1654	19.057	19.1579	18.0656	18.063	17.3331	20.7037	20.4234	18.2988	16.9225	19.5112	18.2557	19.9999	20.3565	19.6963	19.7212	19.6455	20.2001	19.9704	19.8005	19.9995	19.7107	19.3586	19.7813	18.4601	17.8206	19.8086	18.2298	20.0176	19.8556	19.9235	5	5	5	15.1	48.586	12.141
O95782-2;O95782	O95782-2;O95782	AP-2 complex subunit alpha-1	AP2A1	21.25413	21.794	21.3924	20.7677	21.084	21.2779	21.1977	20.6054	21.0599	21.0975	21.2624	21.0814	21.1399	21.1113	21.3086	21.4921	21.6219	21.2825	20.9836	21.1294	21.7304	21.2222	21.3832	21.2542	21.5898	21.2218	21.2759	21.4039	21.5495	21.421	21.4802	21.0432	20.9543	21.1471	21.1866	21.4655	21.2811	21.2865	21.3625	21.4581	11	11	7	16.9	105.36	26.762
O94973;O94973-2;O94973-3	O94973;O94973-2;O94973-3	AP-2 complex subunit alpha-2	AP2A2	19.58661	20.1476	17.9236	19.8516	19.9445	19.9873	19.8575	20.011	20.1603	19.6117	19.4948	20.112	20.1176	20.1292	20.2527	19.8535	21.0859	20.4074	20.0208	20.0002	19.8068	19.697	20.3274	20.3321	19.6887	20.2318	19.8059	20.1551	20.2785	20.1697	19.2193	19.9278	20.0096	19.7395	20.1665	20.4489	19.9426	20.1188	19.9088	20.2011	10	6	6	15.3	103.96	7.9577
P63010-3;P63010;P63010-2	P63010-3;P63010;P63010-2;Q10567-4;Q10567-3;Q10567-2;Q10567	AP-2 complex subunit beta	AP2B1	22.42157	22.3947	22.5088	22.637	22.4199	22.2768	21.851	22.5226	22.7103	22.3408	22.305	22.1148	22.2128	22.3646	21.8769	22.6138	22.1115	22.4096	21.8717	22.2285	21.961	22.2825	22.3446	22.3322	22.305	21.9902	21.8191	22.3011	22.2375	22.6767	22.4417	22.4446	22.3613	22.2535	22.1515	22.3783	22.0204	22.3198	22.0381	22.4051	7	7	7	9	98.117	41.009
Q96CW1-2;Q96CW1	Q96CW1-2;Q96CW1	AP-2 complex subunit mu	AP2M1	21.28715	21.4539	21.0087	20.7395	20.1732	20.5898	20.7768	20.9143	20.9166	21.3572	20.44	20.9468	20.9635	21.007	21.0475	20.8393	20.6737	20.6883	20.8417	20.8295	20.9722	20.5417	20.6219	21.1374	21.0892	21.0417	20.7821	20.7503	20.6012	20.1505	21.2499	20.5008	20.8692	20.9147	21.006	20.7338	20.8811	20.767	20.971	20.5007	5	5	5	14.5	49.389	7.3439
P53680;P53680-2	P53680;P53680-2	AP-2 complex subunit sigma	AP2S1	21.68573	20.979	20.8032	21.1169	20.3169	20.238	21.478	20.7345	20.4515	20.5793	20.3307	20.8909	20.7293	20.4858	20.419	21.5714	19.8334	20.6997	20.5275	20.497	20.3345	21.416	20.7255	20.6564	20.6816	20.4691	20.7497	20.9594	20.459	20.2553	21.156	20.5573	20.888	20.6003	20.5447	20.7015	20.453	20.9326	20.6335	20.5579	3	3	3	19	17.018	2.9841
Q13367-3;Q13367;Q13367-4	Q13367-3;Q13367;Q13367-4	AP-3 complex subunit beta-2	AP3B2	17.46965	17.586	18.0219	18.3043	18	18.2666	18.2585	17.9552	17.8981	18.1412	17.9667	17.8865	17.9393	18.4252	18.1812	17.7671	17.7938	19.406	18.0423	18.8934	18.3012	18.5212	17.6431	19.2664	17.7049	18.5382	18.6328	18.6229	18.049	16.726	17.6925	18.1903	18.0373	17.9981	18.1819	18.3223	18.4123	18.4769	18.2919	17.7993	2	2	2	3.5	115.3	2.5598
P13798	P13798	Acylamino-acid-releasing enzyme	APEH	17.42286	19.8731	19.8825	19.0214	19.2303	19.2801	17.3861	18.8799	17.7975	19.6873	19.8348	17.4836	17.3832	18.1219	19.141	18.325	19.7623	19.4373	18.0247	18.8116	18.9255	19.7582	19.8083	19.0851	17.8839	20.0706	17.7473	19.0637	19.1116	19.4451	19.0595	19.1773	18.0212	19.0019	18.2154	19.1749	18.5873	19.5505	18.5673	19.2068	3	3	3	5.1	81.224	4.7638
Q9HDC9-2;Q9HDC9	Q9HDC9-2;Q9HDC9	Adipocyte plasma membrane-associated protein	APMAP	20.70405	21.6889	21.7279	22.1206	20.1177	21.5973	21.917	21.4883	21.7455	22.2816	21.9494	21.898	22.1928	21.9055	21.6492	19.4424	21.5941	22.4499	21.8717	21.8938	21.6357	21.8958	22.0371	21.7813	21.6556	21.4491	21.6918	22.3479	21.6569	21.8913	21.3736	21.2785	21.7169	22.043	21.9158	21.1622	21.8004	21.9047	21.5988	21.9654	5	5	5	22.1	32.161	23.59
P05090	P05090	Apolipoprotein D	APOD	21.92756	21.8755	22.1762	21.8447	22.2392	21.9813	20.8089	21.9169	22.164	21.7674	21.759	21.6558	22.4461	22.6243	22.4371	20.9923	21.5768	21.0891	22.0355	22.0274	22.0546	21.1822	21.7904	21.584	21.3641	21.6598	22.0659	21.7338	21.8709	21.7489	21.9931	22.0217	21.63	21.7274	22.5025	21.2194	22.0391	21.5188	21.6966	21.7845	5	5	5	26.5	21.275	32.168
P02649	P02649	Apolipoprotein E	APOE	20.2369	20.8844	20.8245	20.5104	20.2568	20.3049	18.1306	20.5127	20.2594	20.6974	20.7196	20.6361	20.224	19.8563	19.9343	17.7824	20.1797	21.04	20.5293	20.412	20.1908	20.5563	20.4709	20.5649	20.7185	20.9707	20.795	20.8038	20.7541	20.6348	20.6486	20.3574	19.6342	20.6843	20.0049	19.6674	20.3773	20.5307	20.8281	20.7309	3	3	3	15.8	36.154	7.213
Q9BUR5;Q9BUR5-2	Q9BUR5;Q9BUR5-2	Apolipoprotein O	APOO	20.83074	20.9324	21.1508	17.0056	20.9934	21.1033	16.4427	20.6297	21.1962	20.7394	20.5502	20.3242	20.8219	17.5582	20.9305	21.3983	21.1865	21.2407	21.0761	20.6894	20.7172	21.2003	21.0212	21.0787	20.9843	20.7888	21.0121	20.9842	21.0247	20.956	20.9713	19.7008	19.4229	20.5379	19.7702	21.2752	20.8276	21.1001	20.9284	20.9883	3	3	3	23.2	22.284	10.51
P07741;P07741-2	P07741;P07741-2	Adenine phosphoribosyltransferase	APRT	18.80515	18.1182	18.7272	18.5566	17.3273	16.5174	19.11	19.253	19.3953	19.2497	18.3479	17.3387	18.8615	18.428	19.2863	18.807	18.8038	17.6167	18.5841	18.2501	18.9475	18.1538	18.8045	18.8941	18.4016	18.256	18.4269	18.5973	18.7094	18.5373	18.5502	17.4671	19.2528	18.3121	18.8586	18.4092	18.5939	18.6175	18.3615	18.6147	2	2	2	13.3	19.608	1.8355
P48444;P48444-2	P48444;P48444-2	Coatomer subunit delta	ARCN1	17.9705	17.7442	17.4501	17.7392	17.203	16.7548	17.9946	18.0305	17.7456	17.714	17.4137	17.6551	17.6068	18.1773	18.0723	18.2416	18.1482	18.9721	17.3555	17.9168	17.9335	18.3583	17.8713	18.4852	17.6951	18.2576	17.9982	17.8162	17.9852	17.928	17.7216	17.2323	17.9236	17.5943	17.9521	18.4539	17.7353	18.2383	17.9836	17.9098	3	3	3	6.3	57.21	6.6345
P84077;P61204;P61204-2	P84077;P61204;P61204-2	ADP-ribosylation factor 1	ARF1;ARF3	24.07961	22.916	23.5927	23.6138	23.403	23.9224	23.4909	23.2809	23.5774	23.3668	23.5615	23.6557	23.6952	23.7367	24.0289	23.4451	21.9496	22.1891	23.4201	23.7439	23.8187	23.5751	23.4913	23.5793	23.7215	23.3661	24.1009	23.5166	23.3395	23.7392	23.5295	23.6464	23.4498	23.528	23.8203	22.5279	23.6609	23.5486	23.7295	23.5318	8	8	3	55.8	20.697	103.92
Q5TH69	Q5TH69	Brefeldin A-inhibited guanine nucleotide-exchange protein 3	ARFGEF3	18.95157	18.9793	19.5012	19.1569	19.7732	19.2817	18.8787	19.734	20.4061	18.3493	17.6906	18.3863	18.0602	18.6913	19.0027	18.309	18.9929	19.4593	19.1243	18.953	19.2667	19.7591	19.8649	19.3871	18.8994	18.9718	19.4073	18.897	19.2647	20.0126	19.144	19.4039	19.673	18.1421	18.5847	18.9204	19.1147	19.6704	19.0928	19.3915	2	2	2	2	240.65	33.857
Q07960	Q07960	Rho GTPase-activating protein 1	ARHGAP1	18.27253	18.3941	17.8117	18.5515	17.0927	18.6624	18.3286	18.3393	18.2264	18.6236	18.4944	17.9317	18.4359	18.3855	18.2211	18.3132	18.4516	18.3096	18.011	17.8802	18.7128	18.0149	18.6595	17.8428	17.7105	18.1144	18.0964	18.0237	17.8483	17.903	18.1594	18.1022	18.2981	18.3499	18.3475	18.3581	18.2014	18.1724	17.9737	17.925	2	2	2	7.3	50.435	3.8091
P52565	P52565;P52565-2	Rho GDP-dissociation inhibitor 1	ARHGDIA	25.00988	24.081	24.1383	24.0859	23.9023	23.9665	23.6663	23.6047	23.7537	23.3068	23.4722	23.374	23.7928	23.5139	23.6601	24.0132	24.0166	23.9778	23.6786	23.4087	23.7663	23.5938	23.7925	23.5362	23.4321	23.6263	23.7382	23.9469	23.8941	24.2136	24.4097	23.9849	23.6749	23.3843	23.6556	24.0025	23.6179	23.6409	23.5989	24.0182	5	5	5	37.7	23.207	129.45
O75915	O75915	PRA1 family protein 3	ARL6IP5	21.00409	20.6552	20.8668	20.3378	21.5739	20.2991	20.8777	20.5603	20.9361	20.4598	20.8163	20.463	20.4371	20.9884	20.6124	20.8667	20.9012	20.9109	20.1951	19.9731	17.3732	20.7221	19.8974	20.5682	20.6683	20.3759	20.715	21.4937	21.7447	20.46	20.842	20.7369	20.7914	20.5797	20.6793	20.8929	19.1804	20.3959	20.5864	21.2328	3	3	3	20.7	21.614	5.3837
Q9NVJ2	Q9NVJ2;Q9NVJ2-2	ADP-ribosylation factor-like protein 8B	ARL8B	21.39843	21.5052	20.8973	21.2875	21.5405	20.9073	21.0549	21.3859	21.3119	21.4327	21.2113	21.0417	21.3905	21.5116	21.0685	20.7607	21.0994	20.776	21.648	21.1318	21.2839	21.0993	21.0556	21.1443	21.0186	21.4108	21.1842	21.2035	21.0523	20.7897	21.267	21.2451	21.2509	21.2285	21.3235	20.8787	21.3546	21.0997	21.2045	21.0152	4	4	2	23.7	21.539	6.8696
Q92747;Q92747-2	Q92747;Q92747-2	Actin-related protein 2/3 complex subunit 1A	ARPC1A	20.38543	20.8725	20.936	20.8274	20.8321	20.7932	20.8331	20.9729	20.5471	20.3349	20.4945	20.7276	20.7153	20.5749	20.6167	20.7215	20.9706	20.7621	21.0613	20.6439	21.1431	20.9248	20.9197	20.7099	20.7739	20.8119	20.3305	20.626	20.7458	20.6493	20.7313	20.8176	20.7844	20.519	20.6356	20.8181	20.9494	20.8515	20.6388	20.6737	4	4	4	15.7	41.569	5.6763
O15144	O15144	Actin-related protein 2/3 complex subunit 2	ARPC2	20.28048	20.1784	20.4026	20.3606	20.2689	20.0588	20.3189	20.0451	20.2109	20.2029	20.5708	20.2723	20.2733	20.2157	20.2214	19.8602	20.2959	20.1167	19.4956	19.9224	20.0886	20.3132	20.3513	20.2551	20.1546	20.101	20.6566	20.1317	20.2594	19.7539	20.2872	20.2294	20.1916	20.3487	20.2368	20.0909	19.8355	20.3065	20.3041	20.0483	2	2	2	7.7	34.333	1.6248
O15145	O15145	Actin-related protein 2/3 complex subunit 3	ARPC3	19.32316	19.6694	19.9088	19.0832	19.5021	18.6371	19.7096	19.6837	19.2777	17.3257	19.4384	19.1584	18.6492	19.8695	19.6986	18.3387	19.615	19.6972	19.693	19.5142	19.1025	19.1717	19.227	19.4868	19.3907	19.5597	19.173	19.4455	19.6554	18.1849	19.6338	19.0741	19.557	18.6408	19.4057	19.217	19.4366	19.2952	19.3745	19.0952	2	2	2	15.2	20.546	8.38
P59998;P59998-2;P59998-3	P59998;P59998-2;P59998-3;P59998-4	Actin-related protein 2/3 complex subunit 4	ARPC4	21.44066	21.3064	21.2824	20.929	20.999	21.0302	21.0444	21.3772	21.0091	21.2767	21.3728	21.1292	21.1703	20.9169	20.8925	21.7076	21.585	21.3899	21.0015	20.6669	21.0803	21.2144	21.1694	21.0005	21.0075	20.8503	20.9705	21.126	20.9866	21.1459	21.3431	20.9861	21.1436	21.2596	20.9932	21.5608	20.9163	21.1281	20.9428	21.0862	4	4	4	25	19.667	40.74
P49407-2;P49407	P49407-2;P49407	Beta-arrestin-1	ARRB1	20.64922	21.0094	20.8796	20.8809	21.2004	21.0987	20.9725	21.0949	21.2582	21.2311	20.8993	21.1783	21.1335	21.4792	21.4288	21.383	21.0328	21.1674	21.3011	21.4028	21.1442	21.0653	21.2261	21.2578	21.2811	21.3897	21.2575	21.0145	21.0447	21.1197	20.8461	21.06	21.1085	21.1029	21.3472	21.1944	21.2827	21.1831	21.3095	21.0596	5	5	5	19.3	46.308	4.9718
P15289-2;P15289	P15289-2;P15289	Arylsulfatase A	ARSA	20.60105	20.4262	20.9958	20.022	18.4814	19.6606	19.839	19.4149	19.6417	19.7173	20.454	20.815	20.8034	20.4202	20.7922	19.8847	20.175	20.3367	19.2095	19.5907	20.304	20.3199	20	20.3848	20.3312	20.0692	20.6446	19.7973	20.0528	20.5326	20.6744	19.388	19.6319	20.3288	20.6719	20.1321	19.7014	20.2349	20.3484	20.1276	4	4	4	14.2	44.881	101.32
P15848;P15848-2	P15848;P15848-2	Arylsulfatase B	ARSB	20.63511	20.167	17.9439	21.2743	21.3328	21.728	21.7641	21.8944	21.6926	21.8102	22.0413	21.8073	22.0764	22.0068	22.0491	22.1476	21.8763	21.9901	22.2836	22.2778	22.1634	22.1132	22.3034	22.2771	22.5303	22.4907	22.6627	22.6306	22.7256	22.7433	19.582	21.445	21.7837	21.8862	22.0441	22.0047	22.2416	22.2312	22.5612	22.6998	5	5	5	13.7	59.687	20.956
Q13510;Q13510-2;Q13510-3	Q13510;Q13510-2;Q13510-3	Acid ceramidase	ASAH1	25.99451	26.0306	25.312	26.4412	26.3963	26.4641	26.1561	26.1797	26.2162	26.9114	26.8119	26.684	26.8019	26.7812	26.9273	25.7526	25.5815	25.5543	26.4995	26.2298	26.6688	26.4449	26.3819	26.6161	26.2411	26.0191	26.4371	26.0692	26.1798	25.9802	25.779	26.4339	26.184	26.8024	26.8368	25.6295	26.466	26.481	26.2324	26.0764	15	15	15	39.5	44.659	309.6
Q7L266;Q7L266-2	Q7L266;Q7L266-2	Isoaspartyl peptidase/L-asparaginase	ASRGL1	21.80758	21.9512	22.1472	21.6744	21.6287	21.6354	21.6914	21.0668	21.1066	21.8873	22.1746	22.0935	22.2463	22.4381	22.2449	21.1586	21.2738	21.699	21.9037	21.5033	21.5684	21.3884	21.3291	21.327	21.3099	20.9452	20.8473	20.7031	20.7485	21.0149	21.9687	21.6461	21.2883	22.0518	22.3098	21.3772	21.6585	21.3481	21.0341	20.8222	7	7	7	35.4	32.054	197.88
Q8WXF7-2;Q8WXF7	Q8WXF7-2;Q8WXF7	Atlastin-1	ATL1	21.0034	21.1335	19.6712	21.4359	21.3931	21.0848	21.2097	21.1262	20.9433	21.1687	20.7398	20.611	20.653	20.5947	20.3024	21.4516	21.0972	21.4409	20.8664	20.74	20.4963	21.487	21.3605	21.7118	20.7926	20.9703	20.9478	21.3464	21.2922	22.201	20.6027	21.3046	21.093	20.8398	20.5167	21.3299	20.7009	21.5198	20.9036	21.6132	4	4	4	8.5	63.054	133.46
P05023-3;P05023-4;P05023;P05023-2	P05023-3;P05023-4;P05023;P05023-2	Sodium/potassium-transporting ATPase subunit alpha-1	ATP1A1	23.21744	23.0158	23.0334	23.2922	22.8295	23.313	22.499	22.6041	22.5974	23.4892	23.5523	23.5375	23.3795	23.1674	23.4979	23.0908	23.1157	23.2883	23.0108	23.1298	23.1071	22.9219	23.1796	22.4229	22.9692	23.0791	23.1301	22.645	22.7706	22.7318	23.0889	23.1449	22.5669	23.5263	23.3483	23.1649	23.0826	22.8414	23.0595	22.7158	22	10	10	27.8	109.55	163.92
P50993	P50993;Q13733;P54707;P54707-2;P20648	Sodium/potassium-transporting ATPase subunit alpha-2	ATP1A2	23.32017	23.5963	23.4753	23.3737	22.9408	23.1178	23.1792	23.2808	22.8404	24.2455	23.8992	23.9266	23.4401	23.3716	23.2344	24.0373	23.8959	23.7298	23.4716	23.4162	23.1723	23.7233	23.5997	23.5329	23.8799	23.8898	23.9635	23.7984	23.6771	23.8775	23.4639	23.1441	23.1001	24.0238	23.3487	23.8877	23.3534	23.6186	23.9111	23.7843	26	15	15	29.9	112.26	88.523
P13637;P13637-2;P13637-3	P13637;P13637-2;P13637-3	Sodium/potassium-transporting ATPase subunit alpha-3	ATP1A3	26.35417	26.2697	26.2755	26.2905	26.1646	26.1185	25.5617	25.808	25.7585	26.5627	26.5269	26.6006	26.2184	26.1823	26.187	25.946	26.224	26.2515	26.1109	26.0379	26.1398	26.2293	26.2148	26.0962	26.1069	26.2477	26.2508	25.9286	25.8669	26.08	26.2998	26.1912	25.7094	26.5634	26.1959	26.1405	26.0962	26.1801	26.2018	25.9585	28	28	14	33.8	111.75	323.31
P05026-2;P05026	P05026-2;P05026	Sodium/potassium-transporting ATPase subunit beta-1	ATP1B1	25.01521	24.8034	25.1011	24.9046	24.5964	24.503	24.4902	24.4878	24.2714	25.1722	25.0469	25.0886	24.7938	24.8237	24.8441	25.0043	24.7059	24.9564	24.4543	24.5846	24.4532	24.3834	24.29	24.4809	24.3458	24.3872	24.5367	24.5106	24.4591	24.2239	24.9732	24.668	24.4165	25.1026	24.8205	24.8889	24.4974	24.3847	24.4232	24.3979	9	9	9	34.6	34.893	96.749
P14415	P14415	Sodium/potassium-transporting ATPase subunit beta-2	ATP1B2	17.95475	19.5843	20.1016	18.8435	19.6708	19.4075	19.4514	19.47	19.4509	17.4714	20.0503	20.4665	19.9727	19.8063	19.9714	19.2793	19.5137	19.4776	20.2456	19.4993	18.4107	18.1008	18.7815	18.9746	18.8204	18.958	19.0458	20.8125	19.7962	20.5401	19.2136	19.3073	19.4574	19.3294	19.9168	19.4235	19.3852	18.619	18.9414	20.383	2	2	2	10	33.367	3.5671
P16615;P16615-5;P16615-2;P16615-3;P16615-4	P16615;P16615-5;P16615-2;P16615-3;P16615-4;O14983-3;O14983-2;O14983;Q93084-4;Q93084-2;Q93084-3;Q93084-7;Q93084;Q93084-6;Q93084-5	Sarcoplasmic/endoplasmic reticulum calcium ATPase 2	ATP2A2	22.45588	22.1008	21.956	22.2527	22.1101	22.1006	22.4041	22.4379	22.1473	21.9719	22.1978	22.0451	22.2915	22.0806	22.1856	22.5879	22.8526	22.9853	22.5298	22.2373	22.3357	22.7139	22.6618	22.5979	22.7411	22.4133	22.575	22.7958	22.7259	23.0754	22.1709	22.1545	22.3298	22.0716	22.1859	22.8086	22.3676	22.6578	22.5765	22.8657	11	11	11	14.7	114.76	253.36
Q01814-4;Q01814-7;Q01814-3;Q01814-6;Q01814-2;Q01814-8;Q01814-5;Q01814	Q01814-4;Q01814-7;Q01814-3;Q01814-6;Q01814-2;Q01814-8;Q01814-5;Q01814	Plasma membrane calcium-transporting ATPase 2	ATP2B2	21.52234	20.5139	21.2809	20.8065	20.9093	20.9258	20.6115	20.584	20.5999	21.6578	21.2294	21.2205	20.9585	20.9093	21.0138	21.3029	21.3147	21.485	20.9228	21.1893	21.1062	20.7802	20.7593	21.1714	20.8598	20.7939	20.8777	20.6588	20.7849	20.7106	21.1057	20.8805	20.5985	21.3692	20.9605	21.3676	21.0728	20.9036	20.8438	20.7181	8	8	4	10.9	127.33	82.837
P23634-5;P23634-4;P23634-3;P23634-2;P20020-5;P20020-2;P20020-6;P23634-7;P23634-6;P20020-3;P23634-8;P23634;P20020-4;P20020;Q16720-8;Q16720-7;Q16720-6;Q16720-3;Q16720-5;Q16720-2;Q16720-4;Q16720	P23634-5;P23634-4;P23634-3;P23634-2;P20020-5;P20020-2;P20020-6;P23634-7;P23634-6;P20020-3;P23634-8;P23634;P20020-4;P20020;Q16720-8;Q16720-7;Q16720-6;Q16720-3;Q16720-5;Q16720-2;Q16720-4;Q16720	Plasma membrane calcium-transporting ATPase 4	ATP2B4;ATP2B1;ATP2B3	19.22272	18.802	18.8513	19.1005	19.0553	19.204	18.871	18.9898	18.7743	19.2111	19.5529	19.8058	19.2101	19.3792	19.7339	18.5434	17.5758	19.7554	18.9834	19.2664	19.7096	19.0967	19.3281	19.0602	18.8485	19.5083	19.6401	18.8137	19.1167	19.1837	18.9587	19.1199	18.8783	19.5233	19.4411	18.6249	19.3198	19.1617	19.3323	19.038	6	2	2	8.5	124.01	145.54
P25705;P25705-2;P25705-3	P25705;P25705-2;P25705-3	ATP synthase subunit alpha, mitochondrial	ATP5A1	27.23936	26.9986	27.1692	27.3109	27.415	27.3663	27.2435	27.1375	27.1532	27.4402	27.4351	27.4011	27.2696	27.2455	27.2959	27.6661	27.5455	27.6348	27.2137	27.229	27.2923	27.3478	27.4423	27.2766	27.4711	27.491	27.5552	27.3116	27.3454	27.3839	27.1357	27.3641	27.1781	27.4255	27.2703	27.6155	27.245	27.3556	27.5058	27.347	22	22	22	43.8	59.75	323.31
P06576	P06576	ATP synthase subunit beta, mitochondrial	ATP5B	27.63554	27.4452	27.77	27.8615	27.7459	27.8533	27.7446	27.7537	27.9249	27.8376	27.8677	27.8214	27.7414	27.8315	27.7649	28.1243	28.0031	28.2067	27.8294	27.7746	27.8123	27.7683	27.9002	27.6871	27.7374	27.766	27.8758	27.9934	27.9258	28.013	27.6169	27.8203	27.8077	27.8422	27.7793	28.1114	27.8054	27.7852	27.7931	27.9774	22	22	22	59.9	56.559	323.31
P36542;P36542-2	P36542;P36542-2	ATP synthase subunit gamma, mitochondrial	ATP5C1	23.79986	23.5348	23.1419	23.7725	23.5622	23.5392	23.9615	23.5655	23.3668	23.8613	23.957	23.8284	23.5732	23.5913	23.4841	23.7111	23.8546	22.7841	23.5707	23.341	23.4059	23.6503	23.675	23.3313	23.939	23.9449	23.6233	23.7157	23.9193	23.5819	23.4922	23.6246	23.6313	23.8822	23.5495	23.45	23.4392	23.5522	23.8358	23.739	8	8	8	28.5	32.996	72.756
P24539	P24539	ATP synthase F(0) complex subunit B1, mitochondrial	ATP5F1	24.39793	23.8611	23.9221	24.3623	24.0362	24.0444	24.7184	24.4714	24.7688	24.5536	24.4057	24.6667	24.3477	24.1618	24.2458	24.5103	24.3676	24.2385	24.1676	24.1197	24.1894	24.7156	24.3192	24.7441	24.4528	24.4748	24.4423	24.5757	24.471	24.6466	24.0604	24.1477	24.6529	24.542	24.2518	24.3721	24.1589	24.593	24.4566	24.5645	4	4	4	21.5	28.908	248.83
O75947;O75947-2	O75947;O75947-2	ATP synthase subunit d, mitochondrial	ATP5H	23.17339	22.761	22.8938	23.9785	23.5038	23.5386	23.3351	23.453	23.6478	23.4471	23.6715	23.7881	23.7452	23.5857	23.7837	23.3153	22.9132	23.1966	23.5162	23.6139	24.1092	23.331	23.4091	23.759	23.5352	23.1072	23.8288	23.5795	23.5863	23.9036	22.9427	23.6736	23.4786	23.6355	23.7048	23.1417	23.7464	23.4997	23.4904	23.6898	8	8	8	68.3	18.491	104.82
P56385	P56385	ATP synthase subunit e, mitochondrial	ATP5I	22.80331	22.6744	22.747	22.7543	22.4709	22.5438	22.5069	22.5816	22.6268	22.0887	22.4228	22.3113	22.4613	22.6758	22.4454	22.8772	23.0875	22.9086	22.5065	22.3601	22.4586	22.486	22.7883	22.784	22.7858	22.434	22.5447	22.6001	22.7009	22.5488	22.7416	22.5897	22.5718	22.2742	22.5275	22.9578	22.4417	22.6861	22.5882	22.6166	2	2	2	30.4	7.9331	2.3009
P18859;P18859-2	P18859;P18859-2	ATP synthase-coupling factor 6, mitochondrial	ATP5J	21.92933	22.1691	22.8067	22.7278	22.4678	22.5438	22.001	22.4577	22.204	22.3403	21.9395	22.1069	22.4651	22.2521	22.2374	22.0893	22.1869	22.3388	22.4544	22.3636	22.3893	22.4305	22.369	22.2863	22.3165	22.3605	22.0064	22.7109	22.1121	22.4796	22.3017	22.5798	22.2209	22.1289	22.3182	22.205	22.4024	22.3619	22.2278	22.4342	4	4	4	36.1	12.587	109.14
P56134-4;P56134-3;P56134-2;P56134	P56134-4;P56134-3;P56134-2;P56134	ATP synthase subunit f, mitochondrial	ATP5J2	19.7775	20.0552	20.0589	20.6404	20.9814	21.1008	20.846	21.2846	20.8428	20.3414	21.1077	21.0066	21.0002	21.0944	20.2867	19.3662	19.4293	19.3516	20.8493	21.133	21.0015	20.2993	20.4332	20.6214	20.0662	21.1258	20.8474	21.0706	21.3126	20.1034	19.9639	20.9075	20.9911	20.8186	20.7938	19.3824	20.9946	20.4513	20.6798	20.8289	2	2	2	49	5.7407	8.4255
O75964	O75964	ATP synthase subunit g, mitochondrial	ATP5L	23.4256	23.0901	23.2255	23.1948	23.2812	23.4511	23.697	23.36	23.3327	23.4408	23.5026	23.4879	23.4952	23.2894	23.3288	22.7139	22.7294	22.6087	23.1943	22.8778	23.1153	23.3906	23.5844	23.466	23.3892	23.7591	23.4313	23.6031	23.479	23.4364	23.2471	23.3091	23.4632	23.4771	23.3712	22.684	23.0625	23.4803	23.5265	23.5062	4	4	4	42.7	11.428	63.506
P48047	P48047	ATP synthase subunit O, mitochondrial	ATP5O	24.47066	24.6962	24.6603	24.5249	24.4752	23.9524	24.456	24.5292	24.3151	24.8998	24.5537	24.5346	24.3365	24.2459	24.2356	24.8179	23.6342	24.5695	24.0826	24.4406	24.1541	24.5753	24.5331	24.4941	24.4108	24.4005	24.5824	24.571	24.5346	24.6091	24.609	24.3175	24.4334	24.6627	24.2727	24.3405	24.2258	24.5342	24.4646	24.5716	5	5	5	27.2	23.277	115.61
Q93050-1;Q93050;Q93050-3	Q93050-1;Q93050;Q93050-3	V-type proton ATPase 116 kDa subunit a isoform 1	ATP6V0A1	21.81174	22.166	22.3424	22.8496	22.5238	22.6265	22.7584	22.57	22.8396	23.0618	23.151	23.2131	22.807	23.2235	22.9325	23.129	23.0333	23.1621	22.6901	22.6989	22.5908	22.7358	23.0743	22.5896	22.5925	22.7045	22.9254	22.5468	22.5826	22.8003	22.1067	22.6666	22.7227	23.142	22.9876	23.1081	22.6599	22.7999	22.7408	22.6432	9	9	9	15.3	95.755	20.014
P61421	P61421	V-type proton ATPase subunit d 1	ATP6V0D1	22.32086	21.8991	21.9038	21.83	21.9985	22.1731	21.6587	22.014	22.3802	22.2736	22.4014	22.3146	21.9669	22.1542	22.2598	22.1093	22.5663	22.1254	21.7549	21.997	22.0279	21.8014	22.1416	22.0791	22.0254	21.8863	22.0897	21.8859	22.1892	22.0105	22.0413	22.0006	22.0176	22.3299	22.127	22.267	21.9266	22.0074	22.0005	22.0285	6	6	6	16.8	40.329	16.663
P38606-2;P38606	P38606-2;P38606	V-type proton ATPase catalytic subunit A	ATP6V1A	24.22442	23.9052	24.4093	23.9796	23.8544	23.9332	23.7911	23.909	23.919	23.6086	23.852	23.7017	23.9193	23.8341	23.61	24.0803	23.6978	23.8193	23.6026	23.9832	23.6402	23.7608	23.7174	23.6856	23.5684	23.9088	23.5538	23.6922	23.7837	23.8376	24.1796	23.9224	23.873	23.7207	23.7878	23.8658	23.742	23.7213	23.677	23.7712	16	16	16	32	64.735	323.31
P21281	P21281;P15313	V-type proton ATPase subunit B, brain isoform	ATP6V1B2	23.78237	23.3116	23.7386	23.669	23.6583	23.8685	23.5337	23.9324	23.4145	23.739	23.8469	23.8176	23.504	23.815	23.5104	23.3366	22.6197	23.8463	23.8122	23.759	23.4728	23.7897	23.8416	23.7968	23.6524	23.8998	23.6981	23.4055	23.8898	23.8271	23.6109	23.732	23.6269	23.8012	23.6098	23.2675	23.6813	23.8094	23.7501	23.7074	14	14	14	36.4	56.5	144.89
P21283	P21283	V-type proton ATPase subunit C 1	ATP6V1C1	19.68863	19.4547	19.5007	19.207	18.8552	19.1991	19.0585	19.2925	18.9563	19.1654	19.3072	18.9776	19.467	19.2471	19.2855	19.6996	19.2801	18.9433	18.9216	18.8702	19.2394	19.4973	18.9798	18.4849	19.5143	19.1108	19.1312	19.3826	19.204	19.3663	19.548	19.0871	19.1024	19.1501	19.3332	19.3076	19.0104	18.9873	19.2521	19.3177	2	2	2	5.5	43.941	13.64
Q9Y5K8	Q9Y5K8	V-type proton ATPase subunit D	ATP6V1D	20.73579	20.8157	20.9705	20.2223	20.7696	20.6105	20.8243	20.3369	20.7255	20.6897	20.8541	20.7282	20.2941	20.5379	20.3615	20.4619	20.2281	21.1212	20.4382	20.8286	20.7035	20.5728	20.5187	20.4399	20.607	20.5376	20.8614	20.4275	20.3313	20.1734	20.8407	20.5342	20.6289	20.7573	20.3979	20.6038	20.6567	20.5105	20.6687	20.3107	4	4	4	23.5	28.262	103.48
P36543-2;P36543;P36543-3	P36543-2;P36543;P36543-3	V-type proton ATPase subunit E 1	ATP6V1E1	20.4245	20.436	21.7683	20.6552	20.751	20.6559	20.27	20.6163	20.1281	20.506	20.0058	20.2281	20.7406	20.5801	20.2288	21.4755	21.5519	21.4605	21.0818	20.5653	20.0461	20.4951	20.4517	20.0554	20.3092	20.8916	19.7454	20.1682	20.4341	19.6851	20.8763	20.6873	20.3381	20.2466	20.5165	21.496	20.5644	20.3341	20.3154	20.0958	3	3	3	18.6	23.587	5.8482
Q9UI12-2;Q9UI12	Q9UI12-2;Q9UI12	V-type proton ATPase subunit H	ATP6V1H	20.06303	20.2044	20.5572	20.4767	20.5514	20.2897	20.5115	20.3939	20.4151	20.2057	20.0539	20.2975	20.1776	20.5161	20.6618	20.6122	18.2127	20.3261	20.6567	20.4544	20.7054	20.7762	20.8237	20.4037	20.4053	20.5011	20.9722	20.4815	20.4941	20.0988	20.2749	20.4393	20.4402	20.1857	20.4518	19.717	20.6055	20.6679	20.6262	20.3581	4	4	4	15.1	54.151	5.6388
Q9Y2Q0-3;Q9Y2Q0-2;Q9Y2Q0	Q9Y2Q0-3;Q9Y2Q0-2;Q9Y2Q0;Q9NTI2-3	Phospholipid-transporting ATPase IA	ATP8A1	20.87673	20.3125	20.9309	21.3899	21.4499	21.3508	21.4765	17.7438	20.1346	21.8004	22.016	22.0224	21.5026	21.7291	21.5151	20.9259	21.2698	21.3862	21.8215	21.9803	21.6614	21.3799	20.9843	21.4346	20.9241	21.0962	21.078	21.0199	21.1909	20.6155	20.7067	21.3969	19.785	21.9463	21.5823	21.194	21.8211	21.2663	21.0328	20.9421	8	8	7	9.4	129.72	20.414
Q13825;Q13825-2	Q13825;Q13825-2	Methylglutaconyl-CoA hydratase, mitochondrial	AUH	21.25315	20.5857	20.6316	20.8734	20.4217	19.9938	20.8802	20.9129	20.1755	20.9538	21.0306	20.6774	20.5799	20.6963	20.441	20.3838	20.3874	19.8124	20.522	20.7527	20.6875	20.3445	20.8734	20.5676	20.9335	20.683	20.7066	20.6349	20.0824	21.0305	20.8235	20.4297	20.6562	20.8872	20.5724	20.1946	20.6541	20.5952	20.7744	20.5826	5	5	5	16.5	35.608	19.867
O94766-2;O94766	O94766-2;O94766	Galactosylgalactosylxylosylprotein 3-beta-glucuronosyltransferase 3	B3GAT3	18.7515	18.825	18.6641	18.6814	18.3084	18.4449	18.7654	19.0417	18.1873	18.1755	18.4959	18.1431	18.4506	18.7135	18.5538	18.6107	18.8806	18.7846	18.3229	19.0013	18.691	18.5919	18.7707	18.7405	18.4286	18.4924	18.6733	19.4445	19.0773	19.1277	18.7469	18.4782	18.6648	18.2715	18.5726	18.7586	18.6717	18.701	18.5314	19.2166	2	2	2	7.3	34.624	4.8948
O95817	O95817	BAG family molecular chaperone regulator 3	BAG3	18.76302	19.0928	19.0215	18.6951	19.0083	18.5665	19.6816	19.5507	19.4033	18.7292	18.8455	19.2869	19.0163	19.1039	18.8622	19.0709	19.583	19.2646	17.7234	18.7707	18.8899	17.3399	18.5063	16.4925	18.9313	18.8466	18.5749	18.7134	18.7424	18.5847	18.9591	18.7566	19.5452	18.9539	18.9941	19.3062	18.4613	17.4463	18.7843	18.6802	2	2	2	4.7	61.594	19.599
P46379-2;P46379;P46379-3;P46379-5	P46379-2;P46379;P46379-3;P46379-5	Large proline-rich protein BAG6	BAG6	17.03628	18.2243	17.0348	17.4861	17.4597	18.3487	16.9154	17.5887	17.7394	17.6157	17.0635	18.0298	18.7567	18.4781	17.359	17.5231	17.5721	17.7203	16.8133	16.8046	17.0523	16.7803	17.3737	16.959	16.6766	16.9605	16.8148	17.7948	17.238	18.0176	17.4318	17.7648	17.4145	17.5697	18.198	17.6052	16.8901	17.0377	16.8173	17.6835	2	2	2	3.2	118.69	1.6598
P80723;P80723-2	P80723;P80723-2	Brain acid soluble protein 1	BASP1	25.58878	26.1371	26.4579	25.6151	25.7608	25.8941	26.1176	25.9673	25.9224	26.2835	25.8407	26.0897	25.6075	25.7398	25.9011	25.9676	25.6183	25.8736	26.0304	25.7442	25.7749	25.5066	24.8602	25.81	25.4117	25.6129	25.6222	24.1268	24.3294	25.6364	26.0613	25.7567	26.0024	26.0713	25.7495	25.8198	25.8498	25.3923	25.5489	24.6975	4	4	4	41	22.693	90.192
Q96GW7;Q96GW7-2	Q96GW7;Q96GW7-2	Brevican core protein	BCAN	21.10226	21.5717	21.4692	21.6386	21.6908	21.4617	21.0281	21.0396	21.0115	21.9012	21.3344	21.6788	21.7633	22.1064	21.818	21.0286	21.0128	21.2506	21.3398	21.5164	21.3395	20.8669	21.2331	21.2077	21.2223	21.2467	20.7668	20.3206	20.5481	20.8307	21.3811	21.597	21.0264	21.6382	21.8959	21.0973	21.3986	21.1025	21.0786	20.5665	6	6	6	8.7	99.117	100.21
P51572;P51572-2	P51572;P51572-2	B-cell receptor-associated protein 31	BCAP31	20.82803	21.1527	21.43	21.9589	21.4948	21.2668	21.2632	21.7811	21.812	21.349	21.5393	20.878	21.0556	20.6596	21.3561	21.6642	20.8835	21.1193	21.4266	21.6754	21.3117	21.6332	20.8499	21.0126	21.4059	21.9037	21.2879	21.9758	21.526	21.6894	21.1369	21.5735	21.6187	21.2554	21.0238	21.2224	21.4712	21.1652	21.5325	21.7304	3	3	3	16.3	27.991	14.033
Q02338	Q02338	D-beta-hydroxybutyrate dehydrogenase, mitochondrial	BDH1	19.60306	19.2177	19.3391	20.1074	19.5827	20.0144	20.2357	20.0903	19.6923	20.0429	19.9136	19.6135	19.6044	19.8351	19.912	20.2447	20.2924	20.3041	19.908	19.4276	19.5405	19.6392	20.0331	19.8323	19.6283	19.7511	19.9124	19.8303	19.6531	20.0124	19.3866	19.9015	20.0061	19.8567	19.7838	20.2804	19.6254	19.8348	19.7639	19.8319	5	5	5	22.2	38.157	11.256
Q9BUT1;Q9BUT1-3;Q9BUT1-2	Q9BUT1;Q9BUT1-3;Q9BUT1-2	3-hydroxybutyrate dehydrogenase type 2	BDH2	20.78085	20.3468	20.242	20.3119	20.4902	19.6767	20.2659	20.2097	19.9963	20.4549	20.2519	20.2703	20.7965	20.401	20.5425	19.9955	20.3996	20.9193	20.0663	20.2296	20.4417	20.2593	19.9998	20.0199	20.4239	20.2135	20.4655	20.0655	19.7201	20.2356	20.4566	20.1596	20.1573	20.3257	20.58	20.4381	20.2459	20.0929	20.3676	20.0071	3	3	3	19.6	26.724	4.2146
O00499-9;O00499-10;O00499-7;O00499-8;O00499-4;O00499-6;O00499-11;O00499-3;O00499-2;O00499-5;O00499	O00499-9;O00499-10;O00499-7;O00499-8;O00499-4;O00499-6;O00499-11;O00499-3;O00499-2;O00499-5;O00499	Myc box-dependent-interacting protein 1	BIN1	21.17487	21.3802	21.2478	21.4752	21.4898	21.1171	19.5255	20.9889	20.921	21.4287	21.5523	21.4146	21.5356	21.7123	21.4021	20.8425	21.4685	21.4635	20.9822	21.8404	20.983	21.2768	21.5078	19.9641	21.0784	21.8139	21.095	21.0516	21.3789	21.1531	21.2676	21.3607	20.4785	21.4652	21.55	21.2582	21.2686	20.9162	21.3291	21.1945	4	4	4	16.4	45.563	10.054
P53004	P53004	Biliverdin reductase A	BLVRA	18.80237	20.2151	20.2829	19.9216	20.1777	17.2945	20.5492	20.2624	19.6682	17.4475	20.0739	19.8133	19.0457	16.6439	19.5659	17.9116	17.4462	18.3287	16.5627	17.9506	19.8549	19.7885	20.4597	20.0522	19.8624	19.9866	20.0854	17.7433	20.0824	18.4002	19.7668	19.1313	20.1599	19.1116	18.4185	17.8955	18.1227	20.1001	19.9781	18.742	3	3	3	12.8	33.428	4.5085
P30043	P30043	Flavin reductase (NADPH)	BLVRB	19.98801	19.7839	19.7258	20.2268	19.9532	20.3216	19.6693	19.8167	19.99	19.2219	18.1598	19.2592	19.7885	19.6635	19.3753	19.0748	19.6804	19.72	18.4135	18.8621	19.3256	20.322	20.184	20.1009	19.8923	19.486	19.5037	19.8048	19.8389	19.6897	19.8326	20.1672	19.8253	18.8803	19.6091	19.4917	18.8671	20.2023	19.6273	19.7778	3	3	3	23.3	22.119	8.4913
Q96G97;Q96G97-4;Q96G97-3	Q96G97;Q96G97-4;Q96G97-3	Seipin	BSCL2	21.47095	21.6416	18.2681	21.5745	21.8331	21.5173	21.4628	21.6239	21.6426	22.2071	22.215	22.0708	21.6177	21.7237	21.4115	22.3622	21.9679	21.7992	21.6306	21.6256	21.3822	21.3815	21.353	21.245	21.7684	21.5072	21.3002	21.8365	21.5242	21.5501	20.4602	21.6416	21.5765	22.1643	21.5843	22.0431	21.5461	21.3265	21.5253	21.637	4	4	4	10.8	44.392	7.1349
P35613-2;P35613;P35613-3;P35613-4	P35613-2;P35613;P35613-3;P35613-4	Basigin	BSG	21.25379	20.8551	20.9267	20.6031	20.9678	20.9672	20.9708	21.0491	20.4421	21.2464	20.9529	21.3168	20.7651	20.7051	20.6346	20.9385	21.2835	21.1567	20.4356	20.5631	20.5476	20.8049	20.6837	20.6745	20.8048	20.8761	20.369	20.6961	20.8645	21.0797	21.0119	20.846	20.8207	21.172	20.7016	21.1262	20.5155	20.7211	20.6833	20.8801	4	4	4	20.8	29.221	8.4604
Q9H0W9-3;Q9H0W9-2;Q9H0W9;Q9H0W9-4	Q9H0W9-3;Q9H0W9-2;Q9H0W9;Q9H0W9-4	Ester hydrolase C11orf54	C11orf54	18.88593	18.3758	18.671	18.2985	18.1282	18.3733	18.622	18.1821	18.8279	18.2667	18.3787	18.6775	18.6623	18.6853	18.9164	18.1425	18.2588	19.2153	18.1512	18.5005	18.4042	17.0583	18.4019	18.3773	17.8258	18.037	18.2125	18.3552	18.883	18.6109	18.6442	18.2667	18.544	18.441	18.7547	18.5389	18.352	17.9458	18.0251	18.6164	2	2	2	10.9	29.491	6.3828
Q07021	Q07021	Complement component 1 Q subcomponent-binding protein, mitochondrial	C1QBP	20.93423	20.6642	20.8887	20.7646	20.6654	20.7376	20.3776	20.6076	20.5442	20.6187	20.3937	20.6142	20.5283	20.5526	20.3903	20.3831	20.2612	20.1718	20.3906	20.5372	20.8595	20.0811	20.0934	20.3994	20.3742	20.4444	20.5661	20.3905	20.465	20.2656	20.8291	20.7225	20.5098	20.5422	20.4904	20.2721	20.5957	20.1913	20.4615	20.3737	2	2	2	14.2	31.362	27.821
Q9GZN8;Q9GZN8-2	Q9GZN8;Q9GZN8-2	UPF0687 protein C20orf27	C20orf27	19.67947	19.3783	17.6344	19.8096	19.1754	19.1393	19.4437	19.2634	19.4813	20.4495	20.882	20.5386	19.7861	19.8976	19.7387	19.5873	17.2695	19.7536	19.87	19.2458	19.2685	18.8282	19.54	19.7168	19.7792	19.2293	19.6206	17.3321	19.8779	19.2757	18.8974	19.3748	19.3961	20.6233	19.8075	18.8701	19.4614	19.3617	19.543	18.8285	2	2	2	19	19.291	3.5945
P30042;P30042-2	P30042;P30042-2	ES1 protein homolog, mitochondrial	C21orf33	20.69821	20.6763	20.1655	22.1739	22.1349	22.0288	21.4969	22.1142	21.8823	21.883	21.9237	21.9913	21.6186	21.7427	21.8458	21.3957	21.8422	20.9331	23.033	21.807	22.2554	21.3353	21.7764	22.084	21.9106	22.1397	22.0591	21.4264	22.0793	22.4276	20.5133	22.1125	21.8312	21.9326	21.7357	21.3903	22.3651	21.7319	22.0365	21.9778	6	6	6	37.3	28.17	17.527
P01024	P01024	Complement C3	C3	21.39629	21.3169	18.5325	19.8119	21.5552	21.1495	19.8836	19.6058	17.7017	20.8032	21.3392	20.7892	20.5311	20.7017	20.3828	21.5004	21.8789	22.7656	20.6017	21.1933	20.9974	20.6031	20.61	20.3735	17.9121	19.3224	20.1697	21.1189	21.8242	21.9611	20.4152	20.8389	19.0637	20.9772	20.5385	22.0483	20.9308	20.5289	19.1347	21.6347	10	10	10	9.4	187.15	28.363
P00915	P00915	Carbonic anhydrase 1	CA1	18.19323	18.8138	21.9087	21.812	22.3413	22.3739	21.193	20.9461	21.1268	20.2757	21.0193	20.8633	16.3845	16.0755	19.4553	17.0713	21.8333	22.8025	21.2181	20.907	21.2884	22.1966	22.2734	22.5126	21.9159	22.0489	22.2688	21.6787	21.5297	21.7973	19.6386	22.1757	21.0886	20.7194	17.3051	20.569	21.1378	22.3275	22.0779	21.6685	8	8	8	49.4	28.87	36.013
P00918	P00918	Carbonic anhydrase 2	CA2	23.84967	22.7792	22.517	23.6008	23.7173	23.5437	23.1775	23.5701	23.4676	23.5988	23.3612	23.5881	23.7885	23.8499	23.9603	23.7737	23.1468	22.2949	23.4043	23.945	24.0585	23.3122	23.2068	23.5673	22.8043	23.0652	22.9596	22.9195	23.1865	22.8083	23.0486	23.6206	23.4051	23.516	23.8662	23.0718	23.8026	23.3621	22.943	22.9714	5	5	5	25.8	29.246	25.958
Q9NY47-2;Q9NY47;Q9NY47-4;Q9NY47-3;Q9NY47-5	Q9NY47-2;Q9NY47;Q9NY47-4;Q9NY47-3;Q9NY47-5	Voltage-dependent calcium channel subunit alpha-2/delta-2	CACNA2D2	18.15121	16.6454	17.4202	16.9683	18.4975	17.4504	16.7917	16.3914	17.6408	16.4298	16.849	16.7499	17.539	18.0766	17.8718	19.3936	17.5416	18.7187	16.8348	16.5494	16.1195	16.5122	16.6431	16.7695	16.4363	16.5877	16.5453	17.6424	17.005	16.5195	17.4056	17.6387	16.9413	16.6762	17.8291	18.5513	16.5012	16.6416	16.5231	17.0556	2	2	2	2.8	129.08	1.2354
Q9HB71;Q9HB71-3	Q9HB71;Q9HB71-3;Q9HB71-2	Calcyclin-binding protein	CACYBP	21.4806	21.1567	21.3331	21.208	20.9953	21.0949	21.3346	21.8676	21.4426	21.2501	20.8085	20.7999	20.9516	21.0673	20.8916	21.737	21.6942	21.8084	21.3667	21.0708	20.937	21.5237	21.976	21.6388	21.9536	21.6156	21.9027	21.7254	21.8038	21.8644	21.3235	21.0994	21.5482	20.9529	20.9702	21.7465	21.1248	21.7128	21.824	21.7979	3	3	3	15.8	26.21	113.81
Q8N126;Q8N126-2;Q8N126-3	Q8N126;Q8N126-2;Q8N126-3	Cell adhesion molecule 3	CADM3	21.45332	21.4162	21.7006	21.1182	20.7885	21.1833	20.8143	21.0802	20.8217	21.4965	21.6251	21.2831	21.3804	21.7496	21.4665	21.1771	21.0087	21.2336	21.2169	21.3481	20.9268	19.9178	20.8684	20.8965	20.8183	20.9689	21.0221	20.5169	20.3794	20.3362	21.5234	21.03	20.9054	21.4682	21.5322	21.1398	21.1639	20.5609	20.9364	20.4109	3	3	3	11.8	43.299	12.609
Q8NFZ8	Q8NFZ8	Cell adhesion molecule 4	CADM4	21.68119	21.5121	21.6304	21.5988	22.1269	21.605	21.2639	21.4097	21.3047	22.007	21.5007	22.0215	21.9849	22.015	21.8721	22.009	22.0764	21.9892	21.5801	21.9873	21.9204	22.0035	21.7106	22.2665	21.5048	21.3018	21.346	21.1068	21.0613	21.5706	21.6079	21.7769	21.3261	21.8431	21.9573	22.0249	21.8292	21.9935	21.3842	21.2462	5	5	5	16.5	42.785	21.286
Q9ULU8-2;Q9ULU8-3;Q9ULU8;Q9ULU8-4	Q9ULU8-2;Q9ULU8-3;Q9ULU8;Q9ULU8-4;Q9ULU8-5;Q86UW7-3;Q86UW7-2;Q86UW7	Calcium-dependent secretion activator 1	CADPS	21.20102	21.474	21.6464	21.5271	21.5361	21.3514	21.0108	21.1705	21.6751	21.6516	20.1877	20.8444	21.1289	21.1098	21.3604	21.7366	21.5346	22.1322	21.4102	21.1153	21.4132	22.1352	21.622	21.8586	21.2338	21.6297	21.3055	21.7548	21.1252	21.7733	21.4404	21.4715	21.2855	20.8946	21.1997	21.8011	21.3129	21.8719	21.3897	21.5511	9	9	9	10.7	144.08	14.513
P05937;P05937-2	P05937;P05937-2	Calbindin	CALB1	20.02972	19.0631	18.7581	20.2851	19.6185	20.748	19.7447	19.6661	19.8894	19.9155	19.3853	19.681	20.3143	20.7992	21.0616	17.4181	17.2544	18.6617	20.36	20.2173	20.5231	20.5582	19.0228	19.059	19.217	19.4831	19.5567	17.2476	19.3498	19.7326	19.2836	20.2172	19.7668	19.6606	20.725	17.7781	20.3668	19.5466	19.4189	18.7767	4	3	3	19.2	30.025	48.011
P22676	P22676	Calretinin	CALB2	23.27668	23.1831	23.5222	22.3592	22.4233	22.5127	22.0756	22.7321	21.4564	22.4071	22.6158	22.2381	22.4987	22.0804	22.2787	20.5687	18.6822	21.089	21.6183	22.039	21.7899	21.9056	22.062	22.2036	21.6562	22.2009	21.8846	22.0597	22.0355	21.9896	23.3273	22.4317	22.088	22.4203	22.2859	20.1133	21.8157	22.0571	21.9139	22.0282	7	7	6	24.7	31.54	26.811
P0DP23;P0DP24;P0DP25	P0DP25;P0DP24;P0DP23	Calmodulin 13	CALM3,CALM2, CALM1	26.5188	26.5102	26.671	27.1533	26.9043	26.8572	26.6794	26.4504	26.6002	26.6227	26.6403	26.6358	26.3208	26.5445	26.3888	26.4849	26.2388	26.2986	26.761	26.7248	26.4316	26.8099	26.6095	26.7993	26.5891	26.7382	26.6728	26.5577	26.4436	26.5279	26.5667	26.9716	26.5766	26.6329	26.418	26.3408	26.6392	26.7396	26.6667	26.5097	5	5	5	54.4	16.837	323.31
P27797	P27797	Calreticulin	CALR	21.6402	23.1689	22.4864	22.977	23.2209	23.2829	22.9547	22.3022	23.0044	22.2139	22.6101	23.1262	23.0246	22.8738	23.2488	22.6979	23.2494	23.0791	23.4995	23.3346	23.4419	22.9975	23.4065	23.3612	23.479	23.606	23.285	22.9927	22.812	23.0976	22.4318	23.1603	22.7538	22.6501	23.0491	23.0088	23.4253	23.2551	23.4567	22.9675	6	6	6	21.8	48.141	26.83
Q9UQM7;Q9UQM7-2	Q9UQM7;Q9UQM7-2	Calcium/calmodulin-dependent protein kinase type II subunit alpha	CAMK2A	17.60028	18.5885	18.0035	19.2936	18.065	18.047	18.7875	18.5884	18.2099	19.0842	19.6879	18.9647	18.4368	19.2039	18.8283	16.7385	17.4571	18.7975	19.3729	19.4672	19.1484	18.5891	18.7649	19.0153	18.6091	18.7098	18.6834	18.0698	17.7063	18.1352	18.0641	18.4686	18.5286	19.2456	18.823	17.6643	19.3295	18.7898	18.6674	17.9704	6	3	3	17.2	54.087	29.611
Q13554-7;Q13554-4;Q13554-3;Q13554-8;Q13554-5;Q13554-2;Q13554;Q13554-6	Q13554-7;Q13554-4;Q13554-3;Q13554-8;Q13554-5;Q13554-2;Q13554;Q13554-6;Q13557-8;Q13557-12;Q13557-9;Q13557-10;Q13557-5;Q13557;Q13557-3;Q13557-6;Q13557-4;Q13557-11	Calcium/calmodulin-dependent protein kinase type II subunit beta	CAMK2B	21.91703	22.0723	22.1011	21.9301	21.9567	22.0787	22.6541	21.6077	21.9595	22.6796	22.4614	22.6183	22.3838	22.1995	22.1974	22.6433	22.714	22.8506	22.3208	22.508	22.543	22.6103	22.5155	22.4123	22.6201	22.4878	22.5835	22.3542	21.9772	22.1003	22.0301	21.9885	22.0738	22.5864	22.2602	22.736	22.4573	22.5127	22.5638	22.1439	7	7	3	20.7	50.955	37.732
Q13555-10;Q13555-3;Q13555-5;Q13555-4;Q13555-7;Q13555-9;Q13555-2;Q13555-8;Q13555;Q13555-6	Q13555-10;Q13555-3;Q13555-5;Q13555-4;Q13555-7;Q13555-9;Q13555-2;Q13555-8;Q13555;Q13555-6	Calcium/calmodulin-dependent protein kinase type II subunit gamma	CAMK2G	17.44419	18.8	18.6266	18.9983	17.7803	18.8596	18.9979	19.5443	17.772	17.7314	18.2469	19.5801	17.3177	19.0627	19.0297	19.1417	18.7775	16.8743	19.3148	18.8428	17.9709	19.0598	19.1118	19.3495	16.7713	18.8766	19.0397	18.6405	18.9867	18.1991	18.2902	18.5461	18.7714	18.5195	18.4701	18.2645	18.7095	19.1737	18.2292	18.6088	5	2	2	14.7	55.96	2.331
Q86VP6;Q86VP6-2	Q86VP6;Q86VP6-2;Q86VP6-3	Cullin-associated NEDD8-dissociated protein 1	CAND1	22.50094	21.0028	20.7471	20.7207	20.5592	20.8049	21.0179	21.0426	20.9701	21.0499	20.9166	20.8969	20.6276	21.0583	20.8367	21.1865	21.0268	21.183	20.8837	21.157	20.9968	20.7217	21.1108	21.1099	21.0791	20.8677	21.331	20.9366	20.7148	20.8836	21.4169	20.6949	21.0102	20.9545	20.8408	21.1321	21.0125	20.9808	21.0926	20.845	9	9	9	9.6	136.37	69.318
P27824;P27824-2;P27824-3	P27824;P27824-2;P27824-3	Calnexin	CANX	22.84908	22.9699	23.2734	22.9645	23.1654	23.5759	23.5183	23.4778	23.6316	23.1496	23.4385	23.2046	23.4144	23.4095	23.3897	23.7046	23.9045	23.7651	23.4759	24.1352	24.0896	23.7677	23.8772	23.8345	23.7705	23.949	24.1942	23.934	23.5369	23.7037	23.0308	23.2353	23.5426	23.2642	23.4045	23.7914	23.9002	23.8265	23.9712	23.7249	8	8	8	16.4	67.567	53.155
Q01518-2;Q01518	Q01518-2;Q01518	Adenylyl cyclase-associated protein 1	CAP1	22.07819	21.5383	21.9674	21.1262	20.6224	21.1326	21.2446	21.2483	21.3465	22.0075	21.1621	21.4544	21.7032	21.2809	21.5592	21.4429	21.1703	21.3736	21.3007	21.0819	21.2236	20.3529	21.2859	20.7961	21.487	21.5418	21.3472	21.1877	21.414	21.52	21.8613	20.9604	21.2798	21.5414	21.5145	21.3289	21.2021	20.8116	21.4587	21.3739	6	6	6	16.9	51.83	213.19
P40121-2;P40121	P40121-2;P40121	Macrophage-capping protein	CAPG	17.93534	18.799	17.4175	18.9263	19.1662	19.4419	19.5986	19.6594	19.6688	19.1163	19.2955	18.8549	19.3188	19.8354	19.3951	19.0482	19.3995	19.544	19.1042	19.3707	18.9947	18.6428	18.5553	19.0808	19.1656	18.8096	18.7925	18.9988	19.1714	18.659	18.0506	19.1781	19.6422	19.0889	19.5164	19.3306	19.1565	18.7596	18.9226	18.9431	2	2	2	10.5	36.856	5.3591
P07384	P07384	Calpain-1 catalytic subunit	CAPN1	20.59905	16.8541	20.1023	20.1158	20.233	19.8653	20.4281	20.4065	20.44	20.4267	20.1699	20.2329	20.0971	20.1631	20.0282	19.8921	20.6203	20.3411	20.1996	20.4994	20.2507	20.3455	20.7637	20.2974	20.2806	19.7042	20.3482	20.1373	20.674	19.8375	19.1851	20.0714	20.4249	20.2765	20.0962	20.2845	20.3166	20.4688	20.111	20.2163	3	3	3	5	81.889	4.4583
Q14444-2;Q14444	Q14444-2;Q14444	Caprin-1	CAPRIN1	18.58919	18.7841	19.0897	19.1754	18.6355	19.0398	19.0171	18.8791	19.6086	17.6695	19.0014	18.8271	16.5527	18.0055	18.4597	19.5529	19.5984	18.5388	18.9026	18.8825	19.3109	18.7107	19.2209	18.9195	19.1679	18.6858	19.166	18.9544	19.0508	19.3065	18.821	18.9502	19.1683	18.4993	17.6726	19.23	19.032	18.9503	19.0066	19.1039	4	4	4	11.8	76.861	14.277
P52907	P52907	F-actin-capping protein subunit alpha-1	CAPZA1	20.64306	18.8807	20.0527	20.142	20.0336	20.2085	20.2066	20.3838	20.2736	20.1641	19.5874	19.6788	20.0883	20.1859	20.2983	20.2733	19.088	20.2824	19.7834	20.6043	19.9843	19.7934	20.1546	20.0989	20.0929	19.9244	20.2782	20.5218	20.1479	20.614	19.8588	20.128	20.288	19.8101	20.1909	19.8813	20.124	20.0156	20.0985	20.4279	4	3	3	20.6	32.922	12.454
P47755;P47755-2	P47755;P47755-2	F-actin-capping protein subunit alpha-2	CAPZA2	21.16036	21.8745	21.5634	21.7949	21.9016	22.0367	21.7644	21.8133	22.0249	21.8786	22.0961	21.9778	21.7692	21.984	22.3816	21.5339	21.8615	22.1964	21.4475	22.0104	21.779	21.8436	21.8928	22.0196	21.8863	21.8952	21.9998	21.8492	22.1818	22.0011	21.5328	21.911	21.8675	21.9842	22.0449	21.8639	21.7457	21.9187	21.9271	22.0107	6	6	5	32.9	32.949	89.303
P47756-2;P47756	P47756-2;P47756	F-actin-capping protein subunit beta	CAPZB	21.5833	21.7318	21.6358	21.6262	22.1133	21.7319	21.6617	21.633	21.0848	21.4531	21.34	21.6754	21.5012	21.1426	21.5015	21.5574	21.0632	20.9115	21.2088	21.6781	21.6357	21.2824	21.2524	21.3244	20.9281	21.1597	21.0723	21.5483	21.3677	21.5023	21.6503	21.8238	21.4598	21.4895	21.3818	21.1774	21.5075	21.2864	21.0534	21.4728	7	7	7	36.8	30.628	17.731
Q8WXD9	Q8WXD9	Caskin-1	CASKIN1	19.42686	19.2948	19.555	19.7129	19.59	22.3149	19.34	19.4908	19.5012	19.8309	19.6744	19.5074	19.5692	19.4358	19.5755	19.9403	19.9913	19.4879	19.5766	19.6604	19.5702	19.9188	20.0769	19.8485	19.4817	19.4618	19.8104	19.867	19.6946	19.9557	19.4255	20.5393	19.444	19.6709	19.5268	19.8065	19.6024	19.9481	19.5846	19.8391	3	3	3	4	149.81	8.4689
P23435	P23435;Q8IUK8	Cerebellin-1	CBLN1	17.50753	17.4744	18.1259	16.9512	18.5599	18.5971	20.2034	20.0688	19.6134	20.6439	20.1895	20.7935	20.3601	20.4351	20.5203	17.296	18.0245	19.1707	20.2774	20.0727	20.21	20.8121	20.3484	20.1044	20.7178	20.2723	20.5632	20.502	20.3601	20.5947	17.7026	18.0361	19.9618	20.5423	20.4385	18.1637	20.1867	20.4216	20.5178	20.4856	3	3	3	16.1	21.097	6.5524
P16152	P16152;P16152-2	Carbonyl reductase [NADPH] 1	CBR1	24.67992	24.9536	24.0449	23.8429	23.9038	23.8903	24.6548	24.5685	24.5687	23.9008	23.9152	23.6718	24.0253	24.0074	23.9985	23.3418	23.6596	23.3135	23.6739	23.7689	23.6977	24.3217	24.0266	24.095	23.7942	23.7542	23.7926	24.0096	24.1669	24.1717	24.5594	23.879	24.5973	23.8293	24.0104	23.4383	23.7135	24.1477	23.7803	24.1161	13	13	11	61	30.375	323.31
O75828	O75828	Carbonyl reductase [NADPH] 3	CBR3	22.15419	22.1915	18.4837	21.2872	20.9078	20.7987	22.1107	21.6463	21.8813	21.253	21.0644	20.7234	21.106	20.9053	20.6945	21.0974	20.8596	20.9455	20.706	20.3909	20.4038	21.6885	21.3584	21.6076	20.9128	20.6053	20.6186	21.1763	20.7803	20.8043	20.9431	20.9979	21.8795	21.0136	20.9019	20.9675	20.5002	21.5515	20.7122	20.9203	4	2	2	17.7	30.85	9.268
P78371;P78371-2	P78371;P78371-2	T-complex protein 1 subunit beta	CCT2	22.84936	23.1429	22.9788	22.1433	22.2833	22.3426	22.7407	22.6308	22.8553	21.4385	21.6944	21.4263	21.7193	21.7093	22.2111	22.0569	22.9872	22.132	22.1219	21.7095	22.208	22.8459	22.9426	22.6748	22.344	22.4307	22.3766	22.6454	22.6287	22.6728	22.9903	22.2564	22.7422	21.5197	21.8799	22.392	22.0131	22.8211	22.3837	22.649	14	14	14	39.6	57.488	137.6
P49368-2;P49368	P49368-2;P49368	T-complex protein 1 subunit gamma	CCT3	22.88183	22.4374	22.302	21.8068	22.1565	21.7414	22.1964	21.7556	22.0067	21.4792	21.4171	21.3615	21.9972	21.4271	21.9771	22.579	22.9746	22.5542	22.1021	21.6739	22.1012	22.3933	22.3052	22.673	22.8266	22.6207	22.8364	22.471	22.0661	22.024	22.5404	21.9016	21.9862	21.4193	21.8005	22.7026	21.9591	22.4572	22.7612	22.187	10	10	10	26.6	56.43	19.523
P50991;P50991-2	P50991;P50991-2	T-complex protein 1 subunit delta	CCT4	22.70252	22.7007	22.595	22.35	22.5518	22.4888	22.8816	22.8067	22.6864	21.2682	21.9286	21.6063	21.9718	22.3042	22.0116	23.1691	23.2139	22.9811	22.0806	22.194	22.159	22.8024	23.1293	22.8976	22.6609	22.7038	22.6764	22.6515	22.7262	22.7826	22.6661	22.4635	22.7916	21.601	22.0959	23.1214	22.1445	22.9431	22.6804	22.7201	10	10	10	28.9	57.924	40.563
P48643-2;P48643	P48643-2;P48643	T-complex protein 1 subunit epsilon	CCT5	21.26642	21.3482	21.7524	21.0108	21.0458	21.5822	21.3144	21.3341	21.5482	20.2834	20.4423	20.5856	20.9653	20.9019	21.6087	21.7672	21.5462	22.0918	20.9586	21.09	21.6152	21.7215	21.4338	21.543	21.9225	21.2466	21.9896	21.3754	21.3541	21.345	21.4557	21.2129	21.3989	20.4371	21.1586	21.8017	21.2213	21.5661	21.7196	21.3581	10	10	10	31.2	49.526	41.663
P40227;P40227-2	P40227;P40227-2	T-complex protein 1 subunit zeta	CCT6A	23.37756	22.897	22.6724	22.4668	22.4599	22.8598	23.0496	22.9469	23.1906	21.9223	20.9463	21.7107	22.1514	21.5154	22.0812	23.8349	23.5467	23.1245	22.6873	22.7556	22.6804	23.2577	23.1008	23.694	22.996	22.9031	23.0282	22.7441	22.8072	23.0991	22.9823	22.5955	23.0623	21.5265	21.916	23.5021	22.7078	23.3508	22.9758	22.8835	15	15	11	41.6	58.024	61.852
Q99832;Q99832-3;Q99832-4;Q99832-2	Q99832;Q99832-3;Q99832-4;Q99832-2	T-complex protein 1 subunit eta	CCT7	22.15576	21.3478	22.2133	20.5631	21.5365	22.086	21.6849	22.2199	21.9294	21.4207	21.6183	21.2206	21.8636	22.2656	21.9467	22.2974	22.2972	22.0753	21.6709	22.1834	21.9163	22.0694	22.7326	21.902	21.8742	22.3074	22.6632	21.6946	22.0009	21.6369	21.9056	21.3952	21.9447	21.4199	22.0253	22.2233	21.9235	22.2347	22.2816	21.7775	13	13	13	27.8	59.366	63.941
P50990-2;P50990;P50990-3	P50990-2;P50990;P50990-3	T-complex protein 1 subunit theta	CCT8	23.21601	23.3176	23.4198	22.8387	22.9268	22.7556	22.8603	23.1255	23.1702	22.4853	22.5471	22.4512	22.8399	22.7606	22.7028	23.4588	23.531	23.6657	22.8705	22.7044	22.7622	23.5847	23.4528	23.3054	23.1022	23.1438	23.18	22.9428	23.1626	23.1862	23.3178	22.8403	23.052	22.4945	22.7678	23.5518	22.7791	23.4476	23.142	23.0972	11	11	11	23.6	57.645	53.788
P13987	P13987	CD59 glycoprotein	CD59	22.25185	22.1808	22.3598	22.0382	21.7585	21.6085	22.4027	22.0963	21.9819	22.5129	22.4199	22.4915	22.0076	21.9065	22.0078	22.0817	21.8603	21.8214	21.6182	21.7269	21.645	21.685	21.5674	21.6943	21.7099	21.5816	21.6885	21.6471	21.5552	21.873	22.2641	21.8017	22.1603	22.4748	21.974	21.9211	21.6634	21.6489	21.66	21.6918	2	2	2	18.8	14.177	39.701
P60033	P60033	CD81 antigen	CD81	20.25765	17.9805	20.4845	19.8266	19.4981	20.6725	19.4515	19.3121	20.2047	19.9002	20.0521	20.699	19.6371	20.4351	20.0421	17.7037	17.4754	21.3741	19.4444	19.8121	20.1563	19.4731	20.0617	19.7947	19.7329	19.7787	19.8405	19.7393	19.7473	19.9804	19.5742	19.9991	19.6561	20.2171	20.0381	18.8511	19.8043	19.7765	19.784	19.8223	2	2	2	18.2	25.809	55.402
Q16543	Q16543	Hsp90 co-chaperone Cdc37	CDC37	17.19935	18.0331	18.6365	18.9587	19.7374	19.2927	19.1302	18.9734	19.6277	18.662	17.5698	18.956	18.8826	19.1901	19.486	17.7525	18.2837	18.49	18.8493	19.0983	19.3474	18.8186	19.3944	19.1223	19.1603	19.5649	19.2848	19.3475	19.6841	18.9445	17.9563	19.3296	19.2438	18.3959	19.1863	18.1754	19.0983	19.1118	19.3367	19.3254	2	2	2	11.4	44.468	12.457
O95674	O95674	Phosphatidate cytidylyltransferase 2	CDS2	17.39746	19.4816	19.8939	20.0076	19.7941	20.1918	17.3163	18.3499	20.0994	17.8828	18.4453	17.6106	17.541	17.3605	18.0554	18.5069	19.9808	19.8951	19.2654	19.7155	20.2249	19.8438	20.0639	20.198	19.4601	19.614	20.1757	20.3716	20.2492	20.2984	18.9243	19.9978	18.5885	17.9796	17.6523	19.4609	19.7353	20.0352	19.7499	20.3064	2	2	2	8.1	51.417	56.391
P23528	P23528	Cofilin-1	CFL1	25.62984	25.3732	25.1876	24.9658	24.9222	24.8551	25.033	25.1443	25.1871	24.3776	24.6378	24.5059	24.6277	24.6435	24.4846	24.9967	23.6902	24.9345	24.5653	24.7627	24.5996	24.714	24.9158	24.7437	24.6081	24.775	25.0748	24.5955	24.8385	25.0138	25.3969	24.9144	25.1215	24.5071	24.5853	24.5405	24.6426	24.7911	24.8193	24.8159	8	8	6	64.5	18.502	266.73
Q9Y281;Q9Y281-3	Q9Y281;Q9Y281-3	Cofilin-2	CFL2	20.68243	21.3588	20.5249	20.6058	20.9927	20.372	20.7105	20.8991	20.8405	20.4808	20.3186	20.4706	20.2834	20.1084	20.8943	20.3247	20.9726	20.32	20.4307	20.3433	20.9099	21.1834	21.2952	21.2364	20.7021	20.7329	21.1652	20.4885	20.8324	20.7835	20.8554	20.6568	20.8167	20.4233	20.4287	20.5391	20.5613	21.2384	20.8667	20.7014	6	4	4	51.2	18.736	116.5
Q9NX63	Q9NX63	MICOS complex subunit MIC19	CHCHD3	21.61009	21.673	21.6651	22.0193	21.2014	21.4733	21.1741	21.3884	21.5109	21.1621	21.0374	20.6376	20.99	20.5373	20.764	21.4147	21.2379	21.8363	21.1721	21.0274	21.3322	21.3149	21.2778	21.7253	21.3119	21.0724	21.0718	21.7568	21.6742	21.5482	21.6494	21.5647	21.3578	20.9457	20.7637	21.4963	21.1772	21.4393	21.152	21.6597	4	4	4	17.6	26.152	25.985
P05060	P05060	Secretogranin-1	CHGB	18.93899	19.1041	19.8283	19.2072	19.1375	19.0651	19.06	18.8596	19.0513	19.4887	19.1337	19.6573	19.1519	19.404	19.681	18.5831	19.3068	18.9966	18.7878	18.9298	19.0831	19.1027	19.0525	19.125	18.8096	18.3049	18.1867	18.4551	18.6858	18.6759	19.2905	19.1366	18.9903	19.4265	19.4123	18.9622	18.9336	19.0934	18.4337	18.6056	2	2	2	3.1	78.275	2.5255
O00533;O00533-2	O00533;O00533-2	Neural cell adhesion molecule L1-like protein	CHL1	18.48562	18.7774	19.0851	18.8086	18.5251	18.8442	18.279	18.7893	18.784	19.3506	19.5759	19.6375	19.4433	19.0613	19.2136	18.6569	19.4584	17.8189	18.903	19.4785	18.8226	18.6583	18.9047	19.1448	18.6904	18.6454	19.255	18.5699	18.2029	19.02	18.7827	18.726	18.6175	19.5214	19.2394	18.6448	19.068	18.9026	18.8636	18.5976	4	4	4	6	135.07	11.413
Q9NZ45	Q9NZ45	CDGSH iron-sulfur domain-containing protein 1	CISD1	23.06848	23.1972	23.9997	23.4077	23.3399	23.2648	23.3159	23.3437	23.3919	22.7112	22.8889	22.9852	22.6119	22.9303	22.7698	23.5531	23.9999	23.6058	23.7645	23.0603	23.0603	23.6879	23.3742	23.2664	23.0861	22.9762	23.0848	23.4824	23.5691	23.5284	23.4218	23.3375	23.3505	22.8617	22.7707	23.7196	23.295	23.4428	23.049	23.5266	5	5	5	49.1	12.199	277.2
Q07065	Q07065	Cytoskeleton-associated protein 4	CKAP4	22.56651	22.6096	22.7942	22.205	22.0422	21.7602	22.335	22.8807	22.9215	21.2792	20.7321	20.9385	22.0761	21.7505	21.7159	22.78	23.2109	22.8724	22.3403	22.4643	22.4619	22.7376	23.0453	22.4152	22.857	22.994	22.9928	22.9725	23.3389	23.022	22.6568	22.0025	22.7124	20.9833	21.8475	22.9544	22.4222	22.7327	22.9479	23.1112	13	13	13	29.2	66.022	199.19
P12277	P12277	Creatine kinase B-type	CKB	26.2737	26.3092	26.4586	26.8235	26.5717	26.865	26.9164	26.8059	26.8583	26.657	26.9189	26.9927	26.6362	26.5267	26.7529	26.5993	26.6246	26.6648	26.8631	26.886	27.1034	26.5374	26.7643	26.6385	27.0801	27.0572	27.2163	26.9439	26.9222	26.9348	26.3471	26.7534	26.8602	26.8562	26.6386	26.6296	26.9508	26.6468	27.1179	26.9336	15	15	15	55.4	42.644	323.31
P12532;P12532-2	P12532;P12532-2;P17540	Creatine kinase U-type, mitochondrial	CKMT1A	23.80971	23.4361	23.9833	24.0964	24.0886	24.3404	24.1412	23.9302	24.12	23.9318	23.9743	24.0376	24.1351	23.9015	24.0402	23.9828	23.8758	24.0123	23.9052	23.8257	24.1122	23.7635	23.8464	23.9367	23.7011	23.6944	23.8436	24.2838	24.1189	24.2611	23.743	24.1751	24.0638	23.9812	24.0256	23.9569	23.9477	23.8489	23.7464	24.2213	13	13	13	45.6	47.036	291.38
P09497-2;P09497	P09497-2;P09497	Clathrin light chain B	CLTB	20.88151	21.333	18.2884	20.8833	20.9516	20.9324	20.5626	21.3324	20.7046	20.1526	19.6412	20.0323	20.5161	20.4376	20.1679	20.7055	20.7895	18.4534	20.3248	20.4059	20.6178	20.7638	20.8474	21.0271	20.3174	20.4557	20.5672	20.6997	20.8679	20.9943	20.1676	20.9224	20.8665	19.942	20.3739	19.9828	20.4495	20.8794	20.4468	20.854	2	2	2	8.5	23.181	4.236
Q00610-2;Q00610	Q00610-2;Q00610;P53675-2;P53675	Clathrin heavy chain 1	CLTC	25.32382	25.3612	25.039	25.3562	25.2227	25.3876	25.5532	25.3568	25.4963	25.0684	24.9593	25.1676	25.2172	24.9649	25.0822	25.1287	25.541	25.0517	25.4384	25.3526	25.5199	25.4632	25.4119	25.4619	25.3817	25.2542	25.3757	25.503	25.4999	25.6199	25.2413	25.3222	25.4688	25.0651	25.0881	25.2405	25.4369	25.4457	25.3372	25.5409	39	39	39	33.6	187.89	323.31
P10909-3;P10909-4;P10909;P10909-5;P10909-2	P10909-3;P10909-4;P10909;P10909-5;P10909-2	Clusterin	CLU	21.94528	21.661	21.8356	21.3326	21.7965	22.0007	21.7356	21.9429	21.8793	21.4534	21.5028	21.8099	21.4784	21.4301	21.5291	21.5255	21.713	21.8553	21.2955	21.54	21.7703	21.5935	21.379	21.7194	21.1136	21.5389	21.3358	21.3616	21.3634	21.4713	21.8139	21.7099	21.8526	21.5887	21.4792	21.6979	21.5353	21.5639	21.3294	21.3988	5	5	5	28.8	32.363	59.748
Q5SYC1;Q8IUQ0	Q5SYC1;Q8IUQ0;Q8IUQ0-2;Q5SYC1-2	Clavesin-2	CLVS2;CLVS1	19.80639	19.8474	19.7268	19.7331	20.1917	19.4376	19.6833	20.523	20.524	19.8094	19.8605	16.5727	20.2668	20.1032	19.9365	17.6535	20.5378	20.4158	19.8464	20.0399	17.9434	20.1154	20.1351	20.6928	20.5481	20.3819	19.9486	20.1573	20.4704	20.1227	19.7935	19.7875	20.2434	18.7475	20.1022	19.5357	19.2766	20.3144	20.2929	20.2502	4	4	4	16.2	37.999	25.225
Q8NFW8;Q8NFW8-2	Q8NFW8;Q8NFW8-2	N-acylneuraminate cytidylyltransferase	CMAS	18.16037	19.9366	18.389	19.8278	19.8967	18.5676	19.7504	19.924	18.963	19.8174	19.5827	19.7028	19.8101	19.4766	19.1783	20.0477	20.4307	20.123	19.5785	19.7331	19.6786	19.9247	19.841	19.9816	19.9273	19.9543	20.1834	17.4496	20.0577	19.2622	18.8287	19.4307	19.5458	19.701	19.4883	20.2005	19.6634	19.9158	20.0217	18.9232	4	4	4	15	48.379	1.8769
Q96KP4;Q96KP4-2	Q96KP4;Q96KP4-2	Cytosolic non-specific dipeptidase	CNDP2	23.22102	23.5589	23.0541	23.2122	23.4568	23.4223	23.4256	23.4002	23.355	22.9592	23.1463	23.0119	23.1172	23.3389	23.1843	23.0112	22.6145	23.7261	22.8916	23.4148	23.2888	23.0235	23.1868	23.043	22.9024	23.152	22.9396	22.724	22.8373	22.6816	23.278	23.3637	23.3936	23.0391	23.2135	23.1172	23.1984	23.0845	22.998	22.7476	11	11	11	33.5	52.878	33.158
P09543-2;P09543	P09543-2;P09543	2,3-cyclic-nucleotide 3-phosphodiesterase	CNP	26.76838	26.2837	26.356	25.4707	25.2649	25.3891	24.9352	25.2003	25.3377	26.0418	26.0848	26.1707	26.0012	26.0034	26.0384	25.1123	24.5803	24.6957	25.5739	25.3433	25.602	25.1521	25.1631	25.2827	25.4317	25.4355	25.5907	24.6925	24.7778	24.9176	26.4694	25.3749	25.1578	26.0991	26.0143	24.7961	25.5064	25.1993	25.486	24.796	20	20	20	42.9	45.098	323.31
Q9Y2B0;Q9Y2B0-2	Q9Y2B0;Q9Y2B0-2	Protein canopy homolog 2	CNPY2	19.49189	19.3555	19.3063	19.6477	19.6463	19.5788	17.5459	19.7092	19.5873	19.2328	19.4472	19.5088	16.8279	19.4548	19.0488	19.3465	19.8449	19.856	19.4698	18.3973	19.8547	19.4902	19.627	19.478	18.2655	17.7812	19.8158	19.6149	19.9879	19.674	19.3846	19.6242	18.9475	19.3962	18.4438	19.6825	19.2406	19.5317	18.6208	19.7589	2	2	2	17.6	20.652	8.1484
Q96F85-2;Q96F85	Q96F85-2;Q96F85	CB1 cannabinoid receptor-interacting protein 1	CNRIP1	20.31041	20.0088	20.0066	19.8811	19.5911	20.3415	18.2535	20.1367	20.2676	20.5987	20.1666	20.0315	20.1287	19.7528	20.3395	18.2882	19.2344	19.3441	16.753	18.438	19.7506	19.4705	19.806	20.5299	19.6893	18.377	19.899	19.6878	20.3143	20.0459	20.1086	19.9379	19.5526	20.2656	20.0737	18.9555	18.3139	19.9355	19.3218	20.016	2	2	2	18.8	14.224	33.443
Q12860;Q12860-2;Q12860-3	Q12860;Q12860-2;Q12860-3	Contactin-1	CNTN1	23.93787	23.736	24.1405	22.4553	23.4516	23.4963	23.1013	23.3072	23.3047	23.9882	23.7096	23.7986	23.9492	23.7173	23.7093	23.5355	23.3217	23.5439	23.5674	23.5063	23.4875	23.0276	23.2268	23.2057	23.274	23.2403	23.2738	22.9293	22.9136	22.9494	23.9381	23.1344	23.2377	23.8321	23.7919	23.467	23.5204	23.1534	23.2627	22.9307	20	20	20	28.2	113.32	76.809
P78357	P78357	Contactin-associated protein 1	CNTNAP1	22.48458	21.6421	21.9982	22.0022	21.7347	22.0869	21.4068	21.99	21.5671	22.1458	22.1951	22.3951	22.3455	22.3039	22.0901	21.9576	21.6872	21.9587	21.8491	22.0476	21.8193	21.759	21.6895	21.6408	21.663	21.8354	21.5133	21.6959	21.3859	21.1789	22.0416	21.9413	21.6547	22.2453	22.2465	21.8678	21.9053	21.6965	21.6705	21.4202	12	12	12	10.9	156.26	32.475
P53621;P53621-2	P53621;P53621-2	Coatomer subunit alpha	COPA	20.12376	19.9376	20.0776	19.6398	19.9538	19.9288	20.2506	20.3998	19.2361	19.7979	18.0549	19.7433	19.1996	19.5485	16.9436	20.5581	20.751	20.2262	19.5765	20.1556	19.9142	20.1229	20.1035	20.779	20.2332	19.9245	20.3107	20.1167	20.4455	20.2112	20.0463	19.8408	19.9622	19.1987	18.5639	20.5118	19.8821	20.3351	20.1561	20.2578	6	6	6	6.1	138.34	9.4454
P35606-2;P35606	P35606-2;P35606	Coatomer subunit beta	COPB2	21.50853	21.5492	21.6	21.5293	21.3492	21.928	21.6422	21.6308	21.5722	20.7172	20.2421	20.6546	20.7402	21.2783	20.6769	21.7745	22.1704	21.8276	20.992	21.1229	20.7371	21.3047	21.964	22.0646	21.5938	21.6114	21.4356	21.6653	21.528	21.7135	21.5526	21.6022	21.6151	20.538	20.8985	21.9242	20.9507	21.7778	21.5469	21.6356	9	9	9	15.8	99.045	55.9
Q9Y678;Q9UBF2-2;Q9UBF2	Q9Y678;Q9UBF2-2;Q9UBF2	Coatomer subunit gamma-1	COPG1;COPG2	19.57228	17.7497	18.5699	18.1881	18.4622	18.4537	18.2747	17.8729	18.8893	18.2813	17.7944	18.3404	18.2694	18.2318	18.3187	17.3288	18.4303	19.0511	17.5372	18.6862	18.2735	18.6919	19.1079	18.7303	18.8396	18.5899	18.8495	19.0382	18.619	18.9513	18.6306	18.368	18.3456	18.1387	18.2733	18.2701	18.1656	18.8434	18.7596	18.8695	4	4	4	6.3	97.717	5.3174
Q9BT78-2;Q9BT78	Q9BT78-2;Q9BT78	COP9 signalosome complex subunit 4	COPS4	19.64068	19.4575	18.8988	19.2734	19.1195	19.3384	18.8486	19.5031	19.1322	18.7292	18.7598	18.6365	18.9006	18.8156	18.9379	19.2407	19.0021	19.3446	18.5587	19.042	18.819	19.3149	19.7154	19.0861	19.1937	19.0153	18.8355	19.5295	19.2459	19.2456	19.3323	19.2438	19.1613	18.7085	18.8847	19.1958	18.8066	19.3722	19.0148	19.3404	3	3	3	11.4	40.196	2.8245
P61923;P61923-2;P61923-3;P61923-5;P61923-4	P61923;P61923-2;P61923-3;P61923-5;P61923-4	Coatomer subunit zeta-1	COPZ1	18.68436	17.9731	17.4181	18.2245	18.907	19.5963	19.0899	18.8205	18.9946	18.1108	17.7792	18.1832	17.78	19.0233	19.1187	18.2827	18.0199	19.5325	18.3182	18.1134	18.4589	19.1627	19.1647	19.3265	18.3673	18.2442	18.7819	19.1294	19.1431	19.3411	18.0252	18.9093	18.9683	18.0244	18.6407	18.6117	18.2968	19.218	18.4645	19.2045	2	2	2	20.9	20.198	3.4298
Q92828	Q92828	Coronin-2A	CORO2A	21.1695	21.517	21.005	17.1375	18.1927	18.9833	20.8726	21.5345	20.5138	20.918	20.1066	19.997	19.4931	19.6564	18.2428	18.6135	19.017	19.5785	20.7538	21.1567	21.0193	21.9255	21.7722	21.1304	21.7671	21.9914	21.6206	19.6657	19.4849	19.5966	21.2305	18.1045	20.9736	20.3405	19.1307	19.0696	20.9766	21.6093	21.793	19.5824	6	6	6	15.2	59.763	28.8
Q9UQ03-2;Q9UQ03	Q9UQ03-2;Q9UQ03	Coronin-2B	CORO2B	21.00895	20.9552	20.4765	17.9217	18.1071	18.6971	20.2074	20.8468	20.9358	19.892	21.7341	21.2179	20.3444	20.6724	20.7742	19.4993	17.7758	17.2402	20.1785	21.4782	21.1531	21.078	21.7012	21.2598	22.0903	21.8524	21.948	19.8343	19.7815	19.9105	20.8136	18.242	20.6634	20.948	20.597	18.1718	20.9366	21.3463	21.9636	19.8421	7	7	7	17.7	54.392	17.026
Q14019	Q14019	Coactosin-like protein	COTL1	21.60838	18.8192	18.1323	20.9222	20.7805	21.8323	21.4031	21.4839	21.7459	21.1544	21.1381	21.2873	21.1534	21.5172	21.9716	19.6436	19.4361	19.9491	21.1905	21.9584	21.8638	20.1081	21.1507	20.8461	20.7673	20.8844	21.947	20.9921	21.0832	21.0898	19.52	21.1783	21.5443	21.1933	21.5474	19.6762	21.6709	20.7017	21.1995	21.055	3	3	3	40.1	15.945	6.0361
P13073	P13073	Cytochrome c oxidase subunit 4 isoform 1, mitochondrial	COX4I1	23.92116	23.7815	23.6351	24.418	23.7676	23.5439	23.9559	23.5075	23.6713	24.3979	23.7609	24.1932	24.4005	23.8686	24.065	24.1458	23.9367	23.9499	23.4099	23.2593	23.0393	24.397	23.8797	22.4752	23.4521	23.318	21.9768	24.0653	23.7332	23.9003	23.7793	23.9098	23.7116	24.1173	24.1114	24.0108	23.2361	23.584	22.9156	23.8996	7	7	7	35.5	19.576	25.172
P20674	P20674	Cytochrome c oxidase subunit 5A, mitochondrial	COX5A	22.46059	21.1328	23.5872	21.8058	22.655	22.8978	22.5062	22.4446	22.2186	22.6605	22.1908	23.1096	22.4493	22.4079	22.8343	22.6014	23.2503	23.6521	22.9636	22.9541	22.982	22.652	22.7115	22.7741	22.5006	22.2504	22.5031	22.3087	22.1033	22.9353	22.3935	22.4529	22.3898	22.6536	22.5638	23.1679	22.9666	22.7125	22.4181	22.4491	5	5	5	28	16.762	155.88
P10606	P10606	Cytochrome c oxidase subunit 5B, mitochondrial	COX5B	22.96979	23.171	22.8324	22.5721	22.7086	22.4589	23.313	22.9564	22.833	22.6686	22.8085	22.7554	22.4222	23.1357	22.9081	23.4459	23.4394	23.1917	22.7092	22.5689	22.7242	22.7644	23.4383	22.2563	22.7387	22.8739	22.6532	22.9752	23.2798	23.4179	22.9911	22.5799	23.0341	22.7442	22.822	23.359	22.6674	22.8197	22.7553	23.2243	5	5	5	39.5	13.696	21.71
P14854	P14854	Cytochrome c oxidase subunit 6B1	COX6B1	22.27053	22.2096	22.1049	22.0529	21.9689	22.2038	21.7421	22.0782	21.9264	21.5013	21.565	21.4082	21.5994	22.034	21.745	22.2847	22.542	22.422	21.9973	21.8053	21.5746	21.6802	21.82	21.6867	21.1899	21.6608	21.8927	21.8925	22.062	21.9935	22.195	22.0752	21.9155	21.4915	21.7928	22.4162	21.7924	21.729	21.5811	21.9827	4	4	4	58.1	10.192	36.38
P09669	P09669	Cytochrome c oxidase subunit 6C	COX6C	22.57122	22.4891	18.372	22.5015	22.1127	22.4196	22.0693	22.2719	21.1094	22.4994	22.2497	22.2192	22.3133	21.9193	22.1057	22.6876	22.4939	22.6965	21.6999	21.9649	21.6673	21.6046	21.7073	21.7792	21.3269	21.2895	21.304	22.5159	22.0779	22.0043	21.1441	22.3446	21.8169	22.3228	22.1127	22.626	21.7774	21.6971	21.3068	22.1993	2	2	2	20	8.7813	3.4205
P14406	P14406	Cytochrome c oxidase subunit 7A2, mitochondrial	COX7A2	22.78893	21.9785	21.9013	22.1233	22.1657	22.832	22.2748	22.0024	22.2042	22.0877	22.4045	22.5017	22.2643	22.4919	22.384	22.3291	22.1478	22.1718	22.0255	22.353	22.1865	22.1462	21.9431	22.5071	22.2368	22.0247	22.0664	22.3502	22.3485	22.5434	22.2229	22.3737	22.1605	22.3313	22.3801	22.2162	22.1883	22.1988	22.1093	22.414	2	2	2	27.7	9.3959	44.324
O14548	O14548	Cytochrome c oxidase subunit 7A-related protein, mitochondrial	COX7A2L	18.69991	20.9057	18.1377	20.9593	20.5863	20.6931	20.4652	20.6094	20.513	20.0148	20.3109	20.3238	20.4675	20.4057	20.6411	20.8046	21.4575	21.3163	21.2752	20.4007	20.9507	20.4872	20.7915	20.5251	18.2531	21.4424	20.9166	20.8215	21.1986	20.8084	19.2477	20.7462	20.5292	20.2165	20.5048	21.1928	20.8755	20.6013	20.204	20.9428	2	2	2	40.4	12.615	6.6949
P16870-2;P16870	P16870-2;P16870	Carboxypeptidase E	CPE	20.2476	20.3681	20.7902	20.308	19.9908	20.3827	19.6023	19.5072	20.1609	20.3978	19.857	20.2634	19.5622	20.1422	19.7895	18.841	20.1197	20.6778	19.7124	19.288	20.2014	19.416	16.9254	17.9538	18.3054	19.7878	20.0814	17.0155	20.1326	20.1936	20.4686	20.2272	19.7568	20.1727	19.8313	19.8795	19.734	18.0984	19.3915	19.1139	2	2	2	8.9	49.885	2.2464
O14810	O14810	Complexin-1	CPLX1	21.25569	21.4975	21.4783	20.8301	21.0508	20.9093	20.6403	20.9892	21.2705	21.1996	21.1464	20.7827	21.0074	20.6673	21.2051	20.5427	20.6474	19.959	21.025	21.1806	20.8158	20.5399	20.3894	20.5326	20.9068	21.1385	20.9701	21.196	21.4045	21.6908	21.4105	20.9301	20.9667	21.0429	20.96	20.383	21.0071	20.4873	21.0051	21.4304	2	2	2	32.8	15.03	9.4559
Q6PUV4	Q6PUV4	Complexin-2	CPLX2	17.99552	19.4454	20.5615	21.629	20.4813	21.5013	20.656	20.3899	20.764	18.484	20.3192	20.0821	20.9186	20.9562	21.0294	20.2439	19.9566	19.6986	20.2599	20.2326	20.0107	20.6006	21.557	20.9575	20.1425	19.7822	19.8834	22.3087	21.9497	21.6478	19.3341	21.2039	20.6033	19.6284	20.9681	19.9663	20.1678	21.0384	19.936	21.9687	4	4	4	37.3	15.394	43.146
Q9Y646	Q9Y646	Carboxypeptidase Q	CPQ	20.503	19.5886	18.1612	20.602	20.7094	20.7953	20.2664	20.4148	20.2573	20.9338	20.7997	20.7102	21.021	20.8402	21.2556	20.1518	20.0949	18.8948	20.6042	20.9308	21.0688	20.5208	20.1674	20.855	19.9699	20.3245	20.5673	20.5197	20.4365	20.3245	19.4176	20.7022	20.3128	20.8146	21.0389	19.7138	20.8679	20.5144	20.2872	20.4269	4	4	4	11.2	51.887	16.902
P50416-2;P50416	P50416-2;P50416	Carnitine O-palmitoyltransferase 1, liver isoform	CPT1A	19.06996	19.1226	18.9814	18.6771	19.2604	18.9876	18.5928	18.3107	17.6951	18.568	18.2993	19.2183	18.3134	19.0369	18.5946	20.3487	20.3177	20.2637	19.0395	18.8168	18.1989	18.8346	17.4224	17.4063	17.7729	17.0868	17.366	19.2544	19.5137	20.2865	19.058	18.975	18.1995	18.6952	18.6483	20.3101	18.6851	17.8878	17.4086	19.6848	2	2	2	3.4	86.238	9.1177
P29762	P29762	Cellular retinoic acid-binding protein 1	CRABP1	19.23981	17.5919	19.6495	17.0841	18.8135	17.3969	17.414	19.314	17.8816	17.5845	18.1606	17.162	18.2508	17.0965	17.4267	19.8041	19.5913	19.7109	17.073	17.6896	17.5055	19.9971	19.933	19.7897	18.8076	18.5957	18.8288	20.9964	20.5523	20.4913	18.827	17.7648	18.2032	17.6357	17.5913	19.7021	17.4227	19.9066	18.744	20.68	3	3	3	24.1	15.565	6.1766
P43155-3;P43155-2;P43155	P43155-3;P43155-2;P43155	Carnitine O-acetyltransferase	CRAT	19.27387	19.6516	18.767	18.8793	19.2159	19.468	19.0234	19.412	19.478	19.7908	19.7437	19.742	18.3086	19.2141	19.3311	19.6517	20.6411	19.7282	19.6174	19.3103	18.8447	19.7644	19.5801	19.3919	20.0437	19.4879	18.6948	19.3372	19.6317	19.2616	19.2308	19.1878	19.3045	19.7588	18.9513	20.007	19.2575	19.5788	19.4088	19.4102	2	2	2	4.8	61.87	1.9865
Q14194;Q14194-2	Q14194;Q14194-2	Dihydropyrimidinase-related protein 1	CRMP1	21.5255	21.3854	21.3415	21.1334	21.1808	21.3662	20.9418	21.1188	21.1862	21.4275	21.4213	21.2823	21.7563	21.6636	21.7655	21.2132	21.1306	21.4532	21.5825	21.5514	21.5841	21.1045	21.262	21.614	21.4456	21.0927	21.2571	20.7972	20.6351	21.0253	21.4175	21.2268	21.0822	21.377	21.7284	21.2656	21.5726	21.3269	21.2651	20.8192	8	5	5	15.6	62.183	49.701
P02511	P02511	Alpha-crystallin B chain	CRYAB	23.47988	23.4016	22.845	22.5081	22.2882	21.9963	23.1735	22.7279	22.5633	23.3655	22.4542	22.9848	23.4473	23.197	22.9302	22.5983	22.2173	22.0124	22.8481	23.1448	22.7452	22.356	22.1834	21.9182	22.1862	22.7243	22.8197	21.8071	21.8248	21.8727	23.2421	22.2642	22.8215	22.9348	23.1915	22.276	22.9127	22.1525	22.5767	21.8349	7	7	7	36.6	20.159	21.078
Q9Y2S2-2;Q9Y2S2	Q9Y2S2-2;Q9Y2S2	Lambda-crystallin homolog	CRYL1	20.59505	20.6333	20.0493	20.0878	20.2162	20.1432	20.0467	20.7755	20.4925	19.7739	20.025	20.1166	19.161	20.4962	20.1529	20.8277	19.818	20.3533	20.0415	20.0679	20.2586	19.6292	19.9559	20.043	17.4381	20.6124	20.0398	19.4863	19.5562	19.1736	20.4259	20.1491	20.4382	19.9718	19.9367	20.333	20.1227	19.876	19.3635	19.4054	5	5	5	17.8	33.358	10.205
Q14894	Q14894	Ketimine reductase mu-crystallin	CRYM	23.00949	23.9372	23.9025	24.8012	24.7849	24.583	24.4459	24.1412	24.3178	24.7469	24.0811	24.1452	24.2925	24.1645	24.1745	23.7887	23.1315	22.9655	24.2281	24.3309	24.3939	24.046	23.5621	24.0691	23.5144	23.2713	23.7878	23.4825	22.9521	23.3541	23.6164	24.723	24.3016	24.3244	24.2105	23.2952	24.3176	23.8924	23.5245	23.2629	10	10	10	46.8	33.775	189.25
Q08257-3;Q08257	Q08257-3;Q08257;Q08257-2	Quinone oxidoreductase	CRYZ	19.99051	18.643	20.0729	20.2687	19.8742	20.136	20.077	19.5693	20.0521	20.3254	20.4294	20.8862	19.7634	20.3833	19.8833	18.6606	20.8591	20.004	20.2855	19.722	20.0443	17.9364	20.102	16.8809	20.4662	20.6452	20.8735	20.1252	19.6594	19.8717	19.5688	20.0929	19.8995	20.547	20.01	19.8412	20.0173	18.3064	20.6616	19.8854	3	3	3	20.7	31.528	4.7863
O75390	O75390	Citrate synthase, mitochondrial	CS	23.36252	23.3476	23.1353	23.1034	23.0588	23.0544	23.2421	23.1085	23.1509	23.0322	23.7955	23.972	23.6061	23.4252	23.9145	23.1403	23.0081	23.6441	23.1996	23.2026	23.5933	23.3384	23.0891	23.4161	23.479	23.4012	23.6298	23.7583	23.6932	23.478	23.2818	23.0722	23.1672	23.5999	23.6486	23.2641	23.3318	23.2812	23.5033	23.6432	5	5	5	11.6	51.712	12.446
O75534;O75534-4;O75534-2;O75534-3	O75534;O75534-4;O75534-2;O75534-3	Cold shock domain-containing protein E1	CSDE1	19.62296	19.7508	19.1905	19.7676	19.6807	20.3413	20.1392	19.6621	19.7655	18.8791	18.2421	19.8008	19.12	19.5375	18.7362	20.2187	20.1561	20.3806	19.395	19.2685	19.8822	20.6164	19.5473	19.8656	19.8744	20.1078	20.1783	19.4341	19.9947	20.0641	19.5214	19.9298	19.8556	18.974	19.1312	20.2518	19.5152	20.0098	20.0535	19.831	4	4	4	6.6	88.884	6.6202
P21291	P21291	Cysteine and glycine-rich protein 1	CSRP1	21.97099	21.9888	22.0473	22.8016	22.3959	22.4148	22.3652	23.3749	23.1032	21.9917	21.73	21.6995	21.7404	22.1094	21.8961	22.2475	21.8946	21.9837	22.2618	21.8938	22.0021	22.1027	22.0415	21.7797	21.6937	22.3586	21.7814	22.4039	22.4216	22.463	22.0024	22.5374	22.9477	21.8071	21.9153	22.0419	22.0525	21.9747	21.9446	22.4295	6	6	6	39.4	20.567	129.06
P01034	P01034	Cystatin-C	CST3	22.89676	23.1116	23.1112	22.6389	22.9245	22.3346	22.5161	22.8908	22.3423	21.8938	22.1421	21.5389	22.1143	21.8358	21.9031	21.6633	21.2739	21.6986	21.6521	21.7437	21.4455	21.7769	21.9491	21.9555	20.9169	20.8878	20.8639	21.9158	22.0571	21.6061	23.0399	22.6327	22.5831	21.8583	21.951	21.5453	21.6137	21.8938	20.8895	21.8596	3	3	3	19.2	15.799	6.1249
P04080	P04080	Cystatin-B	CSTB	23.31907	23.7221	22.5064	23.3393	23.2952	23.216	22.8806	23.757	23.5557	22.7086	23.3265	23.0899	23.8112	24.0479	23.502	22.9985	23.641	22.9696	23.1596	23.1467	23.0828	23.3756	23.2681	22.6221	23.1008	23.0612	23.1262	23.1341	23.138	22.9848	23.1825	23.2835	23.3978	23.0417	23.7871	23.203	23.1297	23.0886	23.0961	23.0856	4	4	4	70.4	11.139	65.932
P07858	P07858	Cathepsin B	CTSB	26.89747	26.8328	26.4791	26.9763	26.9137	26.909	26.3145	26.456	26.6894	27.5595	27.4914	27.6258	27.8231	27.8224	27.7423	27.3032	27.0282	26.8376	26.9267	26.8515	27.0308	26.7569	26.6442	26.736	26.9008	26.9776	27.0324	26.555	26.8788	26.7628	26.7364	26.933	26.4866	27.5589	27.7959	27.0563	26.9363	26.7123	26.9703	26.7322	14	14	14	44	37.821	323.31
P07339	P07339	Cathepsin D	CTSD	28.14749	27.9077	28.0858	27.704	27.5976	27.6193	27.6587	27.6221	27.6048	28.2329	28.2355	28.1712	28.2256	28.2301	28.1087	28.0493	28.1958	28.2829	27.6175	27.7097	27.8231	27.8251	27.8547	27.7864	27.6467	27.6847	27.7478	27.6278	27.7538	27.7019	28.047	27.6403	27.6286	28.2132	28.1881	28.176	27.7168	27.8221	27.6931	27.6945	18	18	18	42.7	44.552	323.31
P07711	P07711	Cathepsin L1	CTSL	21.9011	22.1274	21.993	21.1175	20.8628	21.1179	20.0632	19.9815	20.5667	21.5795	21.5006	22.1418	22.0554	22.5506	22.0967	20.7609	20.8124	21.1941	17.2538	18.6806	17.9297	19.9245	19.8713	20.0944	19.874	20.4889	20.1065	19.9062	20.4355	20.6102	22.0072	21.0327	20.2038	21.7406	22.2342	20.9225	17.9547	19.9634	20.1565	20.3173	2	2	2	8.4	37.564	41.783
Q9UBR2	Q9UBR2	Cathepsin Z	CTSZ	22.26342	22.7574	22.8292	23.4057	23.6014	23.5508	22.9578	23.1868	22.9549	23.5909	23.9478	23.4995	23.5544	23.6281	23.7678	21.8797	22.4367	22.6062	23.5602	23.051	23.399	22.4354	22.8191	22.9738	22.8835	22.8371	22.4998	22.3943	22.014	22.4245	22.6167	23.5193	23.0332	23.6794	23.6501	22.3075	23.3367	22.7428	22.7401	22.2776	4	4	4	18.2	33.868	18.439
Q9UHQ9	Q9UHQ9	NADH-cytochrome b5 reductase 1	CYB5R1	20.6891	20.2899	17.5119	20.5007	20.3136	18.1861	19.8444	20.6185	19.9082	19.3785	19.7455	19.0609	19.1605	17.824	19.1677	20.8055	20.6974	20.3925	19.7313	16.6692	17.3131	21.0243	20.7579	20.2705	20.2809	19.9925	20.3215	20.4538	20.4287	20.8403	19.4969	19.6668	20.1237	19.395	18.7174	20.6318	17.9045	20.6842	20.1983	20.5743	3	3	3	9.5	34.094	4.6299
P00387-2;P00387;P00387-3	P00387-2;P00387;P00387-3	NADH-cytochrome b5 reductase 3	CYB5R3	22.79132	22.1037	23.1012	22.6409	22.4496	22.1138	22.6122	22.2355	22.5264	22.2743	22.2904	22.2281	22.2696	22.5902	22.3788	22.5859	22.6767	22.2298	22.4466	22.2023	22.3703	22.4139	22.4058	22.2864	22.2874	22.0629	22.028	22.3259	22.3932	22.1728	22.6654	22.4015	22.4581	22.2643	22.4128	22.4975	22.3397	22.3687	22.1261	22.2973	5	5	5	21.2	31.628	56.151
P08574	P08574	Cytochrome c1, heme protein, mitochondrial	CYC1	20.24806	19.6651	18.6234	17.8256	20.7638	20.7281	16.8693	20.089	20.1706	17.4752	19.9373	18.2458	17.5784	20.4128	17.7846	18.2419	20.7317	19.237	20.8199	20.9429	21.8837	20.5003	20.3686	20.5222	20.6685	17.6878	20.5923	17.6115	18.3866	19.7671	19.5122	19.7725	19.043	18.5527	18.5919	19.4035	21.2155	20.4637	19.6495	18.5884	3	3	3	16	35.422	6.5211
P99999	P99999;CON__P62894	Cytochrome c	CYCS	21.54416	21.383	21.4615	21.6524	21.2629	21.609	21.402	21.3362	21.4861	21.5857	20.8415	17.0916	21.4815	21.5285	20.5997	21.8594	21.0145	20.8978	21.9087	21.4932	21.4106	22.1931	20.9166	20.6731	22.0441	20.2142	21.3538	21.5062	21.6264	18.2852	21.4629	21.5081	21.4081	19.8396	21.2032	21.2572	21.6042	21.261	21.204	20.4726	3	3	3	24.8	11.749	4.9925
Q96F07-2;Q96F07;Q7L576	Q96F07-2;Q96F07;Q7L576	Cytoplasmic FMR1-interacting protein 2	CYFIP2;CYFIP1	17.49389	18.5333	17.6964	18.3152	18.5286	18.3023	17.7891	18.0775	17.5463	18.6085	18.1456	18.2247	18.2114	17.9397	18.6552	18.9131	18.8315	19.0473	17.4931	18.9104	18.7735	17.5521	18.145	18.9346	18.8492	18.9168	18.947	17.0451	18.5836	18.7244	17.9078	18.382	17.8043	18.3262	18.2688	18.9306	18.3923	18.2106	18.9043	18.1177	2	2	2	1.8	145.67	2.6784
P61803	P61803	Dolichyl-diphosphooligosaccharide--protein glycosyltransferase subunit DAD1	DAD1	20.39853	20.2589	20.3548	19.7935	19.5784	19.4152	20.079	19.8778	19.6579	20.0567	19.9125	19.8685	20.1876	20.2203	20.1039	20.12	19.8864	20.3496	20.0493	20.0552	19.7767	20.1064	20.3416	20.1011	20.1674	20.2521	20.1592	20.0768	20.1143	20.1818	20.3374	19.5957	19.8716	19.9459	20.1706	20.1186	19.9604	20.183	20.1929	20.1243	2	2	2	19.5	12.497	7.1606
P14868;P14868-2	P14868;P14868-2	Aspartate--tRNA ligase, cytoplasmic	DARS	23.80134	23.6862	24.0108	23.6563	23.7751	24.0038	24.0222	24.1703	23.9814	23.1528	23.4047	23.0634	23.0875	23.0734	22.8627	24.3355	24.0466	24.1223	23.4565	23.5155	23.8026	23.9163	23.8646	24.1245	23.7651	23.6549	23.6771	24.4509	24.4255	24.4694	23.8328	23.8117	24.058	23.207	23.0078	24.1682	23.5915	23.9685	23.699	24.4486	19	19	19	45.3	57.136	323.31
P07108;P07108-3;P07108-2;P07108-4;P07108-5	P07108;P07108-3;P07108-2;P07108-4;P07108-5;P07108-6	Acyl-CoA-binding protein	DBI	24.5764	23.8832	24.4422	23.954	23.7424	23.5118	24.5744	24.4083	23.1759	24.4093	24.3612	24.1941	24.3986	24.375	24.1714	24.4975	23.2016	23.9351	24.1102	24.245	23.7332	23.9706	23.8218	23.5519	23.7503	24.1168	23.5624	24.2355	23.8883	23.6729	24.3006	23.7361	24.0529	24.3215	24.315	23.8781	24.0295	23.7814	23.8099	23.9322	6	6	6	79.3	10.044	49.667
Q16643;Q16643-2;Q16643-3	Q16643;Q16643-2;Q16643-3	Drebrin	DBN1	20.44849	19.9772	20.252	20.0486	20.1283	20.5268	19.6503	19.6149	20.2002	19.6455	19.7846	18.6153	17.9678	17.4574	19.479	19.2174	20.5188	20.6262	16.8609	17.9984	17.6535	19.1062	19.4694	19.4151	19.2086	17.2736	19.2722	20.2328	20.3877	21.4934	20.2259	20.2346	19.8218	19.3485	18.3014	20.1208	17.5043	19.3303	18.5848	20.7046	3	3	3	8.3	71.428	5.151
Q9UJU6-5;Q9UJU6-4;Q9UJU6;Q9UJU6-2;Q9UJU6-3;Q9UJU6-6	Q9UJU6-5;Q9UJU6-4;Q9UJU6;Q9UJU6-2;Q9UJU6-3;Q9UJU6-6	Drebrin-like protein	DBNL	18.74734	17.6869	19.3049	19.3051	19.1064	18.8817	19.2897	18.8127	19.158	19.3235	19.2736	18.7531	18.7922	18.4474	18.9384	19.3657	18.1781	18.7379	18.8931	16.6445	18.5333	19.4978	19.8049	19.8063	19.1195	18.6202	19.0935	19.4647	19.4023	19.5627	18.5797	19.0977	19.0868	19.1167	18.726	18.7605	18.0236	19.703	18.9444	19.4765	2	2	2	8.3	37.1	21.648
O15075-2;O15075	O15075-2;O15075;O15075-3;O15075-4	Serine/threonine-protein kinase DCLK1	DCLK1	19.35967	19.3112	19.2209	19.5306	19.7141	18.9858	19.384	19.6982	19.4448	19.2888	17.5034	19.0676	18.9835	18.7042	18.6892	19.1279	19.006	19.6033	19.1193	18.9811	18.933	19.3754	19.2381	19.2839	19.3132	19.207	19.1783	17.204	19.1997	19.093	19.2973	19.4102	19.509	18.6199	18.7923	19.2458	19.0111	19.2991	19.2328	18.4989	3	3	3	5.1	81.099	17.091
Q14203-5;Q14203-2;Q14203-3;Q14203-4;Q14203-6;Q14203	Q14203-5;Q14203-2;Q14203-3;Q14203-4;Q14203-6;Q14203	Dynactin subunit 1	DCTN1	19.2252	19.1946	19.1797	18.1356	19.0852	18.9227	18.0219	19.2752	19.3045	16.7397	18.1595	19.3339	19.253	18.8097	19.2056	20.4469	19.1366	19.6015	18.1162	19.1033	19.0637	19.3077	19.3245	19.2677	19.3282	19.5085	19.2827	18.927	18.9166	19.0161	19.1998	18.7145	18.8672	18.0777	19.0894	19.7283	18.7611	19.3	19.3731	18.9532	2	2	2	1.8	126.73	3.0857
Q13561;Q13561-3;Q13561-2	Q13561;Q13561-3;Q13561-2	Dynactin subunit 2	DCTN2	22.06828	21.7239	21.8745	21.7552	21.4202	21.2409	21.8632	21.3184	21.6439	21.4801	20.8055	20.9369	21.5104	20.8348	21.3652	21.8024	21.502	17.7117	20.8862	21.4148	20.5325	21.5988	21.3255	21.2357	21.1309	20.7622	21.1941	21.7576	21.5008	21.388	21.8889	21.4721	21.6085	21.0742	21.2368	20.3387	20.9445	21.3867	21.0291	21.5488	7	7	7	20.7	44.23	19.842
Q7Z4W1	Q7Z4W1	L-xylulose reductase	DCXR	17.02905	18.7579	20.4202	17.6815	18.8411	19.6979	20.0937	20.0003	19.9572	21.0374	20.5797	20.5913	20.4788	20.1773	20.8517	19.7498	17.4877	20.6273	19.8246	20.1282	20.0755	20.3127	20.3697	20.5086	20.5004	20.1739	20.603	20.1272	19.7405	20.2571	18.7357	18.7402	20.017	20.7361	20.5026	19.2883	20.0094	20.397	20.4258	20.0416	4	4	4	18.4	25.913	8.0835
O94760;O94760-2	O94760;O94760-2	N(G),N(G)-dimethylarginine dimethylaminohydrolase 1	DDAH1	24.54763	24.4418	24.6825	24.3468	24.1733	23.8985	24.7479	24.6448	24.6088	24.5353	24.4626	24.3866	24.3251	24.6433	24.7928	24.5479	24.2865	24.5249	24.5867	24.4091	24.5943	24.187	24.2507	24.2735	24.461	24.5713	24.4713	24.1503	23.9901	24.251	24.5573	24.1395	24.6672	24.4615	24.5871	24.4531	24.53	24.237	24.5012	24.1305	11	11	11	57.9	31.121	85.887
Q16531	Q16531;Q16531-2	DNA damage-binding protein 1	DDB1	19.45356	19.3135	19.3202	18.1077	17.1928	19.2293	17.7814	17.7326	19.1704	18.6765	18.1618	18.9623	18.0384	19.261	19.493	17.8419	19.157	19.7961	17.6094	19.2838	19.4807	19.3208	19.6943	19.5598	19.4617	19.4	19.4354	19.3413	19.5437	19.4848	19.3624	18.1766	18.2281	18.6002	18.9308	18.9317	18.7913	19.525	19.4324	19.4566	3	3	3	5.1	126.97	9.6165
P20711;P20711-3;P20711-2;P20711-4	P20711;P20711-3;P20711-2;P20711-4	Aromatic-L-amino-acid decarboxylase	DDC	19.53619	19.406	18.5654	20.3819	20.2459	20.0032	19.0273	19.4724	20.1477	17.2694	18.9779	19.225	18.8398	18.763	18.9531	20.9481	20.3217	21.3166	17.9393	17.8435	18.4274	19.0564	18.9737	19.3656	18.7549	19.9781	19.4849	19.5376	19.6162	20.0638	19.1692	20.2103	19.5491	18.4907	18.8519	20.8621	18.0701	19.1319	19.406	19.7392	4	4	4	12.5	53.926	19.795
P39656-3;P39656;P39656-2	P39656-3;P39656;P39656-2	Dolichyl-diphosphooligosaccharide--protein glycosyltransferase 48 kDa subunit	DDOST	20.59241	20.9236	21.0049	20.6175	20.6231	20.9138	20.4405	20.6332	20.9316	20.8529	20.7821	20.6292	20.7286	20.7278	20.9126	21.4483	21.2537	21.7836	20.6056	20.8299	20.7488	21.3289	21.143	21.103	21.355	21.3002	21.0395	21.2304	21.3513	21.4108	20.8403	20.7181	20.6684	20.7547	20.7897	21.4952	20.7281	21.1917	21.2316	21.3308	8	8	8	19.9	49.019	26.811
P30046;P30046-2;A6NHG4	P30046;P30046-2;A6NHG4	D-dopachrome decarboxylase	DDT;DDTL	18.04945	17.9635	18.3146	18.8914	19.0151	19.6797	19.6812	19.3319	19.5373	19.8901	19.988	19.7961	20.1899	20.9688	20.4297	19.2169	18.547	19.4568	20.0245	20.4263	20.3405	19.444	19.955	19.8805	20.553	20.7643	20.0087	19.2989	19.2369	18.8077	18.1092	19.1954	19.5168	19.8914	20.5295	19.0736	20.2638	19.7598	20.442	19.1145	4	4	4	36.4	12.712	7.2615
O00148;Q13838;Q13838-2	O00148;Q13838;Q13838-2	ATP-dependent RNA helicase DDX39A	DDX39A;DDX39B	19.60887	19.8899	19.3569	19.1868	19.6334	19.71	20.0122	19.6206	19.3041	18.9201	19.1981	19.2121	18.663	16.6188	19.3843	19.3621	18.4584	19.608	16.5739	17.4369	17.1362	19.1167	19.186	19.5842	19.7624	19.751	19.6603	19.2316	19.2025	19.6184	19.6185	19.5101	19.6456	19.1101	18.222	19.1428	17.049	19.2956	19.7246	19.3508	2	2	2	5.6	49.129	4.6823
O00571-2;O00571;O15523-2;O15523	O00571-2;O00571;O15523-2;O15523	ATP-dependent RNA helicase DDX3X	DDX3X;DDX3Y	20.80317	19.9014	20.1726	20.3335	19.952	19.9711	20.2229	19.9594	20.377	19.8646	19.7418	19.9678	19.8306	20.0298	19.866	20.9133	20.4102	20.2111	19.8891	20.459	19.7469	20.5612	20.719	20.983	20.6985	20.5492	20.6304	20.6771	20.3777	20.3422	20.2924	20.0856	20.1865	19.858	19.9088	20.5115	20.0317	20.7544	20.626	20.4657	5	5	5	10.1	71.354	26.46
P17844-2;P17844;Q92841-1;Q92841-3;Q92841-2;Q92841	P17844-2;P17844;Q92841-1;Q92841-3;Q92841-2;Q92841	Probable ATP-dependent RNA helicase DDX5	DDX5;DDX17	19.72782	19.1061	19.6268	19.4248	19.9346	18.1894	19.6753	19.2826	19.6684	18.8386	17.4771	18.8324	19.6392	18.5933	19.4457	19.7331	19.6703	19.8562	19.0898	19.1912	19.3037	19.6751	19.9708	19.8606	19.788	20.0521	20.0257	19.4988	19.7869	19.6336	19.4869	19.1829	19.5421	18.3827	19.226	19.7532	19.1949	19.8355	19.9552	19.6398	2	2	2	4.3	60.563	2.3618
Q16698-2;Q16698	Q16698-2;Q16698	2,4-dienoyl-CoA reductase, mitochondrial	DECR1	21.86491	21.1161	21.5533	21.6794	22.0859	21.6454	21.0589	21.4919	21.4934	22.2958	21.9119	22.0391	21.7679	21.8155	21.9414	22.1554	21.7659	21.6176	21.9745	22.1382	22.2807	21.6976	21.7968	21.8175	22.0867	22.5508	22.2327	21.566	21.6008	21.5839	21.5114	21.8035	21.3481	22.0823	21.8416	21.8463	22.1311	21.7706	22.29	21.5835	7	7	7	27.6	34.994	23.738
O43143	O43143	Pre-mRNA-splicing factor ATP-dependent RNA helicase DHX15	DHX15	19.80916	19.3732	19.6776	19.669	19.377	17.0988	16.9622	17.8439	19.3855	19.5922	19.58	19.3289	19.621	17.2976	19.1738	19.7863	19.6692	19.7127	17.8475	17.4397	19.5348	19.8027	19.7476	19.6794	19.6016	19.4383	19.6566	19.6232	19.5051	18.2007	19.62	18.7149	18.0638	19.5004	18.6975	19.7228	18.274	19.7432	19.5655	19.1096	2	2	2	3.1	90.932	1.1769
Q9NR28-2;Q9NR28;Q9NR28-3	Q9NR28-2;Q9NR28;Q9NR28-3	Diablo homolog, mitochondrial	DIABLO	21.39383	20.9012	21.3613	20.6085	20.1498	20.2233	20.7587	20.0687	20.7145	21.0525	21.118	20.4972	20.6389	20.6635	20.9272	21.641	21.173	21.4873	20.4999	20.3834	20.1083	21.0101	20.495	20.2956	20.6308	20.6846	20.4887	22.0222	22.2131	22.1538	21.2188	20.3272	20.5139	20.8892	20.7432	21.4338	20.3305	20.6002	20.6014	22.1297	5	5	5	33.9	21.232	11.173
Q96HU8	Q96HU8	GTP-binding protein Di-Ras2	DIRAS2	18.67545	19.0686	18.3305	17.986	17.9482	17.9203	17.709	18.5585	17.8586	18.3758	18.1591	18.1227	17.6374	18.0827	17.609	18.2685	17.9119	19.3933	18.2815	17.9239	18.1246	17.7749	18.0545	17.9572	17.4145	17.1652	18.1385	18.416	18.6178	18.5833	18.6915	17.9515	18.042	18.2192	17.7764	18.5246	18.11	17.9289	17.5727	18.539	2	2	2	11.6	22.485	10.959
Q9UBP4	Q9UBP4	Dickkopf-related protein 3	DKK3	21.26974	20.1631	21.0745	21.3344	21.5714	21.6195	20.9224	20.7962	21.1247	21.1028	20.9901	21.4776	21.7025	22.037	21.6888	21.3891	21.1334	21.1651	21.1519	20.9686	21.1343	20.3881	20.6173	21.1159	20.4319	20.6502	21.0944	20.113	20.3728	20.3373	20.8358	21.5085	20.9478	21.1901	21.8094	21.2292	21.0849	20.7071	20.7255	20.2744	5	5	5	21.7	38.39	60.792
P10515	P10515	Dihydrolipoyllysine-residue acetyltransferase component of pyruvate dehydrogenase complex, mitochondrial	DLAT	21.84533	21.4032	22.0746	22.0271	22.2283	22.3357	22.024	21.9921	22.1522	21.151	21.9694	22.1128	21.6555	21.7871	21.9877	21.6911	21.7558	21.8696	22.0462	21.9355	22.1535	21.9412	22.0426	22.0476	21.8861	22.3852	22.2748	22.236	22.6801	22.4788	21.7744	22.197	22.0561	21.7444	21.8101	21.7722	22.0451	22.0105	22.182	22.465	8	8	8	19.2	68.996	78.097
P09622;P09622-3;P09622-2	P09622;P09622-3;P09622-2	Dihydrolipoyl dehydrogenase, mitochondrial	DLD	23.21598	23.8083	23.4033	23.9842	23.547	23.7373	24.0507	23.7701	23.8359	23.84	23.2811	24.0326	23.6691	23.84	23.8776	23.6649	23.8015	23.3056	23.647	23.8205	23.8745	23.7629	23.4598	23.5804	23.8628	23.9875	23.8651	23.9135	24.0141	24.1804	23.4759	23.7562	23.8855	23.7179	23.7956	23.5907	23.7807	23.601	23.9051	24.036	11	11	11	26.9	54.177	320.02
Q15700-5;Q15700-3;Q15700;Q15700-4;Q15700-2	Q15700-5;Q15700-3;Q15700;Q15700-4;Q15700-2	Disks large homolog 2	DLG2	18.03965	17.3372	19.0632	18.3044	18.3937	17.0195	18.138	18.2279	18.5542	17.2254	17.4634	17.3438	17.7933	18.1226	17.98	18.0402	17.161	18.0377	18.3828	18.6729	16.7435	17.9936	18.8367	17.9825	18.1644	17.9233	18.4621	18.554	18.249	18.1786	18.1467	17.9059	18.3067	17.3442	17.9653	17.7463	17.9331	18.2709	18.1833	18.3272	3	3	3	13.8	38.403	3.7142
P36957;P36957-2	P36957;P36957-2	Dihydrolipoyllysine-residue succinyltransferase component of 2-oxoglutarate dehydrogenase complex, mitochondrial	DLST	22.636	22.4694	22.6925	22.1964	22.4826	22.4239	22.3263	22.3795	22.3429	22.1943	22.4379	22.3754	22.074	22.333	22.1917	22.5618	22.983	21.9291	22.7032	22.521	22.7801	22.5751	22.4493	22.3877	22.3359	22.3523	22.6015	22.7019	22.6465	22.4187	22.5993	22.3676	22.3495	22.3359	22.1996	22.4913	22.6681	22.4707	22.4299	22.589	8	8	8	18.3	48.755	323.31
P31689-2;P31689	P31689-2;P31689	DnaJ homolog subfamily A member 1	DNAJA1	17.27943	19.7991	17.0271	20.583	19.9996	20.2892	19.8881	20.4407	20.2378	20.1078	19.659	19.8474	19.8059	20.0506	19.9985	17.6315	19.9717	20.0224	19.9252	19.9121	19.9642	20.2099	20.0721	20.439	20.1572	21.1465	19.978	18.5251	20.1871	16.8547	18.0352	20.2906	20.1889	19.8714	19.9517	19.2085	19.9338	20.2403	20.4272	18.5223	2	2	2	11.5	37.044	3.2792
Q96EY1-2;Q96EY1	Q96EY1-2;Q96EY1;Q96EY1-3	DnaJ homolog subfamily A member 3, mitochondrial	DNAJA3	17.77704	17.0921	18.9247	18.4316	17.4393	18.4947	18.9514	18.7205	18.5498	18.9692	18.7596	18.9963	19.2909	19.0433	17.4869	18.5975	19.4681	18.5286	18.6005	18.1346	16.6134	19.1371	18.9217	18.1915	18.7209	18.4673	17.8914	18.5285	18.4066	17.2536	17.9313	18.1218	18.7405	18.9084	18.607	18.8647	17.7828	18.7501	18.3599	18.0629	3	3	3	9.1	49.611	2.1545
Q9UBS4	Q9UBS4	DnaJ homolog subfamily B member 11	DNAJB11	20.0422	20.3653	17.5785	17.7778	16.9539	19.4603	16.7662	19.8118	20.0984	16.6783	20.2091	19.9207	19.6165	19.798	19.9531	20.0654	20.1662	18.9339	20.183	20.1172	20.2745	20.0733	20.5993	19.9181	20.0838	20.2418	20.2436	20.004	20.3462	20.2873	19.3287	18.064	18.8921	18.936	19.7892	19.7218	20.1915	20.1969	20.1898	20.2125	4	4	4	13.1	40.513	3.9157
P25686-2;P25686	P25686-2;P25686	DnaJ homolog subfamily B member 2	DNAJB2	19.45998	19.1251	19.3747	17.8016	18.5028	18.9478	19.3394	19.267	18.8441	19.1917	19.6008	19.0661	19.1206	19.635	19.1458	19.3072	19.341	19.1841	19.0834	18.6676	17.4884	18.6099	18.0722	18.5617	17.0671	19.1214	18.0058	17.9141	19.1084	19.1564	19.3199	18.4174	19.1502	19.2862	19.3005	19.2775	18.4132	18.4146	18.0648	18.7263	3	3	3	13.7	30.568	1.9943
O75061-4;O75061;O75061-2;O75061-3	O75061-4;O75061;O75061-2;O75061-3	Putative tyrosine-protein phosphatase auxilin	DNAJC6	20.75849	20.3373	20.7911	20.8372	20.627	20.6567	20.6597	20.7215	20.8049	20.9697	20.3165	20.7562	20.9607	20.2582	20.8461	21.2755	21.2651	21.1442	20.7654	20.8391	20.9145	20.9211	20.5826	21.1049	20.689	21.3854	20.9961	20.9705	21.1251	21.3773	20.629	20.707	20.7287	20.6808	20.6883	21.2283	20.8397	20.8695	21.0235	21.1576	7	7	7	10	98.648	10.453
O00115-2;O00115	O00115-2;O00115	Deoxyribonuclease-2-alpha	DNASE2	21.56834	21.5662	21.3981	21.5409	21.492	21.6355	21.6263	21.6247	21.5544	21.894	21.8423	22.0166	22.1698	21.8986	22.1447	21.6851	22.0344	21.9743	21.7751	21.8413	21.6524	21.648	21.8241	21.7964	21.2696	21.3424	21.5073	21.3129	21.0763	21.1494	21.5109	21.5562	21.6018	21.9176	22.071	21.8979	21.7563	21.7562	21.3731	21.1795	4	4	4	15.4	33.615	8.4472
Q05193-3;Q05193;Q05193-5;Q05193-2	Q05193-3;Q05193;Q05193-5;Q05193-2;P50570-3;P50570-2;P50570-5;P50570-4;P50570	Dynamin-1	DNM1	22.85358	22.7708	22.8168	22.7171	22.9002	22.8018	22.8578	22.8951	22.7819	22.6887	22.8821	22.6378	22.6419	22.5913	22.5904	22.6613	23.0095	22.9329	22.7844	23.0214	23.0523	22.7533	22.8585	22.8481	23.0787	23.0557	23.0156	22.6991	22.9022	22.8275	22.8137	22.8064	22.8449	22.7362	22.6079	22.8679	22.9527	22.8199	23.05	22.8096	15	15	11	23.5	96.04	113.17
O00429-2;O00429;O00429-8;O00429-6;O00429-4;O00429-5;O00429-3;O00429-7	O00429-2;O00429;O00429-8;O00429-6;O00429-4;O00429-5;O00429-3;O00429-7	Dynamin-1-like protein	DNM1L	21.32383	20.923	20.7747	21.0506	21.0687	20.964	20.9427	21.5799	20.4373	20.4565	20.1376	20.1462	20.5099	20.249	20.316	21.4209	20.7529	20.6114	20.6351	20.6579	20.8348	21.2109	21.0612	20.9518	20.5523	20.9419	20.4813	21.1789	21.4839	21.4285	21.0072	21.0278	20.9866	20.2468	20.3583	20.9284	20.7093	21.0746	20.6585	21.3638	6	6	6	12.1	80.535	39.863
Q9UQ16-2;Q9UQ16-3;Q9UQ16;Q9UQ16-4;Q9UQ16-5	Q9UQ16-2;Q9UQ16-3;Q9UQ16;Q9UQ16-4;Q9UQ16-5	Dynamin-3	DNM3	19.00706	19.782	19.4309	19.5927	19.3408	19.4997	19.4332	18.8544	19.3124	19.4426	19.1549	19.5201	19.1884	19.1355	18.9374	19.6221	19.9577	20.1001	19.1693	19.2794	19.5894	19.9465	20.1131	19.4294	19.7738	19.1443	19.4883	19.7551	19.3845	19.4776	19.4066	19.4777	19.2	19.3725	19.0871	19.8933	19.346	19.8297	19.4688	19.5391	7	3	3	10.9	96.681	3.8673
P42658-2;P42658	P42658-2;P42658;Q8N608-4;Q8N608-2;Q8N608;Q8N608-3	Dipeptidyl aminopeptidase-like protein 6	DPP6	22.16251	21.7312	22.0952	22.4711	22.2989	21.8481	21.865	22.1894	22.1191	22.7445	22.8243	22.7139	22.4668	22.4626	22.681	22.7163	22.3749	22.4229	22.402	22.4281	22.1423	22.073	22.0869	22.2274	22.1094	22.0465	22.037	22.1548	21.7885	21.719	21.9963	22.206	22.0578	22.7609	22.5368	22.5047	22.3241	22.1291	22.0643	21.8874	12	12	12	18.6	91.34	25.078
Q9UHL4	Q9UHL4	Dipeptidyl peptidase 2	DPP7	23.31437	23.5698	23.2974	24.2188	24.0026	23.9929	23.0263	22.9931	22.8136	24.3098	24.3034	24.6092	23.6751	23.5353	23.9112	23.629	23.719	24.0905	23.7432	23.8227	23.6676	23.2481	23.4769	21.7339	22.8707	22.5596	22.7401	23.71	23.901	24.3793	23.3938	24.0715	22.9443	24.4075	23.7072	23.8128	23.7445	22.8196	22.7235	23.9968	6	6	6	15.7	54.341	35.203
Q16555;Q16555-2	Q16555;Q16555-2	Dihydropyrimidinase-related protein 2	DPYSL2	27.03926	26.8448	27.0394	26.8643	26.843	26.7944	26.4966	26.6348	26.5674	27.1037	27.0582	27.021	27.1129	27.0747	27.0024	27.0021	26.855	26.9049	27.0667	27.049	26.9859	26.5878	26.6277	26.6016	26.7768	26.9133	26.8747	26.2574	26.2622	26.3344	26.9745	26.8339	26.5663	27.061	27.0633	26.9207	27.0339	26.6057	26.8549	26.2847	25	25	21	64.3	62.293	323.31
Q14195-2;Q14195	Q14195-2;Q14195;Q14117	Dihydropyrimidinase-related protein 3	DPYSL3	23.93076	23.5994	23.8874	23.5599	23.5437	23.4851	23.9193	23.5764	23.7321	23.5586	23.4391	23.3362	23.6636	23.4679	23.5444	23.8068	23.7527	23.812	23.4427	23.6941	23.4358	23.0599	22.8404	23.0257	23.2244	23.0476	23.2736	22.8752	22.8836	23.0243	23.8058	23.5295	23.7426	23.4446	23.5586	23.7905	23.5242	22.9753	23.1818	22.9277	16	13	12	35.8	73.91	85.113
Q9BPU6	Q9BPU6	Dihydropyrimidinase-related protein 5	DPYSL5	21.86891	22.0069	21.7359	22.6452	22.5451	22.9545	22.5419	22.4605	22.0166	22.8646	22.9073	23.0825	23.0335	23.3717	23.3346	22.9418	22.3209	22.638	23.0245	22.9493	23.1947	22.6459	22.4735	22.7731	22.4956	22.6301	22.7859	22.2226	22.4272	22.3949	21.8706	22.715	22.3396	22.9515	23.2466	22.6336	23.0562	22.6308	22.6372	22.3483	8	8	8	23.2	61.421	46.094
P60981;P60981-2	P60981;P60981-2	Destrin	DSTN	23.26542	23.5933	22.8366	23.0052	22.6475	22.6084	23.2864	23.2866	23.2623	22.4584	22.8077	22.6678	22.444	22.4369	22.3547	22.9962	23.1895	23.2673	22.3816	22.4896	22.5178	23.4438	23.1207	23.2667	22.7128	23.1667	23.1058	22.8417	23.1465	23.1436	23.2318	22.7537	23.2784	22.6446	22.4119	23.151	22.463	23.2771	22.9951	23.0439	4	4	4	29.7	18.506	23.049
Q14204	Q14204	Cytoplasmic dynein 1 heavy chain 1	DYNC1H1	23.8532	23.4951	23.4811	23.4859	23.3182	23.6209	23.7836	23.623	23.4391	23.7241	23.4317	23.5759	23.252	23.3863	23.2468	23.9385	23.9503	23.8242	23.52	23.3404	23.6543	23.7153	23.6939	23.5171	23.7153	23.5867	23.817	23.7284	23.5045	23.7524	23.6098	23.475	23.6152	23.5772	23.295	23.9044	23.5049	23.6421	23.7064	23.6617	46	46	46	11.7	532.4	143.92
O14576-4;O14576-3;O14576-5;O14576-2;O14576	O14576-4;O14576-3;O14576-5;O14576-2;O14576	Cytoplasmic dynein 1 intermediate chain 1	DYNC1I1	20.50203	20.2125	19.8066	20.3874	20.2135	20.6939	20.8866	19.7601	20.3718	19.8265	18.0932	17.4477	19.0098	20.489	17.6333	20.101	18.3085	20.2202	19.1859	20.0293	20.1924	20.5807	20.1732	20.29	19.7725	19.4353	20.3231	20.4444	20.3613	20.786	20.1737	20.4316	20.3395	18.4558	19.044	19.5432	19.8026	20.3479	19.8437	20.5306	4	4	4	12.1	67.801	62.603
Q9Y6G9	Q9Y6G9	Cytoplasmic dynein 1 light intermediate chain 1	DYNC1LI1	18.37763	19.1539	18.7002	19.2444	19.3681	19.3228	18.6397	19.3009	19.5338	17.4721	17.1319	17.4092	17.6894	18.0399	19.0477	18.1861	18.0692	17.2533	18.4748	18.6029	18.0977	18.9406	18.9566	18.8796	17.9523	17.4162	17.6496	19.1273	19.6092	19.8258	18.7439	19.3117	19.1581	17.3377	18.259	17.8362	18.3918	18.9256	17.6727	19.5208	3	3	3	11.9	56.578	20.462
O43237-2;O43237	O43237-2;O43237	Cytoplasmic dynein 1 light intermediate chain 2	DYNC1LI2	19.90812	18.8263	20.4799	20.1853	19.6149	19.9883	19.9215	20.3603	20.1317	19.4878	20.0182	19.8507	19.6642	19.7703	19.2808	20.1066	19.797	19.9641	19.8953	19.5289	19.5781	19.5689	20.0194	20.1307	19.5936	19.7288	16.7733	20.0092	20.1785	20.0438	19.7381	19.9295	20.1378	19.7856	19.5717	19.9559	19.6674	19.9063	18.6985	20.0772	2	2	2	5.8	45.004	2.7875
P63167	P63167	Dynein light chain 1, cytoplasmic	DYNLL1	18.98407	18.8672	19.9611	18.7249	18.7803	19.2054	19.5168	19.4459	19.4436	18.7294	19.3881	19.2238	19.2389	17.5426	19.1599	17.9301	16.9673	18.9081	19.6633	19.3142	18.6715	19.317	19.8866	19.7445	19.6056	19.4495	19.2991	19.1595	19.1693	19.0921	19.2708	18.9035	19.4688	19.1138	18.6471	17.9352	19.2164	19.6494	19.4514	19.1403	3	2	2	50.6	10.366	3.7737
Q96FJ2	Q96FJ2	Dynein light chain 2, cytoplasmic	DYNLL2	20.76652	21.4327	21.6163	21.3804	21.5172	21.5782	22.1847	21.5268	21.7337	21.2374	21.2523	20.941	21.6076	21.3885	21.3794	18.76	17.8163	19.6655	21.4651	21.1252	21.1776	21.685	21.7687	21.6883	21.1325	21.6471	21.4041	21.7727	21.8644	21.8805	21.2719	21.4919	21.8151	21.1436	21.4585	18.7473	21.2559	21.714	21.3946	21.8392	3	3	2	50.6	10.35	10.043
Q9NP97;Q8TF09;Q9NP97-2	Q9NP97;Q8TF09;Q9NP97-2	Dynein light chain roadblock-type 1	DYNLRB1;DYNLRB2	21.85293	20.8598	21.1519	21.7748	21.0638	18.6978	21.6405	20.9758	21.0326	20.1807	19.937	19.9086	20.2254	20.0737	20.4567	18.3477	20.8032	18.8338	19.9056	18.9006	20.3163	20.5639	20.359	19.2911	20.1715	20.8674	20.0535	21.6021	19.7462	21.3697	21.2882	20.5121	21.2163	20.0088	20.2519	19.3282	19.7075	20.0713	20.3641	20.906	2	2	2	21.9	10.921	11.871
P51808	P51808	Dynein light chain Tctex-type 3	DYNLT3	18.00922	19.7325	20.4362	20.1143	19.9756	19.887	19.7883	19.801	19.8065	19.3166	17.5869	18.7571	19.8486	19.0368	20.1356	19.2356	19.4958	17.378	20.2356	20.1721	19.254	20.3098	20.6723	20.2	19.9169	20.0695	19.7328	20.152	20.7387	20.4502	19.3926	19.9923	19.7986	18.5535	19.6737	18.7031	19.8872	20.394	19.9064	20.447	2	2	2	35.3	13.062	14.55
Q13011	Q13011	Delta(3,5)-Delta(2,4)-dienoyl-CoA isomerase, mitochondrial	ECH1	21.392	21.2303	20.9675	21.4744	21.0311	21.0811	20.9555	20.7432	20.8854	22.112	21.7428	22.0764	21.4029	21.541	21.8385	21.2423	21.4622	21.2963	21.1977	21.3128	21.1468	20.9446	21.3712	21.165	21.2982	21.2947	21.7848	21.2736	20.7654	20.7411	21.1966	21.1955	20.8614	21.9771	21.5941	21.3336	21.2191	21.1602	21.4592	20.9267	5	5	5	18	35.816	164.57
Q9NTX5-3;Q9NTX5-6;Q9NTX5-2;Q9NTX5;Q9NTX5-4;Q9NTX5-5	Q9NTX5-3;Q9NTX5-6;Q9NTX5-2;Q9NTX5;Q9NTX5-4;Q9NTX5-5	Ethylmalonyl-CoA decarboxylase	ECHDC1	20.01699	20.1472	17.4925	18.5591	18.436	17.615	19.5981	18.0041	19.0719	19.8274	20.1417	19.8385	20.1048	19.9858	19.6705	19.4145	17.7549	17.9724	17.5757	18.3414	17.1354	17.8894	19.3121	19.397	17.7327	19.7336	18.4094	18.656	18.8218	18.711	19.2189	18.2034	18.8913	19.9358	19.9204	18.3806	17.6842	18.8662	18.6252	18.7296	2	2	2	10.2	24.859	1.6159
P30084	P30084	Enoyl-CoA hydratase, mitochondrial	ECHS1	20.72234	21.3199	21.0548	20.961	21.4845	21.6398	21.2949	21.3759	20.6517	21.2942	21.7609	21.6605	21.5478	21.748	21.8049	21.0191	21.5061	21.552	21.3042	21.7134	21.8266	21.4289	21.6404	21.7473	21.3289	21.8152	21.8971	21.4224	21.367	21.1163	21.0323	21.3618	21.1075	21.5719	21.7002	21.359	21.6147	21.6055	21.6804	21.3019	6	6	6	34.1	31.387	121.27
O60869-2;O60869-3;O60869	O60869-2;O60869-3;O60869	Endothelial differentiation-related factor 1	EDF1	19.29183	19.2452	19.9258	19.8344	19.732	19.5788	19.158	19.3115	19.2034	17.284	17.5379	18.1632	19.3546	19.2129	18.5104	19.6076	19.3461	19.6283	19.2741	19.0649	19.0099	19.7565	19.3382	19.6583	18.9662	19.0377	19.963	19.5053	19.6376	19.5063	19.4876	19.715	19.2243	17.6617	19.026	19.5273	19.1163	19.5844	19.3223	19.5497	2	2	2	19.4	15.48	4.1068
Q5VTE0;P68104;P68104-2	Q5VTE0;P68104;P68104-2	Putative elongation factor 1-alpha-like 3	EEF1A1P5;EEF1A1	21.48252	21.2297	21.7408	21.116	20.8144	21.3505	21.8533	21.5486	21.6082	21.4507	21.4177	21.5324	21.5845	20.9605	21.3663	20.2047	20.7033	20.9855	21.4131	21.4993	21.4942	21.2062	21.1078	21.6512	21.4738	21.0539	21.85	21.4679	21.1853	21.7078	21.4843	21.0936	21.67	21.4669	21.3038	20.6312	21.4689	21.3217	21.4592	21.4537	7	2	2	24	50.184	10.249
Q05639	Q05639	Elongation factor 1-alpha 2	EEF1A2	25.45673	24.1137	24.7317	24.5359	24.2836	25.1	25.3708	24.9245	24.932	24.214	24.5157	22.9721	23.8559	24.186	23.102	24.4453	23.68	23.8523	24.3782	25.0572	24.3428	25.032	25.0496	25.3573	24.6419	24.9436	24.9445	25.8957	25.4257	25.0893	24.7674	24.6398	25.0758	23.9006	23.7147	23.9925	24.5927	25.1463	24.8433	25.4702	9	9	4	30.9	50.47	95.153
P24534	P24534	Elongation factor 1-beta	EEF1B2	23.35971	23.162	23.4243	23.4057	23.4569	23.7829	23.9051	22.4742	23.6172	21.2328	21.8323	20.3921	21.928	21.9412	21.4717	23.268	23.3546	22.7651	22.7092	22.7655	22.8424	23.5793	23.3788	23.7996	23.3069	22.8941	23.6621	24.335	24.2094	24.5654	23.3153	23.5485	23.3322	21.1524	21.7803	23.1292	22.7723	23.5859	23.2877	24.3699	5	5	5	37.3	24.763	63.503
P29692-2	P29692-2	Elongation factor 1-delta	EEF1D	22.1358	23.4257	22.1162	22.1657	23.1803	22.6007	22.8283	23.9367	23.0933	20.2941	20.4261	20.27	20.2038	19.8753	20.1396	21.8998	22.7731	22.2449	21.8517	22.3896	21.8273	22.7259	23.2903	23.0092	21.656	22.6651	22.2018	23.2677	24.4701	23.4716	22.5592	22.6489	23.2861	20.3301	20.0729	22.3059	22.0229	23.0084	22.1743	23.7365	7	7	3	16.5	71.407	152.5
O43324-2;O43324	O43324-2;O43324	Eukaryotic translation elongation factor 1 epsilon-1	EEF1E1	22.17368	21.7241	22.0226	22.0147	22.4239	21.6864	22.4025	22.2849	22.4705	20.4978	20.701	20.7271	21.0095	21.3274	21.347	22.9243	22.5154	22.6543	21.3155	21.7221	21.6642	22.5576	22.3561	22.545	22.1324	22.1958	22.3383	22.9703	22.9023	22.6727	21.9734	22.0417	22.386	20.642	21.228	22.698	21.5673	22.4863	22.2221	22.8484	3	3	3	25.9	15.548	43.955
P26641;P26641-2	P26641;P26641-2	Elongation factor 1-gamma	EEF1G	24.6712	25.2161	25.173	25.4501	25.1766	25.3205	25.6631	25.9049	25.8453	24.1897	23.602	24.2306	23.6703	23.0178	23.4441	24.9134	25.1149	25.2386	24.8144	24.5291	24.6108	25.7941	25.1904	25.4553	25.0564	24.8249	25.1642	26.3039	26.2166	26.3844	25.0201	25.3157	25.8044	24.0074	23.3774	25.089	24.6514	25.4799	25.0152	26.3016	11	11	11	28.4	50.118	304.81
P13639	P13639	Elongation factor 2	EEF2	22.59541	21.9037	22.1027	22.3075	21.9154	22.1216	22.5802	21.7987	22.3775	20.3983	20.7238	20.9597	21.4158	21.3323	21.5215	21.736	21.6321	22.4467	22.1225	21.2031	21.0964	22.847	22.0683	22.513	22.4465	22.1789	21.9451	23.3872	22.3275	22.2558	22.2006	22.1148	22.2521	20.6939	21.4232	21.9383	21.474	22.4761	22.1902	22.6568	9	9	9	13.2	95.337	107.78
P41091;Q2VIR3	P41091;Q2VIR3	Eukaryotic translation initiation factor 2 subunit 3	EIF2S3;EIF2S3L	17.29206	19.4149	19.3116	19.4066	19.1584	19.2096	19.3586	19.4289	19.5435	19.1584	19.2119	19.1521	19.1299	19.0964	19.0542	16.954	18.8836	18.0967	19.0705	18.1718	19.0954	19.3291	19.4526	19.282	19.4346	19.3035	19.1819	19.5236	19.442	19.6783	18.6729	19.2582	19.4436	19.1741	19.0935	17.9781	18.7792	19.3546	19.3067	19.548	2	2	2	5.9	51.109	2.9754
Q14152-2;Q14152	Q14152-2;Q14152	Eukaryotic translation initiation factor 3 subunit A	EIF3A	19.10758	17.7991	19.0029	18.8904	17.2194	18.7585	19.2407	19.2491	19.6333	18.3245	16.9365	17.4196	18.5283	16.053	18.3188	19.1785	18.6976	18.9903	18.8918	17.5647	17.938	19.2758	20.0239	18.9641	19.1602	19.1047	19.0526	19.013	19.1376	19.8422	18.6365	18.2894	19.3744	17.5602	17.6334	18.9555	18.1315	19.4213	19.1058	19.3309	2	2	2	2	162.63	3.3723
P55884;P55884-2	P55884;P55884-2	Eukaryotic translation initiation factor 3 subunit B	EIF3B	19.27658	17.1769	18.869	17.4447	18.9703	18.665	19.3861	19.2421	19.287	17.1052	18.1496	18.3474	18.1348	17.8811	18.4333	19.2178	18.6691	19.2768	16.896	17.9423	18.7543	19.3217	19.4338	19.5588	17.939	18.879	17.8388	19.1334	19.1347	19.1347	18.4408	18.36	19.3051	17.8674	18.1497	19.0546	17.8642	19.4381	18.2189	19.1343	2	2	2	3.7	92.48	3.1534
Q14240;Q14240-2	Q14240;Q14240-2	Eukaryotic initiation factor 4A-II	EIF4A2	22.85552	22.7457	23.2099	22.6699	22.4576	22.5946	22.8933	22.342	22.8421	22.1149	22.0767	22.1071	22.3374	22.3383	22.4603	23.366	23.8103	23.1649	22.371	22.5009	22.35	22.1118	22.7112	23.0965	22.9212	23.0357	23.3541	23.1422	22.9727	23.2498	22.937	22.574	22.6925	22.0996	22.3787	23.4471	22.4073	22.6399	23.1037	23.1216	8	8	3	22.6	46.402	50.97
P55010	P55010	Eukaryotic translation initiation factor 5	EIF5	19.25341	17.3573	17.5723	17.7847	17.5674	18.0814	18.0407	17.8235	17.6306	18.0624	17.8615	17.7823	16.8181	18.0049	17.9155	18.6252	18.1371	19.7411	17.5309	17.9644	17.8647	18.0144	18.2151	18.1083	18.1829	17.9687	18.3513	17.8902	18.1755	18.0492	18.061	17.8112	17.8316	17.9021	17.5795	18.8345	17.7867	18.1126	18.1676	18.0383	2	2	2	4.4	49.222	3.1262
Q12926-2;Q12926	Q12926-2;Q12926	ELAV-like protein 2	ELAVL2	23.66427	23.3354	23.5503	23.4569	23.5596	23.3794	23.8232	23.7284	23.4649	21.5957	21.7316	21.561	21.6932	21.3595	21.7733	23.3019	23.2388	23.0342	22.2329	22.096	22.2295	23.9797	24.185	24.0613	22.6346	22.8848	22.4229	24.1567	24.5574	24.2214	23.5166	23.4653	23.6721	21.6294	21.6087	23.1916	22.1861	24.0753	22.6474	24.3118	8	8	3	28.6	38.015	228.25
P26378-4;P26378-2;P26378-5;P26378;P26378-3	P26378-4;P26378-2;P26378-5;P26378;P26378-3;Q14576-2;Q14576	ELAV-like protein 4	ELAVL4	21.19304	21.3899	20.8585	21.6293	21.6153	20.8102	21.0421	21.6807	21.052	19.2033	18.965	19.484	19.4998	19.2257	19.2225	20.3816	20.8788	20.3039	20.1257	19.7192	19.5388	21.0483	21.7094	21.0503	20.5756	20.6096	19.8957	22.077	21.6808	21.3561	21.1471	21.3516	21.2583	19.2174	19.316	20.5214	19.7946	21.2693	20.3603	21.7046	7	2	2	23.8	40.405	6.1969
O94919	O94919	Endonuclease domain-containing 1 protein	ENDOD1	20.00758	19.604	19.8099	19.4429	19.2786	19.4747	20.0902	18.8805	19.459	19.2195	19.2263	19.4935	19.286	19.6232	17.8343	19.7528	20.1103	19.8877	17.7627	19.7715	19.4724	19.5722	19.7989	18.9978	19.6018	19.792	19.2617	19.6118	19.6476	19.3984	19.8072	19.3987	19.4765	19.3131	18.9145	19.9169	19.0022	19.4563	19.5518	19.5526	2	2	2	4.2	55.016	21.684
P06733;P06733-2	P06733;P06733-2	Alpha-enolase	ENO1	27.22527	26.8492	26.8867	27.0028	27.0363	27.1266	26.9669	27.0631	26.863	27.1751	27.2895	27.1746	26.8529	27.1939	27.1677	27.0771	26.877	26.7344	26.7684	26.8046	27.1093	26.415	26.7951	26.4947	27.0617	26.947	27.2075	26.6591	26.5271	26.3996	26.9871	27.0553	26.9643	27.2131	27.0715	26.8962	26.8941	26.5683	27.0721	26.5286	25	25	22	63.4	47.168	323.31
P09104;P09104-2	P09104;P09104-2;P13929-3;P13929-2;P13929	Gamma-enolase	ENO2	25.33276	25.0628	24.7144	25.2793	24.8623	25.2318	25.0089	24.7763	25.0615	25.436	25.3711	25.2093	25.2742	25.3867	25.4134	25.5233	25.7101	25.1729	25.2585	25.251	25.6189	25.0302	24.6858	25.0857	25.3936	25.3161	25.5377	24.8989	24.8788	24.9856	25.0367	25.1245	24.9489	25.3388	25.3581	25.4688	25.3761	24.9339	25.4158	24.9211	16	13	13	60.6	47.268	323.31
Q9H4G0-2;Q9H4G0;Q9H4G0-4;Q9H4G0-3	Q9H4G0-2;Q9H4G0;Q9H4G0-4;Q9H4G0-3	Band 4.1-like protein 1	EPB41L1	20.91006	20.4639	20.8732	20.2135	20.8874	20.9068	20.9699	21.3044	21.062	21.153	21.0489	21.0884	20.9907	20.7918	21.1467	21.0267	20.8978	21.5161	21.1411	21.435	21.5954	20.7176	20.9797	21.15	21.1883	20.7367	21.1785	20.827	21.1149	21.4779	20.7491	20.6692	21.1121	21.0968	20.9764	21.1469	21.3905	20.9491	21.0345	21.1399	5	4	4	11.3	87.644	38.731
O43491-4;O43491-2;O43491-3;O43491	O43491-4;O43491-2;O43491-3;O43491	Band 4.1-like protein 2	EPB41L2	20.51258	20.4719	20.3194	20.4065	20.1129	16.9458	20.2228	20.5081	20.7938	21.0305	21.0994	21.9158	20.6354	20.7279	20.9363	20.5371	20.7112	20.9427	20.838	20.5439	20.3267	20.923	20.713	20.7689	19.9738	20.7998	20.1952	21.0823	20.8311	20.6176	20.4346	19.1551	20.5083	21.3486	20.7665	20.7303	20.5695	20.8016	20.3229	20.8437	8	7	7	12.1	95.541	11.359
Q9Y2J2;Q9Y2J2-4;Q9Y2J2-2	Q9Y2J2;Q9Y2J2-4;Q9Y2J2-2;Q9Y2J2-3	Band 4.1-like protein 3	EPB41L3	22.45015	22.8104	22.307	22.3611	22.2795	22.5763	22.2734	22.3057	22.0711	22.7563	22.5954	22.7961	22.726	22.3366	22.7768	22.3317	22.6915	23.2253	22.8497	22.6106	22.9864	22.6223	22.4498	22.8594	22.4739	22.6129	22.8421	22.4357	22.0818	22.167	22.5225	22.4056	22.2167	22.7159	22.6131	22.7495	22.8156	22.6438	22.643	22.2282	12	12	11	18.3	120.68	74.739
Q9UM22;Q9UM22-3	Q9UM22;Q9UM22-3;Q9UM22-2	Mammalian ependymin-related protein 1	EPDR1	26.084	26.6327	26.6161	26.5751	26.4475	26.6893	26.1508	26.0275	26.0982	27.5887	27.6751	27.5497	27.4362	27.624	27.4322	26.4265	26.9797	26.307	26.3618	26.4281	26.318	26.5363	26.2739	26.6132	26.7953	26.6027	26.9795	26.8745	26.9984	26.9109	26.4443	26.5706	26.0922	27.6045	27.4975	26.5711	26.3693	26.4745	26.7925	26.928	5	5	5	23.7	25.437	141.88
P07099	P07099	Epoxide hydrolase 1	EPHX1	20.95745	20.9162	20.6948	17.8844	20.6011	20.288	21.0938	20.9444	20.8948	20.9476	21.1192	21.2068	20.8737	21.071	20.928	21.3077	20.8925	20.7819	21.8151	21.1663	20.7943	20.6407	20.6489	20.7456	21.0124	20.8898	20.9046	20.8153	20.5883	20.6478	20.8561	19.5912	20.9777	21.0912	20.9576	20.9941	21.2586	20.6784	20.9356	20.6838	7	7	7	18.7	52.948	11.841
P07814	P07814	Bifunctional glutamate/proline--tRNA ligase	EPRS	20.96811	21.0412	21.219	21.9489	22.1492	22.5352	22.8234	22.0909	22.1301	18.4485	18.3399	17.1752	20.4518	17.4069	21.0297	20.9898	18.2072	21.2563	20.5249	21.3932	21.7122	22.3619	22.6414	22.0888	20.8852	21.074	21.1915	22.9562	22.9838	23.6947	21.0761	22.2111	22.3482	17.9879	19.6294	20.1511	21.2101	22.3641	21.0502	23.2116	14	14	14	14.3	170.59	53.019
P84090	P84090	Enhancer of rudimentary homolog	ERH	18.45629	20.2774	19.7804	20.0912	20.2782	19.8612	19.9606	20.7493	18.6139	19.0618	17.5107	18.6274	19.246	18.0869	17.7492	18.0006	19.3001	19.4963	18.8278	17.5566	17.1956	19.9661	19.925	20.1231	19.1128	18.8217	18.9085	20.3001	20.3668	20.3178	19.5047	20.0769	19.7746	18.4	18.3607	18.9323	17.86	20.0047	18.9477	20.3282	2	2	2	26.9	12.259	40.084
P30040	P30040;P30040-2	Endoplasmic reticulum resident protein 29	ERP29	22.74261	22.7211	23.0412	22.6785	22.4821	22.7876	22.2739	22.4805	22.3699	21.7323	21.29	21.7801	22.0355	22.2669	21.9487	23.2661	22.9716	23.1049	22.5366	22.4647	22.5537	22.0424	22.6333	22.602	22.6726	22.7315	22.6827	22.9251	22.5993	22.7136	22.835	22.6494	22.3748	21.6008	22.0837	23.1142	22.5183	22.4259	22.6956	22.746	7	7	7	30.3	28.993	91.886
Q9BS26	Q9BS26	Endoplasmic reticulum resident protein 44	ERP44	20.58463	20.3472	20.9034	20.3589	20.5251	20.076	21.2184	20.2115	20.7296	19.9722	16.5315	17.8578	20.1534	19.9495	18.7396	21.3543	21.1321	21.3318	20.596	20.731	20.7322	20.9985	20.7105	21.0002	21.3703	21.0388	20.8782	20.9284	20.8217	20.6564	20.6117	20.32	20.7198	18.1205	19.6142	21.2727	20.6864	20.9031	21.0957	20.8022	3	3	3	7.6	46.971	9.1136
P10768	P10768	S-formylglutathione hydrolase	ESD	22.25104	22.244	21.5753	22.044	22.1555	21.9695	22.5856	22.2454	22.2706	21.9718	22.3395	22.0234	22.308	22.2559	22.2752	22.4284	21.9248	21.5963	22.1237	21.7736	22.1246	21.7846	21.6305	21.7152	22.0175	22.0599	22.0028	21.6321	21.8984	21.8004	22.0234	22.0563	22.3672	22.1116	22.2797	21.9832	22.0073	21.7101	22.0267	21.777	4	4	4	26.6	31.462	114.16
P62495-2;P62495	P62495-2;P62495	Eukaryotic peptide chain release factor subunit 1	ETF1	18.74426	18.428	18.2235	18.6039	18.3329	18.773	18.6147	18.5028	18.5345	18.6883	18.2388	18.7961	18.7117	18.317	18.4623	18.0974	18.5731	18.2764	18.4382	17.3514	18.5171	19.853	19.3642	18.7623	19.4536	18.6234	18.5882	18.5826	19.34	18.8096	18.4653	18.5699	18.5507	18.5744	18.497	18.3156	18.1023	19.3265	18.8884	18.9107	2	2	2	5.7	45.462	3.9524
P13804;P13804-2	P13804;P13804-2	Electron transfer flavoprotein subunit alpha, mitochondrial	ETFA	21.47749	21.2302	21.5445	21.1269	21.4601	21.3747	20.9449	21.4787	21.3323	21.7563	21.9869	21.8173	21.6227	21.6815	21.7183	21.4939	21.5465	22.0199	21.7115	21.8736	21.7821	21.4428	21.6089	21.6318	21.9614	21.815	21.6239	21.3735	21.3965	21.1394	21.4174	21.3206	21.252	21.8535	21.6741	21.6868	21.7891	21.5612	21.8001	21.3031	8	8	8	39.6	35.079	22.45
P38117;P38117-2	P38117;P38117-2	Electron transfer flavoprotein subunit beta	ETFB	21.78584	22.1402	21.9758	22.0823	22.3189	22.2419	21.4528	22.0654	21.8053	22.4291	22.8876	22.4345	22.2416	22.1924	22.1693	22.5253	22.4719	22.7347	22.3595	22.2477	22.8063	21.6957	21.9952	21.7534	22.4618	22.1289	22.3639	22.1767	22.1705	22.0151	21.9673	22.2144	21.7745	22.5837	22.2011	22.5773	22.4712	21.8148	22.3182	22.1208	7	7	7	35.7	27.843	34.919
P15311	P15311;P35241-3	Ezrin	EZR	18.90836	19.1017	18.8116	19.3554	18.9224	19.1235	19.7737	19.2503	19.6722	19.8082	19.8606	20.321	17.6741	20.5276	19.9745	19.3654	19.6331	19.6873	19.7583	18.9683	20.2142	19.4685	19.2485	18.3087	19.1152	19.6419	19.2517	17.3123	16.9739	17.7752	18.9406	19.1337	19.5654	19.9966	19.3921	19.5619	19.6469	19.0085	19.3363	17.3538	6	2	2	10.6	69.412	5.6329
P05413	P05413	Fatty acid-binding protein, heart	FABP3	23.53517	23.6125	23.3973	22.9098	23.4253	22.9509	23.2787	23.1541	23.4831	23.6286	23.6091	23.5273	23.458	23.3625	23.5909	23.65	23.6452	23.3389	23.5585	23.412	23.419	22.9152	22.742	23.0676	23.0559	23.2199	23.1937	23.0002	22.8678	23.0341	23.515	23.0953	23.3053	23.5883	23.4705	23.5447	23.4632	22.9082	23.1565	22.9673	7	7	7	52.6	14.858	79.897
Q01469	Q01469;A8MUU1	Fatty acid-binding protein, epidermal	FABP5	23.56011	23.7595	23.2978	22.6027	22.2598	22.3915	23.06	22.8159	22.5017	22.5172	22.6988	22.549	22.6911	22.7923	23.0978	23.2719	22.8584	23.5572	22.408	22.3749	21.7593	22.2913	21.9537	22.6254	22.4382	22.3882	22.3673	22.3239	22.3074	22.2807	23.5391	22.418	22.7925	22.5883	22.8604	23.2292	22.1807	22.2901	22.3979	22.304	7	7	7	70.4	15.164	54.296
O15540;O15540-2	O15540;O15540-2	Fatty acid-binding protein, brain	FABP7	18.87009	19.1245	18.1065	18.742	17.743	18.598	19.2599	18.9221	18.8225	17.3021	17.8775	18.5963	17.5439	17.5813	17.3925	20.4554	19.6385	20.1733	18.3441	18.9825	17.6508	19.4525	19.0795	19.6173	20.1974	19.4427	19.7581	19.9002	19.5804	19.6385	18.7004	18.361	19.0015	17.9253	17.5059	20.0891	18.3258	19.3831	19.7994	19.7064	3	3	3	22.7	14.889	6.1388
Q96GK7;Q6P2I3	Q96GK7;Q6P2I3	Fumarylacetoacetate hydrolase domain-containing protein 2A	FAHD2A;FAHD2B	17.0034	18.3618	18.0314	19.3865	19.7799	19.6536	19.8877	19.1564	19.8873	19.9449	20.4383	20.1431	19.4336	19.2952	19.3091	19.7426	19.7629	20.0064	19.6514	19.456	19.8199	19.4837	19.512	19.0207	19.7505	19.7967	19.8025	19.8957	18.2525	19.4013	17.7989	19.6067	19.6438	20.1754	19.3459	19.8373	19.6425	19.3388	19.7832	19.1832	5	5	5	24.8	34.596	5.7179
Q9NZB2-2;Q9NZB2-5;Q9NZB2-4;Q9NZB2;Q9NZB2-6	Q9NZB2-2;Q9NZB2-5;Q9NZB2-4;Q9NZB2;Q9NZB2-6	Constitutive coactivator of PPAR-gamma-like protein 1	FAM120A	17.86048	18.2826	18.2078	17.827	18.4034	17.6696	18.0269	18.3482	18.081	17.4546	18.4895	18.025	17.8215	18.8629	17.4837	17.8448	18.0374	17.3327	17.6375	17.1902	17.2702	18.8601	18.3533	18.6143	18.3006	17.6365	16.0672	18.0481	18.2632	18.5229	18.117	17.9667	18.152	17.9897	18.056	17.7383	17.366	18.6092	17.3348	18.2781	2	2	2	6.1	68.992	1.2399
Q96A26	Q96A26	Protein FAM162A	FAM162A	21.24853	21.1702	21.0538	21.2459	20.7999	20.8196	21.42	21.4014	20.3847	20.6697	20.2385	20.6184	20.7199	20.4817	20.3506	21.2357	20.7803	20.9991	20.8073	20.7841	20.1597	21.3555	21.2592	21.0863	20.545	20.9654	20.6928	21.0348	20.8523	20.9998	21.1575	20.9551	21.0687	20.5089	20.5174	21.0051	20.5837	21.2337	20.7344	20.9623	4	4	4	19.5	17.342	16.992
Q9BRX8-2;Q9BRX8	Q9BRX8-2;Q9BRX8	Redox-regulatory protein FAM213A	FAM213A	18.7383	18.7228	18.9297	17.286	18.4315	19.0271	17.7285	18.5891	19.3864	19.4799	17.9361	17.3304	17.7888	19.2608	17.8405	18.7233	19.2663	19.0893	16.9109	19.182	17.8667	18.968	18.3586	18.8456	17.5341	18.9407	18.5251	19.054	19.622	19.1581	18.7969	18.2482	18.568	18.2488	18.2967	19.0263	17.9865	18.7241	18.3333	19.278	2	2	2	10.6	24.462	6.1236
Q9NUQ9;Q9NUQ9-2	Q9NUQ9;Q9NUQ9-2	Protein FAM49B	FAM49B	21.7314	20.7163	21.4472	21.4038	21.8412	21.624	21.1386	21.6467	21.602	21.5099	21.7469	21.6602	21.8259	21.8187	22.1889	21.532	21.5868	21.4728	21.8442	21.8579	21.8479	21.3974	21.5365	21.3028	21.5832	21.3824	21.9022	21.2477	21.5982	21.726	21.2983	21.623	21.4624	21.639	21.9445	21.5305	21.85	21.4122	21.6226	21.524	6	6	4	26.5	36.748	63.117
Q9Y285;Q9Y285-2	Q9Y285;Q9Y285-2	Phenylalanine--tRNA ligase alpha subunit	FARSA	23.49326	23.6796	23.5487	23.5425	23.7736	24.2299	23.9977	23.9928	24.1332	22.272	21.5248	22.6391	23.0527	22.7991	22.5826	23.2282	24.5118	23.6953	23.0946	22.9312	23.6599	24.2302	24.4234	24.3284	23.9257	23.7177	24.0659	23.9959	24.8274	24.8605	23.5739	23.8487	24.0413	22.1453	22.8115	23.8117	23.2286	24.3273	23.9031	24.5613	14	14	14	38.4	57.563	237.76
Q9NSD9;Q9NSD9-2	Q9NSD9;Q9NSD9-2	Phenylalanine--tRNA ligase beta subunit	FARSB	24.58118	24.5068	24.074	24.972	25.1958	25.1993	25.1835	25.3641	25.0448	23.7067	23.8429	24.0616	24.0314	23.9938	23.8808	25.235	25.0803	24.8886	24.2686	24.3415	24.5628	25.4111	25.258	25.2105	24.7577	24.7632	24.7233	25.4582	25.7151	25.6308	24.3873	25.1224	25.1974	23.8704	23.9687	25.068	24.391	25.2932	24.7481	25.6014	18	18	18	35.1	66.115	133.89
P49327	P49327	Fatty acid synthase	FASN	19.58873	17.5068	20.0415	19.7986	19.817	20.1822	19.9016	19.8073	20.3842	17.4339	19.9468	19.8319	19.3292	19.7305	19.7395	19.9206	18.9525	17.6378	19.5436	17.7353	19.8987	20.2788	20.1875	20.1854	19.9411	20.0546	20.0734	19.4706	19.6169	20.076	19.0457	19.9326	20.031	19.0709	19.5997	18.837	19.0592	20.2172	20.023	19.7212	7	7	7	4.6	273.42	9.0216
Q9UK22	Q9UK22	F-box only protein 2	FBXO2	23.07307	22.9906	22.9193	23.0566	23.1133	22.9275	23.8996	23.7294	23.2244	23.1587	23.3268	23.0718	23.3846	22.9577	23.1946	22.6418	23.8781	23.3628	23.5178	23.5065	23.628	23.871	23.8231	23.6089	23.9498	23.9177	23.8914	24.0104	24.0931	24.1678	22.9943	23.0325	23.6178	23.1858	23.1789	23.2942	23.5508	23.7676	23.9196	24.0904	7	7	7	28.7	33.327	103.08
P02671-2;P02671	P02671-2;P02671	Fibrinogen alpha chain	FGA	18.76705	18.5465	18.6432	19.5179	18.6282	18.238	17.8129	16.8289	17.6007	21.6018	21.3764	21.0524	20.2662	20.3515	19.1506	21.4539	21.2201	21.6483	21.7874	20.4337	20.3248	21.4405	21.0259	20.6634	20.4862	17.3295	17.1521	22.4397	21.4967	21.76	18.6522	18.7947	17.4142	21.3436	19.9228	21.4408	20.8486	21.0433	18.3226	21.8988	7	7	7	18.6	69.756	17.442
P02675	P02675	Fibrinogen beta chain	FGB	18.87883	18.3829	17.5463	20.5886	20.5755	20.6035	17.6759	18.4373	16.2708	17.7681	17.0103	18.3896	18.6907	17.3238	18.6152	21.0705	21.529	21.3653	17.7588	20.2873	20.4347	20.2569	20.5412	20.6685	17.1865	19.4581	17.2665	20.749	20.822	21.1125	18.2693	20.5892	17.4613	17.7227	18.2099	21.3216	19.4936	20.4889	17.9704	20.8945	6	6	6	16.9	55.928	35.801
P02679-2;P02679	P02679-2;P02679	Fibrinogen gamma chain	FGG	17.16728	17.6556	15.7539	21.7792	22.2067	21.8886	21.1996	18.1777	21.2733	20.9997	21.3475	20.9185	20.3939	21.1777	17.302	22.4248	23.0885	23.8685	22.1303	22.2522	22.2882	21.4361	22.3981	22.5831	19.3381	18.7112	16.4726	22.8342	22.7459	23.2275	16.8589	21.9582	20.2168	21.0886	19.6245	23.1273	22.2236	22.1391	18.174	22.9359	9	9	9	33	49.496	116.16
P07954-2;P07954	P07954-2;P07954	Fumarate hydratase, mitochondrial	FH	22.2621	22.7535	22.2672	22.2581	21.6989	21.9761	22.0304	22.0308	22.2077	22.4675	22.3836	22.1314	22.0102	22.0934	22.0789	22.2131	22.6277	22.7904	22.0643	21.6909	22.0407	21.725	22.1101	22.2011	21.8187	21.7309	22.0108	22.0157	21.7258	21.9068	22.4276	21.9777	22.0897	22.3275	22.0608	22.5437	21.932	22.0121	21.8534	21.8828	6	6	6	18.8	50.212	143.35
Q13642-1;Q13642-5;Q13642-4;Q13642;Q13642-3	Q13642-1;Q13642-5;Q13642-4;Q13642;Q13642-3	Four and a half LIM domains protein 1	FHL1	21.55483	21.7705	22.1723	22.2718	21.6867	21.9488	22.0349	22.4629	21.8724	21.3742	21.4548	21.6821	21.4824	21.3802	21.1923	21.5596	21.4938	21.5707	21.18	21.5529	21.311	21.4713	21.8228	21.6852	21.0688	20.8467	21.034	21.4645	21.8636	21.1567	21.8325	21.9691	22.1234	21.5037	21.3516	21.5413	21.348	21.6597	20.9832	21.4949	5	5	5	23.6	31.895	47.479
Q9Y3D6	Q9Y3D6	Mitochondrial fission 1 protein	FIS1	17.4296	18.235	17.7597	18.5044	19.1738	19.2367	18.7981	18.931	19.102	18.7655	18.6045	18.4831	18.4387	18.9776	19.0084	19.135	17.9139	18.7095	18.5313	18.942	19.1508	18.8514	18.7947	18.4108	18.6415	18.6131	18.6724	19.1135	19.1614	19.4097	17.8081	18.9716	18.9437	18.6177	18.8082	18.5861	18.8747	18.6856	18.6423	19.2282	2	2	2	15.1	16.937	4.7232
P62942	P62942	Peptidyl-prolyl cis-trans isomerase FKBP1A	FKBP1A	24.14305	25.5606	25.7777	25.1012	25.6158	25.7822	25.3733	25.2968	25.2033	24.9315	24.562	24.836	24.8686	24.898	25.0491	24.97	24.9496	25.5645	24.5992	24.975	25.2331	24.9797	25.0343	24.8251	25.0072	24.9152	25.2866	25.0396	25.123	25.153	25.1605	25.4997	25.2912	24.7765	24.9386	25.1614	24.9358	24.9464	25.0697	25.1052	3	3	3	39.8	11.951	143.73
P26885	P26885	Peptidyl-prolyl cis-trans isomerase FKBP2	FKBP2	20.71783	20.8814	20.703	20.8999	20.9223	20.7371	21.1184	20.683	20.8594	20.694	20.5927	20.5855	21.1096	20.634	20.8146	21.1626	21.2991	21.3022	20.7225	21.1063	20.8998	21.2564	20.7502	21.0076	21.3177	21.3671	20.8508	20.8942	20.849	20.7271	20.7674	20.8531	20.887	20.6241	20.8527	21.2546	20.9095	21.0047	21.1785	20.8234	2	2	2	9.2	15.649	1.7742
Q00688	Q00688	Peptidyl-prolyl cis-trans isomerase FKBP3	FKBP3	20.36078	20.3961	20.2257	21.1713	20.5079	20.3291	21.6132	20.6231	20.5012	18.7743	18.2392	19.8076	19.6783	20.3622	20.0046	20.065	19.5618	20.6058	17.0461	19.6874	19.4269	22.0877	21.4183	21.4104	20.3811	19.8743	19.842	21.813	20.7506	21.8349	20.3275	20.6695	20.9125	18.9404	20.015	20.0775	18.7201	21.6388	20.0325	21.4661	5	5	5	23.7	25.177	6.8429
Q02790	Q02790	Peptidyl-prolyl cis-trans isomerase FKBP4	FKBP4	18.06231	17.9369	17.113	20.0336	19.9984	17.1587	19.6919	17.4007	18.8594	18.4587	16.3176	17.0032	17.1516	17.6668	17.9706	18.3201	18.2557	18.7593	19.5791	19.0809	19.8291	19.4061	19.4262	20.1757	17.812	20.1788	20.0335	19.4906	19.5452	20.3564	17.704	19.0636	18.6507	17.2599	17.5963	18.445	19.4963	19.6694	19.3414	19.7974	4	4	4	13.5	51.804	11.356
Q14318;Q14318-2;Q14318-3	Q14318;Q14318-2;Q14318-3	Peptidyl-prolyl cis-trans isomerase FKBP8	FKBP8	18.41575	17.7771	18.9178	18.5426	17.5945	17.1367	17.0568	17.999	17.9025	18.1661	17.6705	17.3929	18.4765	17.9582	17.7175	17.554	18.2437	19.411	18.6823	18.1735	18.7316	19.0694	18.7717	19.0724	18.8529	17.9942	19.5826	18.7377	18.2673	18.9471	18.3702	17.7579	17.6528	17.7432	18.0508	18.4029	18.5291	18.9712	18.8099	18.6507	2	2	2	7.8	44.561	10.859
O75955-2;O75955	O75955-2;O75955	Flotillin-1	FLOT1	19.06413	19.6402	19.5428	18.6408	18.5059	18.3946	19.0997	19.8203	19.1526	19.3546	19.4912	19.1385	19.3075	19.6574	19.4558	18.8282	18.5663	18.6436	18.8072	18.8611	18.6485	19.1676	19.2887	19.5898	18.9707	18.8341	19.0611	18.4816	18.8827	18.8721	19.4157	18.5138	19.3575	19.3281	19.4736	18.6794	18.7723	19.3487	18.9553	18.7454	2	2	2	6.3	42.08	14.388
Q9H479	Q9H479	Fructosamine-3-kinase	FN3K	20.43482	19.8599	19.4575	19.811	19.8585	17.7162	19.438	19.3854	19.5651	19.7812	19.9112	17.5014	19.4648	19.0968	19.721	19.7179	20.2754	19.7992	19.7323	17.2208	19.2035	19.5229	19.7635	17.275	19.768	19.7706	18.4703	19.4685	17.2505	19.4522	19.9174	19.1286	19.4628	19.0646	19.4276	19.9308	18.7189	18.8538	19.3363	18.7237	3	3	3	11.7	35.171	2.1579
Q16658	Q16658	Fascin	FSCN1	23.29978	23.2255	23.1496	23.6034	23.6704	23.6973	23.7067	23.4658	23.1494	23.3952	23.1873	23.1461	23.316	23.3649	23.394	23.175	22.652	22.9672	23.1698	22.6968	23.1626	23.1713	23.2551	23.0792	23.0728	23.1104	22.9036	23.2572	23.2947	23.2391	23.225	23.6571	23.4406	23.2429	23.3583	22.9314	23.0097	23.1685	23.0289	23.2637	9	9	9	23.9	54.529	61.601
P02794	P02794	Ferritin heavy chain	FTH1	23.35461	24.0489	23.3302	23.4288	23.2778	22.8954	23.3922	23.4913	23.3894	23.9473	24.0362	23.7237	23.7809	23.938	23.5523	23.2397	22.7456	22.7	23.8825	23.636	24.1108	23.1572	23.0031	22.9287	23.2707	23.3742	23.6011	22.2307	22.278	22.4417	23.5779	23.2007	23.4243	23.9024	23.757	22.8951	23.8764	23.0297	23.4153	22.3168	7	7	7	50.3	21.225	84.715
P02792	P02792	Ferritin light chain	FTL	22.31343	23.0687	23.0623	23.947	23.5426	23.6287	24.551	24.1386	23.9578	24.6204	24.2335	24.6741	24.5133	24.0591	24.4235	22.152	21.6756	21.9434	24.884	24.3612	24.5907	23.3826	22.7477	23.1905	23.7892	23.41	24.2362	22.3246	21.9979	22.0275	22.8148	23.7061	24.2158	24.5093	24.332	21.9236	24.612	23.1069	23.8118	22.1166	5	5	5	32.6	20.019	233.21
P51114-2;P51114;P51114-3	P51114-2;P51114;P51114-3;Q06787-8;Q06787-6;Q06787-2;Q06787-4;Q06787-5;Q06787-9;Q06787-7;Q06787-3;Q06787	Fragile X mental retardation syndrome-related protein 1	FXR1	21.56104	20.7311	20.784	21.3893	21.0699	20.7813	20.8256	21.0746	20.9657	20.5152	20.1353	20.7331	20.5283	20.4159	20.1958	21.5159	21.1789	21.752	20.9174	20.8826	20.845	21.3887	21.2299	21.5676	21.0538	21.3756	21.067	21.1552	21.3414	21.2455	21.0254	21.0801	20.9553	20.4612	20.38	21.4823	20.8817	21.3954	21.1654	21.2474	4	4	3	8.7	60.791	7.7018
P51116	P51116	Fragile X mental retardation syndrome-related protein 2	FXR2	18.6298	17.657	18.0699	18.4753	18.5773	18.5194	18.9609	17.1863	16.2818	17.1866	17.5218	17.4043	17.6124	16.9545	18.264	19.0383	18.9679	19.6999	17.9288	17.9955	19.0246	18.8804	18.7158	18.8001	18.9984	18.8564	18.83	17.4255	18.9986	18.7413	18.1189	18.524	17.4763	17.3709	17.6103	19.2354	18.3163	18.7988	18.895	18.3884	3	2	2	5.1	74.222	3.2898
Q9UN86;Q9UN86-2	Q9UN86;Q9UN86-2	Ras GTPase-activating protein-binding protein 2	G3BP2	21.02621	19.9161	20.8549	20.6033	20.7834	20.9691	20.6938	20.804	20.9466	20.0642	20.3086	20.2281	20.5045	20.8511	20.8707	20.7617	20.4038	21.0647	21.1796	20.5997	21.5045	20.9395	21.1079	21.2333	20.5551	20.9969	21.0252	21.1058	20.5562	21.1365	20.5991	20.7853	20.8148	20.2003	20.7421	20.7434	21.0946	21.0936	20.859	20.9328	6	6	6	19.1	54.12	90.017
P10253	P10253	Lysosomal alpha-glucosidase	GAA	22.33762	22.4721	22.167	21.8196	21.5898	21.1814	21.6837	21.5879	21.4889	21.548	22.382	22.4747	22.2172	22.5007	22.736	22.2316	22.3576	21.4429	21.9091	21.2853	22.3013	21.387	21.2245	21.6566	21.5848	21.5982	21.6897	21.5123	21.233	21.5074	22.3256	21.5302	21.5868	22.1349	22.4846	22.0107	21.8319	21.4227	21.6242	21.4175	8	8	8	11.1	105.32	40.736
P60520	P60520	Gamma-aminobutyric acid receptor-associated protein-like 2	GABARAPL2	20.8155	20.7658	20.7205	19.912	20.4293	20.3527	20.1699	20.4119	19.9917	20.5481	20.2513	20.4297	20.2374	20.2241	20.4004	20.562	20.2648	19.9973	20.2903	20.2229	20.1588	20.1429	20.4607	20.4751	20.1087	20.0263	20.8529	19.8422	20.3083	20.3887	20.7673	20.2313	20.1912	20.4097	20.2873	20.2747	20.224	20.3596	20.3293	20.1797	3	3	3	17.1	13.667	4.8601
P34059	P34059	N-acetylgalactosamine-6-sulfatase	GALNS	20.20908	20.519	19.9445	20.0364	20.4767	20.4097	19.7637	20.1392	19.0929	20.8273	21.0009	20.6367	20.7039	21.0889	20.7604	19.6428	19.5572	19.9386	20.6483	20.6599	20.4633	20.2725	20.1024	20.0451	20.251	20.5568	20.5407	20.3016	20.0277	20.1583	20.2242	20.3076	19.6653	20.8217	20.8511	19.7129	20.5905	20.14	20.4494	20.1625	4	4	4	7.7	58.025	33.887
Q14697;Q14697-2	Q14697;Q14697-2	Neutral alpha-glucosidase AB	GANAB	21.80176	21.1262	20.9334	21.7292	21.5363	21.8286	22.3357	21.3793	21.6515	21.7787	21.5576	21.002	21.7326	21.3288	21.185	22.0592	21.0868	21.4223	21.9618	22.0931	21.5707	22.2134	21.7727	21.0774	22.0804	21.9217	21.5166	21.8562	21.3927	21.3304	21.2871	21.698	21.7889	21.4461	21.4155	21.5228	21.8752	21.6878	21.8396	21.5264	9	9	9	13.3	106.87	13.907
P17677;P17677-2	P17677;P17677-2	Neuromodulin	GAP43	24.71099	24.9439	25.0992	25.0816	25.0552	24.8616	24.9723	25.3903	24.8103	25.1224	25.1431	24.937	25.251	25.0685	24.8601	24.8642	24.6782	25.0113	25.452	25.4341	25.7334	24.5771	24.6081	24.4683	24.869	24.8672	24.6075	24.5953	24.2359	24.2682	24.918	24.9995	25.0577	25.0675	25.0599	24.8512	25.5398	24.5512	24.7812	24.3664	2	2	2	21.8	24.802	121.56
P04406-2;P04406	P04406-2;P04406;O14556	Glyceraldehyde-3-phosphate dehydrogenase	GAPDH	27.47243	28.0662	28.0306	28.0624	28.1307	28.3794	28.4871	28.1236	28.231	28.5106	28.4147	28.4017	28.5987	28.6275	28.5333	27.7375	27.5768	27.7359	28.3711	28.2136	28.5349	28.1561	28.2154	28.0757	28.4604	28.3392	28.3765	27.8877	27.826	27.9044	27.8564	28.1909	28.2806	28.4424	28.5865	27.6834	28.3732	28.1491	28.392	27.8727	18	18	18	73.4	31.548	323.31
P41250	P41250	Glycine--tRNA ligase	GARS	19.42142	18.0198	19.4671	19.123	19.9916	19.4806	19.7628	20.019	19.4109	19.7101	19.7608	19.4157	19.5564	19.5171	19.4046	19.5217	19.4123	18.558	18.7529	19.7804	19.4628	19.4419	19.9479	19.8363	19.7069	19.8583	19.6111	19.8258	19.5988	19.8363	18.9694	19.5317	19.7309	19.6289	19.4927	19.164	19.332	19.742	19.7254	19.7537	3	3	3	6	83.165	6.3349
O75323	O75323;O75323-2	Protein NipSnap homolog 2	GBAS	21.60196	21.1095	17.853	21.4624	20.9621	18.9417	21.2054	21.3855	21.1796	21.6314	21.1136	21.3576	21.2455	21.2867	20.8235	22.0247	21.6254	17.7611	21.2646	22.2026	19.1065	21.4597	21.0771	21.2378	21.0244	21.6091	16.956	21.2355	21.8739	21.1989	20.1882	20.4554	21.2569	21.3675	21.1186	20.4704	20.8579	21.2582	19.8632	21.4361	3	3	3	13.6	33.742	9.3008
Q04446	Q04446	1,4-alpha-glucan-branching enzyme	GBE1	18.96147	18.4725	18.4143	18.1687	18.5889	18.0513	19.0175	18.766	18.9403	17.2236	18.2213	17.5886	18.9333	17.9353	18.1214	20.3777	20.5778	19.8952	19.0239	18.7891	18.8801	18.9849	19.7535	19.4785	19.1824	19.2802	19.1409	20.2763	20.0618	18.0195	18.6161	18.2696	18.9079	17.6778	18.33	20.2836	18.8977	19.4056	19.2012	19.4525	4	4	4	7.5	80.473	5.875
Q9Y2T3;Q9Y2T3-3;Q9Y2T3-2	Q9Y2T3;Q9Y2T3-3;Q9Y2T3-2	Guanine deaminase	GDA	21.45438	21.096	20.6361	21.1991	21.0875	21.0817	21.1215	21.2157	21.4903	21.7229	21.5487	21.6327	21.6962	21.6289	21.5533	17.3194	20.7345	19.3375	21.3323	21.2398	21.2394	20.841	20.9492	21.1345	21.2292	21.0274	20.9225	20.0379	20.1288	20.1871	21.0621	21.1228	21.2758	21.6348	21.6262	19.1305	21.2705	20.9749	21.0597	20.118	3	3	3	9.7	51.002	33.83
Q8TB36;Q8TB36-2	Q8TB36;Q8TB36-2	Ganglioside-induced differentiation-associated protein 1	GDAP1	21.35912	21.3206	21.5247	21.8083	21.3979	21.2503	21.4719	21.0749	21.7234	21.3106	21.5709	20.5808	21.4461	21.1508	20.4474	21.0549	20.7355	21.3448	21.5188	21.2961	20.7773	21.4713	21.1892	20.6572	21.5377	21.706	20.7825	21.7085	21.0293	21.8221	21.4015	21.4855	21.4234	21.1541	21.0148	21.045	21.1974	21.1059	21.3421	21.5199	3	3	3	11.2	41.345	58.34
P31150	P31150	Rab GDP dissociation inhibitor alpha	GDI1	24.22486	25.0364	25.0554	24.8282	24.8682	24.7678	24.5443	24.7453	24.9062	24.7017	24.8585	24.7504	24.8213	24.916	24.9148	24.7972	24.3076	24.6953	25.0861	25.1336	25.0529	24.8426	24.8875	24.7275	25.0267	25.1373	25.1969	24.5501	24.6257	24.6538	24.7722	24.8214	24.732	24.7702	24.884	24.6	25.0909	24.8192	25.1203	24.6098	22	22	16	60.4	50.582	323.31
P50395;P50395-2	P50395;P50395-2	Rab GDP dissociation inhibitor beta	GDI2	22.78999	22.3789	22.4178	22.7372	22.7026	22.9817	22.6142	22.8691	22.5437	23.0175	22.7958	22.9063	22.7297	22.9481	22.7818	22.6671	22.4562	22.6734	22.3867	22.7412	22.6363	22.6591	22.5419	22.4426	22.7382	22.7666	22.6513	22.3776	22.3813	22.53	22.5289	22.8072	22.6757	22.9065	22.8199	22.5989	22.588	22.5479	22.7187	22.4296	12	6	6	36.4	50.663	323.31
P14136-3;P14136;P14136-2	P14136-3;P14136;P14136-2;CON__Q61726;CON__O43790;CON__Q6NT21;CON__P78385;CON__Q14533;CON__P78386;CON__Q8N1N4-2;CON__Q7RTT2;Q8N1N4-2;O43790;P78385;Q14533;P78386;Q8N1N4	Glial fibrillary acidic protein	GFAP	30.65762	30.6445	30.4092	30.0471	30.0738	29.7245	31.4229	31.387	31.6051	29.5209	29.5424	29.4987	29.3606	29.3593	29.319	30.4711	30.1738	30.1021	29.8309	29.8225	29.9727	29.4188	29.3559	29.4462	29.1206	29.1038	29.1114	29.4722	29.4108	29.456	30.5705	29.9485	31.4717	29.5206	29.3463	30.249	29.8754	29.4069	29.1119	29.4463	36	36	34	70.3	49.507	323.31
Q92820	Q92820	Gamma-glutamyl hydrolase	GGH	25.74355	25.364	24.9874	24.4768	24.4588	24.5437	25.5823	25.3771	25.2961	25.7002	25.8491	25.7114	25.1092	24.7886	25.1442	25.7518	25.528	25.8242	25.446	25.034	25.1997	25.7251	25.5633	25.4129	25.2355	25.1486	25.3056	25.6602	25.6904	25.7211	25.365	24.4931	25.4185	25.7536	25.014	25.7013	25.2265	25.5671	25.2299	25.6905	10	10	10	33.3	35.964	307.16
P17302	P17302	Gap junction alpha-1 protein	GJA1	22.53139	21.3786	22.7565	22.3237	22.2886	21.9441	21.9713	21.7031	22.1405	22.8721	22.6042	23.0835	22.0046	22.1588	22.5817	21.5251	21.6926	22.2101	22.2912	22.1347	22.3508	21.098	21.0496	21.5142	21.5895	21.6184	21.6499	21.4975	21.4157	21.8821	22.2222	22.1855	21.9383	22.8533	22.2484	21.8092	22.2589	21.2206	21.6193	21.5984	6	6	6	19.1	43.008	143.57
P06280	P06280	Alpha-galactosidase A	GLA	20.91998	21.1133	21.3268	21.1062	21.3015	21.1667	20.6608	20.9676	20.1788	21.3776	22.0476	21.194	22.0078	22.2191	22.5415	20.7807	21.1145	21.2693	21.3809	21.7729	21.2315	21.0538	21.2316	20.8837	20.5178	20.5368	20.4576	20.6519	20.4613	20.2645	21.12	21.1914	20.6024	21.5397	22.2561	21.0548	21.4618	21.0564	20.5041	20.4593	7	7	7	20	48.766	32.325
P16278-2;P16278-3;P16278	P16278-2;P16278-3;P16278	Beta-galactosidase	GLB1	20.45192	19.9958	20.5372	20.0979	19.7642	20.4306	19.7613	19.09	20.2973	20.1619	19.9311	20.0887	21.0906	20.8261	20.7798	19.8227	19.7298	20.6781	19.8665	19.912	19.9725	20.2028	20.3507	20.7556	18.6933	19.9647	19.9176	20.1623	20.0595	20.2974	20.3283	20.0976	19.7162	20.0606	20.8988	20.0769	19.917	20.4364	19.5252	20.173	5	5	5	12.1	60.535	12.822
Q92896;Q92896-3;Q92896-2	Q92896;Q92896-3;Q92896-2	Golgi apparatus protein 1	GLG1	19.91189	18.5618	19.4805	19.3015	17.8404	18.209	19.0294	19.7782	16.7267	19.3725	19.4162	16.8798	19.7585	19.3944	19.5643	18.9802	18.1652	19.1796	17.5812	18.3685	19.0599	19.5187	19.9557	19.6151	19.3567	19.4039	19.7281	19.6104	20.3732	20.1741	19.318	18.4503	18.5114	18.5562	19.5724	18.775	18.3365	19.6965	19.4962	20.0526	5	5	5	5.5	134.55	31.272
Q9H4G4	Q9H4G4	Golgi-associated plant pathogenesis-related protein 1	GLIPR2	20.19075	20.9079	20.1544	19.8864	19.0826	19.1897	19.1913	19.2707	19.045	19.737	19.8254	20.2176	19.9402	19.628	19.8896	18.5352	18.5125	19.0738	18.8799	18.8577	19.3489	17.3159	18.8851	17.6031	18.4205	16.847	18.6857	19.3925	19.3317	18.8965	20.4177	19.3863	19.169	19.9267	19.8193	18.7072	19.0288	17.9347	17.9844	19.2069	2	2	2	16.9	17.218	46.63
Q04760-2;Q04760	Q04760-2;Q04760	Lactoylglutathione lyase	GLO1	22.51275	21.5621	22.3316	21.9628	21.9166	21.8266	22.0505	21.4781	22.2658	21.8513	21.9803	22.1645	22.1776	21.8941	22.0673	22.6029	22.141	21.9344	22.0409	21.8843	22.2234	21.6444	22.1937	21.915	22.1498	22.1664	21.9894	21.6156	21.6634	21.5234	22.1355	21.902	21.9315	21.9987	22.0463	22.2261	22.0495	21.9177	22.1018	21.6008	7	7	7	46.2	19.043	13.618
Q9HC38-2;Q9HC38;Q9HC38-3	Q9HC38-2;Q9HC38;Q9HC38-3	Glyoxalase domain-containing protein 4	GLOD4	20.78971	20.9073	20.8338	20.4541	21.1179	21.1183	20.9414	20.5462	18.9558	20.8417	20.6054	20.7565	20.7523	20.6779	20.8772	20.717	20.9987	20.6544	20.639	20.9356	20.6816	20.7588	21.1052	20.4347	20.5328	20.6242	20.626	20.2002	20.3414	20.5182	20.8436	20.8968	20.1478	20.7345	20.7691	20.79	20.7521	20.7662	20.5943	20.3533	2	2	2	7.7	33.232	3.0194
O94925;O94925-3	O94925;O94925-3;O94925-2	Glutaminase kidney isoform, mitochondrial	GLS	22.39357	22.3041	22.457	23.4261	23.3721	23.214	23.5614	23.6084	23.7084	24.0173	24.0646	24.104	23.6024	23.4438	23.4223	23.2564	23.4881	23.706	23.3596	23.4714	23.1885	23.6415	24.0755	23.8466	24.0171	24.133	23.9846	23.5868	23.8426	23.9818	22.3849	23.3374	23.6261	24.0619	23.4895	23.4835	23.3398	23.8545	24.0449	23.8037	10	10	10	22.4	73.46	105.16
P00367;P00367-3;P00367-2;P49448	P00367;P00367-3;P00367-2;P49448	Glutamate dehydrogenase 1, mitochondrial	GLUD1;GLUD2	26.06948	25.8605	25.7705	26.3076	26.3578	26.3152	25.9062	26.008	25.9535	26.2874	26.3228	26.2026	25.8814	26.0516	25.9854	26.5608	26.4969	26.4155	26.3964	26.5361	26.5054	26.1738	26.2887	26.3273	26.5828	26.6223	26.709	26.4079	26.3662	26.3563	25.9002	26.3269	25.9559	26.2709	25.9728	26.4911	26.4793	26.2633	26.638	26.3768	23	23	23	48.6	61.397	323.31
P15104	P15104	Glutamine synthetase	GLUL	21.88469	21.6892	22.422	22.4841	22.3919	22.3133	22.0694	21.8488	21.7043	22.9573	23.0979	22.8598	22.8113	22.7481	22.5981	22.5157	22.5405	22.4878	23.0236	23.0015	22.8092	22.7928	23.015	22.9362	23.1286	23.3511	23.4791	22.9656	22.9144	22.8893	21.9986	22.3965	21.8742	22.9717	22.7191	22.5147	22.9448	22.9147	23.3196	22.9231	6	6	6	21.7	42.064	323.31
P17900	P17900	Ganglioside GM2 activator	GM2A	20.64693	19.9094	19.6811	19.8729	19.5379	19.5447	19.6953	19.4986	19.7718	20.7129	20.0555	20.1324	19.8906	20.5416	19.8888	20.0964	19.5779	18.3526	19.8325	17.8731	19.6798	19.1969	18.9492	19.1236	19.6951	19.7389	19.6573	19.7054	19.8703	19.4828	20.0792	19.6518	19.6552	20.3003	20.107	19.3423	19.1284	19.0899	19.6971	19.6862	2	2	2	9.8	20.838	2.8613
P60983	P60983	Glia maturation factor beta	GMFB	20.62033	20.3734	20.452	20.3148	20.3559	20.5446	20.5523	20.7953	20.4285	20.8628	21.1074	20.5949	20.758	21.0154	21.2268	20.265	20.3121	21.2227	20.5075	20.7392	20.8371	19.5407	20.2432	20.2532	20.3274	20.3592	20.5605	20.2069	19.9654	20.4085	20.4819	20.4051	20.592	20.855	21.0001	20.5999	20.6946	20.0124	20.4157	20.1936	3	3	3	35.2	16.713	323.31
Q9P2T1-2;Q9P2T1-3;Q9P2T1	Q9P2T1-2;Q9P2T1-3;Q9P2T1	GMP reductase 2	GMPR2	18.37029	18.327	18.509	18.087	18.6725	18.319	17.6666	18.3917	18.7065	18.9079	18.7908	18.9814	18.9746	18.752	19.0673	18.9603	18.3669	18.5066	18.159	17.9568	18.326	18.2824	17.9022	17.6557	16.9049	17.673	17.5739	18.2476	17.975	18.3117	18.4021	18.3595	18.2549	18.8934	18.9313	18.6113	18.1473	17.9468	17.3839	18.1781	2	2	2	9.6	39.804	7.619
P63096;P63096-2	P63096;P63096-2	Guanine nucleotide-binding protein G(i) subunit alpha-1	GNAI1	19.95035	19.7645	19.8027	19.8451	19.7481	19.1267	19.9618	19.6065	19.4242	19.7395	19.6123	19.28	19.626	19.3974	19.5832	19.2164	19.1399	19.4289	19.1143	19.3329	18.9862	19.1142	19.4214	19.5277	19.4063	19.9419	19.5376	18.256	18.8805	18.6976	19.8392	19.5733	19.6642	19.5439	19.5355	19.2617	19.1445	19.3544	19.6286	18.6114	5	2	2	18.9	40.361	2.1068
P04899;P04899-4;P04899-6;P04899-3;P04899-5;P04899-2	P04899;P04899-4;P04899-6;P04899-3;P04899-5;P04899-2;P08754	Guanine nucleotide-binding protein G(i) subunit alpha-2	GNAI2	21.31507	21.2129	21.8198	21.2763	21.7358	21.1647	21.7416	21.6968	20.9222	21.4371	21.4504	21.8506	21.1763	21.4774	21.9719	21.6205	21.5722	21.2487	19.1743	20.7466	21.2971	21.0487	21.0331	21.1487	21.1573	21.0956	20.9866	21.1743	21.2753	21.0676	21.4492	21.3923	21.4535	21.5794	21.5419	21.4805	20.406	21.0769	21.0798	21.1724	8	6	5	27.9	40.45	29.245
P09471-2;P09471	P09471-2;P09471;P11488;P19087;A8MTJ3;P38405;P38405-2	Guanine nucleotide-binding protein G(o) subunit alpha	GNAO1	25.74707	25.3641	25.3533	25.674	25.5044	25.5574	25.5762	25.4731	25.3217	25.5639	25.4711	25.6178	25.5161	25.4219	25.5129	25.872	25.4409	25.7549	25.388	25.3971	25.5099	25.5326	25.8134	25.4701	25.5631	25.5895	25.5623	25.4703	25.4928	25.4283	25.4882	25.5786	25.457	25.551	25.4836	25.6893	25.4317	25.6054	25.5716	25.4638	9	9	7	34.5	40.086	104.34
P62873;P62873-2	P62873;P62873-2	Guanine nucleotide-binding protein G(I)/G(S)/G(T) subunit beta-1	GNB1	24.90679	24.8419	24.7205	24.9697	25.0037	24.9002	24.6187	24.7984	24.4927	24.7201	24.7765	25.0007	24.8445	24.7715	25.1136	24.3878	24.9106	24.8292	24.9179	24.9718	25.0844	24.2753	24.7768	24.4367	24.809	24.9324	25.2728	24.8194	24.7952	25.0875	24.8231	24.9579	24.6366	24.8324	24.9098	24.7092	24.9914	24.4963	25.0047	24.9007	10	10	7	42.9	37.377	323.31
P62879	P62879;P62879-2;Q9HAV0	Guanine nucleotide-binding protein G(I)/G(S)/G(T) subunit beta-2	GNB2	21.79058	22.1696	21.1569	21.913	21.887	22.2035	22.0516	22.0591	22.2012	22.1008	22.1561	22.2113	21.9161	21.5416	21.6689	21.9289	21.984	21.3405	21.5636	21.7545	21.8681	21.9838	22.0455	21.5032	21.9276	21.9872	21.8713	22.3211	21.982	22.435	21.7057	22.0011	22.104	22.1561	21.7089	21.7511	21.7288	21.8441	21.9287	22.246	7	4	4	30.6	37.331	13.11
P63244	P63244	Guanine nucleotide-binding protein subunit beta-2-like 1	GNB2L1	24.35703	24.6946	24.5603	24.4857	24.4283	24.2881	24.6193	24.5295	24.6212	23.693	24.0906	24.0862	24.2407	24.4794	24.4185	24.7803	24.5735	24.9957	24.3089	24.2053	24.2121	24.5141	24.551	24.7928	24.4293	24.5479	24.4404	25.0357	25.0204	25.1161	24.5373	24.4007	24.59	23.9566	24.3795	24.7832	24.2421	24.6193	24.4725	25.0574	17	17	17	65.3	35.076	151.99
O60262	O60262	Guanine nucleotide-binding protein G(I)/G(S)/G(O) subunit gamma-7	GNG7	20.94685	20.1777	19.9906	20.4613	20.484	20.2364	19.8949	20.7393	20.2595	20.6823	20.6927	21.0242	21.3883	20.9363	20.9066	21.2769	21.066	20.8828	20.5769	20.0868	20.6084	20.1083	19.8604	20.8168	19.265	20.3373	21.0137	20.8047	20.4536	20.2905	20.3717	20.3939	20.2979	20.7997	21.077	21.0752	20.424	20.2618	20.2053	20.5163	2	2	2	44.1	7.5217	14.192
Q9UJJ9	Q9UJJ9	N-acetylglucosamine-1-phosphotransferase subunit gamma	GNPTG	18.45821	19.0887	18.4153	21.1062	20.5261	20.157	20.4727	17.468	17.5443	19.7605	19.4311	19.5493	18.3325	19.8503	19.7806	19.191	18.4473	18.1984	22.5887	21.3832	21.8027	19.5324	17.8178	17.9312	19.6951	17.5356	17.8049	18.2584	16.5377	19.3874	18.6541	20.5964	18.495	19.5803	19.3211	18.6122	21.9248	18.4271	18.3452	18.0612	6	6	6	30.2	33.973	32.35
P15586-2;P15586	P15586-2;P15586	N-acetylglucosamine-6-sulfatase	GNS	19.23053	19.6443	19.5258	18.5916	19.0976	18.7305	19.26	19.1782	17.583	18.3009	19.8488	19.2883	19.7752	19.692	19.1312	18.8656	19.3101	19.2945	18.2672	17.6198	18.7753	19.1507	19.0511	18.9507	18.9837	18.8242	19.068	18.8885	19.4046	18.9744	19.4669	18.8066	18.6737	19.146	19.5328	19.1567	18.2208	19.0509	18.9586	19.0892	3	3	3	6.2	59.988	9.4375
P17174;P17174-2	P17174;P17174-2	Aspartate aminotransferase, cytoplasmic	GOT1	25.15731	24.8628	24.5967	25.148	25.1543	25.1842	25.135	25.2213	24.9509	25.3723	25.3259	25.2386	25.2331	25.3481	25.3244	25.0624	24.7993	24.7141	25.319	25.2392	25.361	25.2186	25.141	25.237	25.2983	25.3664	25.4979	24.9376	24.9232	25.1893	24.8723	25.1621	25.1024	25.3122	25.3019	24.8586	25.3064	25.1988	25.3875	25.0167	19	19	19	54.7	46.247	176.61
P00505;P00505-2	P00505;P00505-2	Aspartate aminotransferase, mitochondrial	GOT2	23.50833	24.0955	24.541	24.1637	24.1777	24.1212	24.4347	24.2309	24.0235	24.521	24.5856	24.4653	24.3708	24.2636	24.3221	23.701	23.9142	24.0277	24.4332	24.3462	24.4135	24.5172	24.288	24.3333	24.6072	24.539	24.6253	24.2308	24.1087	24.3441	24.0483	24.1542	24.2297	24.524	24.3188	23.881	24.3976	24.3795	24.5905	24.2279	11	11	11	35.1	47.517	210.2
P21695-2;P21695	P21695-2;P21695	Glycerol-3-phosphate dehydrogenase [NAD(+)], cytoplasmic	GPD1	23.04717	22.9263	23.2664	22.949	22.5673	22.4208	23.8522	23.0492	23.396	22.4886	23.2959	22.5509	22.4805	22.3611	17.5799	22.6601	22.5695	22.7307	18.2316	22.3992	22.1565	22.2984	17.7765	22.1011	17.1308	22.1318	16.8485	22.2475	22.3207	22.1029	23.08	22.6457	23.4324	22.7784	20.8072	22.6534	20.9291	20.7253	18.7037	22.2237	4	4	4	14.4	35.139	7.7756
Q8N335	Q8N335	Glycerol-3-phosphate dehydrogenase 1-like protein	GPD1L	20.00936	20.1503	20.1135	18.1362	19.0901	19.3026	19.4169	19.4766	19.8726	19.9347	19.2842	20.319	20.2236	19.5841	20.084	19.5981	19.1788	20.0236	19.1117	18.9639	19.6192	19.8921	19.5277	19.7669	19.9415	19.3268	17.252	19.2679	19.0861	17.5932	20.091	18.843	19.5887	19.846	19.9639	19.6002	19.2316	19.7289	18.8401	18.6491	2	2	2	7.4	38.418	4.1676
P43304;P43304-2	P43304;P43304-2	Glycerol-3-phosphate dehydrogenase, mitochondrial	GPD2	21.29233	21.3834	20.807	20.8155	21.0845	21.0329	21.1778	21.153	21.2624	21.496	21.2247	21.7839	21.5887	21.6239	21.6216	21.4074	21.3371	21.1055	21.7211	21.5525	21.2419	20.7797	21.094	20.8571	20.9791	21.2869	21.2713	21.179	20.7361	21.133	21.1609	20.9776	21.1978	21.5015	21.6114	21.2833	21.5052	20.9103	21.1791	21.016	7	7	7	14.2	80.852	78.143
P06744;P06744-2	P06744;P06744-2	Glucose-6-phosphate isomerase	GPI	24.03069	23.205	23.5066	24.0374	23.9356	24.1349	23.906	23.4392	23.9167	23.539	23.301	23.3488	23.3604	23.1078	23.3558	22.4913	23.2213	22.8072	23.1518	23.0048	23.456	23.871	24.1163	23.9801	23.6538	23.4614	23.679	23.6871	23.663	23.8057	23.5808	24.036	23.754	23.3963	23.2747	22.8399	23.2042	23.9891	23.5981	23.7186	9	9	6	21.9	63.146	323.31
P51674-3;P51674-2;P51674	P51674-3;P51674-2;P51674	Neuronal membrane glycoprotein M6-a	GPM6A	20.14096	20.2479	20.209	20.0426	20.263	19.8791	20.2208	19.9103	20.001	20.2731	19.9909	20.2385	20.1069	19.9491	20.0748	19.7668	19.9092	19.7578	19.5846	20.089	20.2833	19.8926	19.7488	20.3225	20.0915	19.9266	19.7823	19.6079	19.6574	19.5883	20.1993	20.0616	20.044	20.1675	20.0436	19.8113	19.9856	19.988	19.9335	19.6179	2	2	2	4.1	29.905	3.3984
Q13491-4;Q13491-2;Q13491;Q13491-3	Q13491-4;Q13491-2;Q13491;Q13491-3	Neuronal membrane glycoprotein M6-b	GPM6B	20.3393	20.3061	20.3804	20.8499	20.4859	20.4502	20.2742	20.3522	20.3357	21.2233	21.0231	21.1294	21.0606	20.6804	21.3505	20.2292	20.1643	20.2812	21.0385	21.2164	20.754	19.3754	19.8958	20.0536	19.4039	20.4331	20.2155	19.9586	19.5631	19.6081	20.3419	20.5953	20.3207	21.1253	21.0305	20.2249	21.003	19.775	20.0175	19.7099	2	2	2	7.9	36.219	5.3236
P07203	P07203	Glutathione peroxidase 1	GPX1	23.2324	23.2393	23.1781	22.9331	22.8211	17.1754	22.6998	23.1923	23.0182	22.2387	23.0747	22.9045	22.865	23.0465	22.8323	22.8741	23.1053	23.0772	17.9509	23.2029	23.0753	22.8339	22.9004	22.8665	22.9908	17.7559	23.0686	22.9313	22.8714	22.9333	23.2166	20.9765	22.9701	22.7393	22.9146	23.0189	21.4097	22.8669	21.2718	22.912	2	2	2	11.3	22.088	1.5804
P36969-2;P36969	P36969-2;P36969	Phospholipid hydroperoxide glutathione peroxidase, mitochondrial	GPX4	21.8259	21.9697	21.7023	21.7196	21.9693	21.7094	21.7232	21.8443	21.2714	21.614	22.4248	21.7772	22.1285	21.8583	21.914	21.5187	21.0722	21.615	21.461	22.1452	21.5869	21.4812	21.6929	21.7758	21.5879	21.6747	21.3863	21.8886	21.766	21.5222	21.8326	21.7995	21.613	21.9387	21.9669	21.4019	21.731	21.65	21.5497	21.7256	5	5	5	40.6	19.525	5.1425
Q9UBQ7	Q9UBQ7	Glyoxylate reductase/hydroxypyruvate reductase	GRHPR	21.38295	21.4161	21.6124	21.3815	21.406	21.68	21.7457	21.4386	21.4831	20.7467	21.0292	21.7771	21.6744	21.7556	21.8027	21.3553	21.59	22.1128	21.5967	21.5873	21.7384	21.1845	21.1596	21.4841	21.5212	21.3892	21.5812	21.3327	21.4874	21.6067	21.4705	21.4892	21.5558	21.1843	21.7442	21.6861	21.6408	21.2761	21.4972	21.4756	4	4	4	22.3	35.668	60.019
P28799-2;P28799;P28799-3	P28799-2;P28799;P28799-3	Granulins	GRN	19.11373	19.0436	17.3671	15.9779	16.0717	18.125	19.4773	19.7561	19.4006	20.3892	19.9496	19.5523	20.016	19.2653	19.5078	17.0888	17.9486	18.4887	19.2487	19.2918	18.9616	20.0987	19.1911	19.7268	19.9466	19.3547	19.0007	18.8276	18.6532	18.6836	18.5081	16.7249	19.5447	19.9637	19.5964	17.842	19.1674	19.6722	19.434	18.7215	2	2	2	7.1	46.991	4.6814
Q9HAV7	Q9HAV7	GrpE protein homolog 1, mitochondrial	GRPEL1	17.13745	17.9565	18.4866	17.8053	18.1732	17.9836	17.6407	17.8387	17.6664	17.9928	18.2188	17.7608	18.1747	18.3671	17.7969	18.2154	17.8155	18.7799	17.2885	18.0045	17.513	18.5612	17.9559	17.4771	17.9264	18.3969	18.3646	18.5029	17.6897	17.7861	17.8602	17.9874	17.7153	17.9908	18.1129	18.2703	17.602	17.9981	18.2293	17.9929	2	2	2	16.1	24.279	3.5379
P00390-5;P00390-4;P00390-2;P00390-3;P00390	P00390-5;P00390-4;P00390-2;P00390-3;P00390	Glutathione reductase, mitochondrial	GSR	20.4868	19.577	18.2047	20.1864	20.7491	20.544	20.3164	20.0277	20.7309	20.7987	20.4967	20.8948	20.5154	20.4691	21.0294	19.5947	20.5577	19.8282	20.3953	20.7612	20.9488	20.3797	20.4451	20.4779	20.6437	20.2558	20.1962	19.9209	20.293	20.4781	19.4228	20.4932	20.3583	20.7301	20.6713	19.9935	20.7018	20.4342	20.3652	20.2307	2	2	2	7.5	47.267	15.32
P48637-2;P48637	P48637-2;P48637	Glutathione synthetase	GSS	21.24243	17.7228	17.2018	20.5995	20.616	20.6306	21.1051	20.9951	20.9809	21.1238	20.8583	20.5776	20.6495	20.4995	20.6399	21.0479	20.7199	20.7706	20.638	20.6906	20.4691	20.7058	21.0067	20.9147	20.6134	20.5596	21.0934	20.9515	20.414	21.0039	18.7223	20.6154	21.027	20.8532	20.5963	20.8461	20.5992	20.8758	20.7555	20.7898	5	5	5	17.1	40.349	8.0412
Q9Y2Q3-4;Q9Y2Q3;Q9Y2Q3-3;Q9Y2Q3-2	Q9Y2Q3-4;Q9Y2Q3;Q9Y2Q3-3;Q9Y2Q3-2	Glutathione S-transferase kappa 1	GSTK1	19.95631	20.2175	20.0647	20.2109	19.9162	20.2406	20.5267	20.2742	20.4704	20.1888	20.0951	20.3738	20.034	19.8583	20.3879	19.907	20.2105	20.5565	20.0109	19.7643	20.566	20.3042	19.3387	18.317	20.1406	19.6304	20.6964	17.9	19.7154	19.7458	20.0795	20.1226	20.4238	20.2192	20.0934	20.2247	20.1137	19.3199	20.1558	19.1204	2	2	2	16.4	20.538	13.925
P28161-2;P28161	P28161-2;P28161;Q03013-3;P09488-2;Q03013-2;Q03013;P09488;P46439	Glutathione S-transferase Mu 2	GSTM2	21.88163	21.9214	21.5841	21.1454	21.2179	21.452	21.822	21.9489	21.7929	21.1081	21.2924	21.4794	21.6859	21.7704	21.6693	21.2012	21.1186	21.0721	21.2349	21.4087	21.1089	21.8331	22.0836	21.711	21.195	21.0605	21.1191	21.1488	20.8824	21.1255	21.7957	21.2718	21.8546	21.2933	21.7085	21.1306	21.2508	21.8759	21.1249	21.0522	5	5	5	31.9	22.644	30.126
P78417-2;P78417;P78417-3	P78417-2;P78417;P78417-3	Glutathione S-transferase omega-1	GSTO1	21.20389	21.2154	21.4815	22.0024	21.3776	21.5535	19.7226	21.6245	21.0561	21.7695	21.5503	21.5799	21.78	21.78	21.5154	21.1127	21.6991	21.0832	21.9855	21.5536	21.4746	21.7423	21.3247	21.6821	21.7361	21.6073	21.5478	21.3867	21.1139	20.8471	21.3003	21.6445	20.8011	21.6332	21.6918	21.2983	21.6712	21.583	21.6304	21.1159	2	2	2	11.1	23.708	5.3035
P09211	P09211	Glutathione S-transferase P	GSTP1	23.54981	23.5565	23.3684	22.8827	22.916	23.1231	23.1447	23.6604	23.3639	23.4565	23.6158	23.3209	23.2978	23.4529	23.544	23.678	23.64	23.5932	23.5921	23.3996	23.6898	22.8714	22.883	22.72	23.1874	23.5821	23.4362	23.0752	23.2853	22.9074	23.4916	22.9739	23.3896	23.4644	23.4316	23.6371	23.5605	22.8248	23.4019	23.0893	7	7	7	48.1	23.356	308.95
P46976-3;P46976-2;P46976	P46976-3;P46976-2;P46976	Glycogenin-1	GYG1	20.02621	18.5679	19.5081	19.7607	18.9591	19.5025	19.8716	19.1925	19.8809	19.7908	19.584	20.0735	19.8165	19.8141	19.4723	20.3002	20.4394	20.7717	19.6112	17.6464	19.6586	19.6186	18.7716	16.9736	20.5342	20.0543	19.8675	19.8636	19.5703	19.3713	19.3674	19.4074	19.6484	19.8161	19.7009	20.5038	18.9721	18.4546	20.152	19.6017	4	4	4	18.3	31.466	11.236
Q5JVS0;Q5JVS0-2	Q5JVS0;Q5JVS0-2	Intracellular hyaluronan-binding protein 4	HABP4	18.92245	19.109	19.2431	19.6159	19.008	18.9852	19.456	19.2952	19.2055	18.3934	18.3591	17.63	18.2833	19.1099	17.0789	17.5711	16.94	18.5538	17.2711	17.5068	17.7019	19.5026	19.2889	18.8753	17.3172	17.8263	17.4065	19.7352	19.499	19.6416	19.0915	19.203	19.3189	18.1275	18.1574	17.6883	17.4932	19.2223	17.5167	19.6253	2	2	2	5.8	45.785	1.8676
Q9P035;Q9P035-2	Q9P035;Q9P035-2	Very-long-chain (3R)-3-hydroxyacyl-CoA dehydratase 3	HACD3	21.65495	21.2577	21.3635	21.3927	21.2004	21.4524	20.7367	21.0232	21.2758	20.8927	20.9088	20.8585	20.6333	21.0057	20.9209	21.5927	21.4972	21.6924	21.124	21.3343	21.1121	21.5269	21.3271	21.5862	21.1792	21.1048	20.9293	21.4265	21.4721	21.5631	21.4254	21.3485	21.0119	20.8866	20.8533	21.5941	21.1901	21.4801	21.0711	21.4872	7	7	7	22.1	43.159	22.833
Q16836;Q16836-3;Q16836-2	Q16836;Q16836-3;Q16836-2	Hydroxyacyl-coenzyme A dehydrogenase, mitochondrial	HADH	20.31893	18.4027	19.8802	20.291	20.713	20.9578	20.3341	20.5674	20.4548	20.4539	21.1003	20.6829	20.4863	20.8472	20.752	20.209	18.3639	17.8891	20.5909	20.8079	21.2543	20.6797	20.8848	20.9501	20.8569	20.8206	20.8081	20.1531	20.2642	20.514	19.5339	20.6539	20.4521	20.7457	20.6952	18.8206	20.8844	20.8382	20.8285	20.3104	4	4	4	23.9	34.293	16.252
P40939	P40939;P40939-2	Trifunctional enzyme subunit alpha, mitochondrial	HADHA	22.36199	21.8756	21.614	22.2417	22.2279	22.0711	22.3332	22.5627	22.546	22.6431	22.9718	22.8512	22.0861	22.5419	22.2954	22.6393	22.0647	22.5189	22.3059	22.3202	22.3653	22.0146	21.7748	22.192	22.3682	22.4225	22.457	22.4045	22.611	22.6077	21.9505	22.1802	22.4806	22.822	22.3078	22.4077	22.3305	21.9938	22.4159	22.5411	13	13	13	27.1	82.999	232.24
P55084-2;P55084	P55084-2;P55084	Trifunctional enzyme subunit beta, mitochondrial	HADHB	21.93844	22.2257	22.2984	21.6697	21.36	21.7875	21.7574	21.9672	21.5732	22.2117	22.2486	22.0602	21.5656	21.6438	21.9639	21.4007	21.2499	21.3636	22.0149	21.8379	22.2845	22.0961	22.1051	21.9873	21.9681	22.2573	21.8413	22.1746	21.7584	21.7027	22.1542	21.6057	21.7659	22.1735	21.7244	21.3381	22.0458	22.0628	22.0222	21.8786	9	9	9	21	48.879	20.334
Q16775-2;Q16775	Q16775-2;Q16775;Q16775-3	Hydroxyacylglutathione hydrolase, mitochondrial	HAGH	21.0434	21.2808	21.211	21.1088	20.9836	21.1089	21.0692	21.6352	20.9049	21.9796	21.8464	21.7353	21.7389	21.4895	21.4028	21.3281	20.2501	20.4353	21.5208	21.0966	20.6231	21.6301	21.9916	21.3435	21.3466	21.3471	20.9051	20.7519	20.7519	21.0018	21.1784	21.0671	21.2031	21.8538	21.5437	20.6712	21.0802	21.6551	21.1996	20.8352	7	7	7	36.2	28.86	16.525
Q9GZV7	Q9GZV7	Hyaluronan and proteoglycan link protein 2	HAPLN2	21.36325	21.5173	21.4763	21.4276	21.182	21.4844	20.0566	19.9898	19.91	20.9104	20.3803	20.6835	21.2648	20.638	20.8767	20.9481	20.9637	21.2341	21.7727	21.3588	21.9511	20.8355	20.7825	20.6356	21.2099	21.1715	21.3231	20.5454	20.4136	20.0467	21.4523	21.3647	19.9855	20.658	20.9265	21.0486	21.6942	20.7512	21.2349	20.3352	4	4	4	16.5	37.775	37.726
P12081-3;P12081-2;P12081-4;P12081;P49590-2;P49590	P12081-3;P12081-2;P12081-4;P12081;P49590-2;P49590	Histidine--tRNA ligase, cytoplasmic	HARS;HARS2	20.041	19.9909	20.295	19.9673	19.7414	20.0043	19.5791	20.0604	19.8609	18.6467	20.1813	19.8328	19.9522	20.1972	19.2891	20.7521	20.1613	20.3061	19.9675	20.0169	19.2804	20.5779	20.5769	19.9893	19.8973	19.8921	20.1813	20.1197	20.5769	19.8944	20.109	19.9043	19.8335	19.5536	19.8129	20.4065	19.7549	20.3814	19.9902	20.197	4	4	4	9.8	50.156	6.0958
P69905	P69905	Hemoglobin subunit alpha	HBA1	27.63768	26.884	27.2257	28.9558	28.7041	28.6738	27.05	27.2515	26.9823	26.9638	26.9808	27.076	25.4841	25.8648	25.7128	28.492	28.3169	27.9643	28.0232	28.3099	28.2982	28.2629	28.6548	28.5009	28.4117	28.7441	28.4617	27.6269	27.8843	27.7286	27.2491	28.7779	27.0946	27.0069	25.6872	28.2578	28.2104	28.4729	28.5392	27.7466	7	7	4	63.4	15.257	293.59
P68871	P68871	Hemoglobin subunit beta	HBB	28.69534	28.6536	28.5487	30.0444	29.937	29.8781	28.2183	28.3698	28.2289	28.0473	28.0122	27.8075	26.7382	26.7046	26.5005	29.2934	29.249	29.2211	29.0406	29.0038	29.238	29.2935	29.2377	29.1754	29.1683	29.2277	29.2195	28.8383	28.6075	28.6786	28.6325	29.9532	28.2724	27.9557	26.6478	29.2545	29.0941	29.2355	29.2052	28.7081	13	13	6	84.4	15.998	323.31
P02042	P02042;CON__Q3SX09;CON__P02070;P02100	Hemoglobin subunit delta	HBD	22.76332	22.5549	22.7171	23.7426	24.1215	23.7251	21.8398	21.8406	22.0659	21.682	21.7107	21.4427	20.5812	20.4512	20.5277	23.001	23.1731	22.822	23.0697	23.0174	23.228	22.8223	22.8411	22.551	23.183	23.423	23.1239	22.5624	22.8076	22.9953	22.6784	23.8631	21.9154	21.6118	20.52	22.9987	23.105	22.7381	23.2433	22.7884	11	4	4	75.5	16.055	120.5
Q9H0R4-2;Q9H0R4	Q9H0R4-2;Q9H0R4	Haloacid dehalogenase-like hydrolase domain-containing protein 2	HDHD2	18.40989	19.533	18.4651	18.3949	16.1165	19.5818	19.3366	19.845	19.8751	19.4598	18.7127	18.0356	18.9496	19.3138	19.3148	17.6313	18.9431	17.8855	18.7727	18.8829	19.195	19.3165	19.4934	19.4769	19.3629	19.3911	19.1632	19.0434	17.1049	17.7361	18.8027	18.0311	19.6856	18.736	19.1927	18.1533	18.9502	19.429	19.3057	17.9615	2	2	2	12.4	18.533	2.5001
Q9NRV9	Q9NRV9	Heme-binding protein 1	HEBP1	17.71537	18.2862	21.0221	18.8925	19.2349	20.8358	17.7916	20.2414	20.4444	21.0248	20.7719	21.3535	20.5114	20.5325	20.8284	20.1155	20.4194	20.6281	20.5116	17.1546	20.9922	20.0482	20.213	20.3592	20.3393	20.12	20.2031	19.9396	20.0784	20.0151	19.0079	19.6544	19.4925	21.05	20.6241	20.3877	19.5528	20.2068	20.2208	20.011	2	2	2	16.4	21.097	14.565
Q9Y5Z4;Q9Y5Z4-2	Q9Y5Z4;Q9Y5Z4-2	Heme-binding protein 2	HEBP2	19.10459	19.1293	18.5903	17.8833	17.1325	17.6767	18.3589	18.261	18.6128	17.9429	18.098	18.3723	18.2738	18.4653	18.3767	16.7865	17.5588	18.4483	17.8272	18.1909	18.424	18.258	18.2935	18.0624	17.985	18.2019	18.1966	18.3322	18.4097	18.0679	18.9414	17.5642	18.4109	18.1377	18.3719	17.5979	18.1474	18.2046	18.1278	18.2699	2	2	2	13.7	22.875	15.987
Q14CZ8;Q14CZ8-2	Q14CZ8;Q14CZ8-2	Hepatocyte cell adhesion molecule	HEPACAM	18.34697	20.7311	20.3458	20.0367	20.4428	20.3211	20.6532	20.1017	20.7311	21.7226	21.5127	21.8223	21.1456	17.8184	21.3355	21.1289	21.0301	21.5185	21.6969	21.5394	21.6403	20.1049	20.3293	20.2578	21.08	20.2019	20.8991	16.7747	20.3428	19.4452	19.808	20.2669	20.4953	21.6859	20.0998	21.2258	21.6255	20.2307	20.727	18.8542	2	2	2	9.1	46.026	4.1196
P06865	P06865	Beta-hexosaminidase subunit alpha	HEXA	18.11446	17.3613	18.9733	18.9546	18.4623	18.7702	18.7541	19.149	19.2402	19.299	19.4504	19.2604	18.9366	19.2853	19.1785	18.2386	17.6063	17.801	17.1783	18.6922	17.6139	19.2016	19.6445	19.4838	18.9963	19.2757	18.9393	18.9287	19.4425	18.8716	18.1497	18.729	19.0478	19.3366	19.1334	17.882	17.8281	19.4433	19.0704	19.081	2	2	2	4.2	60.702	5.7578
P07686	P07686	Beta-hexosaminidase subunit beta	HEXB	20.65237	20.9672	20.7006	20.3147	20.0899	20.2789	20.4399	20.6227	20.5159	20.7442	20.8608	21.0845	20.8883	20.9661	21.0495	20.1336	19.8979	18.2588	21.1292	21.2064	20.8108	20.2569	20.3124	20.7537	20.3382	20.0141	20.3818	20.3826	20.3627	20.395	20.7734	20.2278	20.5261	20.8965	20.968	19.4301	21.0488	20.441	20.2447	20.3801	5	5	5	13.7	63.111	6.0455
Q6NVY1;Q6NVY1-2	Q6NVY1;Q6NVY1-2	3-hydroxyisobutyryl-CoA hydrolase, mitochondrial	HIBCH	18.16198	17.8935	19.0525	19.394	19.0259	19.0009	19.2512	19.3633	18.7682	19.7292	19.0618	19.5649	19.7125	18.5854	19.2481	17.0824	19.5156	19.3499	19.9366	19.5539	19.2966	19.3854	18.8239	18.8425	19.2328	19.9123	19.65	17.8821	17.3097	19.0344	18.3693	19.1403	19.1275	19.452	19.182	18.6493	19.5957	19.0173	19.5984	18.0754	3	3	3	8.5	43.482	5.322
P49773	P49773	Histidine triad nucleotide-binding protein 1	HINT1	19.07408	21.7925	17.8683	20.74	21.4674	21.0835	19.1183	21.6748	21.584	21.4403	17.6306	20.9818	21.1495	21.0533	20.9617	17.31	21.2903	19.1903	17.624	20.9706	18.7128	21.2345	21.4477	21.3552	17.7548	20.8535	21.6098	20.9586	21.1787	21.1643	19.5783	21.0969	20.7924	20.0176	21.0548	19.2635	19.1025	21.3458	20.0727	21.1005	3	3	3	46	13.802	4.3763
Q9BX68	Q9BX68	Histidine triad nucleotide-binding protein 2, mitochondrial	HINT2	18.57797	18.2525	18.2273	17.8735	19.6126	19.7423	19.6926	19.4921	19.3985	19.0137	20.1198	19.6795	18.3063	18.39	20.3276	18.1426	18.844	19.7008	19.8449	19.6368	20.4248	19.5076	19.9026	19.9372	19.8101	19.6101	20.1666	19.8511	19.7962	19.5738	18.3526	19.0761	19.5278	19.6044	19.008	18.8958	19.9688	19.7825	19.8622	19.7404	3	3	3	31.3	17.162	6.141
P16403;P10412;P16402;P22492;Q02539	P16403;P10412;P16402;P22492;Q02539	Histone H1.2	HIST1H1C;HIST1H1E;HIST1H1D;HIST1H1T;HIST1H1A	21.7645	21.681	22.2264	21.4141	21.1057	21.2332	21.604	21.8518	21.4543	21.607	21.5139	21.9717	21.7387	21.2649	21.4147	20.8016	20.3651	20.8755	21.6096	21.4395	21.5628	20.8861	21.2125	20.8811	21.0799	21.4801	20.9442	21.2704	20.3574	21.2196	21.8906	21.251	21.6367	21.6975	21.4728	20.6807	21.5373	20.9932	21.1681	20.9491	4	4	4	20.7	21.364	6.3875
Q99878;Q96KK5;Q9BTM1;Q16777;Q93077;Q7L7L0;Q6FI13;P20671;P0C0S8;P04908;Q71UI9-5;Q71UI9-2;Q71UI9;P0C0S5;Q8IUE6;Q96QV6;P16104;Q9BTM1-2	Q99878;Q96KK5;Q9BTM1;Q16777;Q93077;Q7L7L0;Q6FI13;P20671;P0C0S8;P04908;Q71UI9-5;Q71UI9-2;Q71UI9;P0C0S5;Q8IUE6;Q96QV6;P16104;Q9BTM1-2	Histone H2A type 1-J	HIST1H2AJ;HIST1H2AH;H2AFJ;HIST2H2AC;HIST1H2AC;HIST3H2A;HIST2H2AA3;HIST1H2AD;HIST1H2AG;HIST1H2AB;H2AFV;H2AFZ;HIST2H2AB;HIST1H2AA;H2AFX	17.95196	19.7191	20.5299	20.5909	20.8154	20.3636	20.9141	21.2707	20.2794	21.7723	22.2311	21.7565	21.7826	22.1066	22.1377	17.0844	19.0374	17.8355	20.652	20.5275	21.4561	19.9504	20.3909	20.1576	21.1763	21.1747	21.2137	20.4497	20.4172	20.4478	19.4003	20.59	20.8214	21.92	22.009	17.9857	20.8785	20.1663	21.1882	20.4382	2	2	2	21.9	13.936	15.955
Q99880;Q99879;Q99877;Q93079;Q5QNW6;P62807;P58876;P57053;O60814;Q5QNW6-2;Q8N257;Q16778;P33778;P23527;P06899	Q99880;Q99879;Q99877;Q93079;Q5QNW6;P62807;P58876;P57053;O60814;Q5QNW6-2;Q8N257;Q16778;P33778;P23527;P06899;Q96A08	Histone H2B type 1-L	HIST1H2BL;HIST1H2BM;HIST1H2BN;HIST1H2BH;HIST2H2BF;HIST1H2BC;HIST1H2BD;H2BFS;HIST1H2BK;HIST3H2BB;HIST2H2BE;HIST1H2BB;HIST1H2BO;HIST1H2BJ	21.62453	22.4279	17.3895	20.6907	21.4705	19.8007	21.3053	20.1375	21.3524	21.7729	22.2336	22.4817	22.6272	22.3899	22.2036	20.3823	18.393	18.6211	20.9219	21.6681	23.0249	20.0555	20.2264	20.8675	21.1729	21.2604	22.846	21.9266	20.6464	20.8852	20.4807	20.654	20.9317	22.1627	22.4069	19.1321	21.8716	20.3831	21.7598	21.1527	4	4	4	27	13.952	51.442
P62805	P62805	Histone H4	HIST1H4A	22.63168	22.8033	21.972	21.2992	21.2939	21.0431	21.9303	21.3346	21.5196	23.3361	22.8871	22.9122	23.1969	22.1659	22.577	21.789	17.7485	20.8416	21.9568	22.127	21.9738	21.2606	20.9724	20.8979	22.715	22.5999	22.2765	20.7114	20.8478	21.2504	22.469	21.2121	21.5948	23.0451	22.6466	20.1264	22.0192	21.0436	22.5305	20.9365	5	5	5	47.6	11.367	11.034
P19367-4;P19367-2;P19367;P19367-3	P19367-4;P19367-2;P19367;P19367-3;Q2TB90;P52789	Hexokinase-1	HK1	25.01517	25.0655	24.5873	25.0014	25.015	25.1685	24.7368	24.7778	24.733	25.3645	25.4159	25.5307	25.3904	25.4908	25.5596	25.3274	24.8968	24.971	24.9635	25.2001	25.005	24.8906	24.8924	24.8628	25.1763	25.096	25.0558	24.9907	24.9704	25.0506	24.8893	25.0616	24.7492	25.437	25.4802	25.0651	25.0562	24.8819	25.1094	25.0039	28	28	28	33.8	101.08	323.31
P30519;P30519-2	P30519;P30519-2	Heme oxygenase 2	HMOX2	17.38794	20.2005	20.4465	16.5985	20.3395	20.3672	19.7715	20.0152	20.4829	18.9377	18.9523	18.9702	18.9072	18.7143	18.831	20.2066	20.0846	20.3945	18.1039	19.4297	19.6042	20.0729	19.9773	20.5421	19.4644	19.5799	19.4933	20.2967	20.3089	20.9329	19.345	19.1018	20.0899	18.9534	18.8175	20.2285	19.0459	20.1974	19.5126	20.5128	2	2	2	11.1	36.032	116.72
P09651-3;P09651-2;P09651;Q32P51	P09651-3;P09651-2;P09651;Q32P51	Heterogeneous nuclear ribonucleoprotein A1	HNRNPA1;HNRNPA1L2	18.29502	19.7157	19.8689	20.0823	16.7221	20.1038	20.3709	20.69	20.7495	21.0152	20.3962	20.767	20.5669	20.7748	20.9249	20.0617	21.5931	21.9442	20.8006	20.8058	20.9583	20.6054	20.6013	20.8867	21.3401	21.1053	21.3925	20.22	20.895	20.5493	19.2932	18.9694	20.6035	20.7262	20.7555	21.1997	20.8549	20.6978	21.2793	20.5548	6	6	6	33	29.386	26.995
P22626;P22626-2	P22626;P22626-2	Heterogeneous nuclear ribonucleoproteins A2/B1	HNRNPA2B1	22.68292	22.1215	22.3822	22.1317	22.3898	22.0598	22.5057	22.4592	21.5975	22.0642	21.7965	21.8198	22.2003	22.0597	22.0809	22.6386	22.6534	21.9546	22.4502	22.1889	22.8352	22.4344	22.2596	22.0634	22.7884	22.8435	22.634	22.3446	22.3708	22.1817	22.3955	22.1938	22.1875	21.8935	22.1136	22.4155	22.4914	22.2525	22.7553	22.299	9	9	9	32	37.429	101.06
P51991-2;P51991	P51991-2;P51991	Heterogeneous nuclear ribonucleoprotein A3	HNRNPA3	19.86745	17.7022	19.6388	19.679	17.3577	19.2555	19.3379	17.4026	19.571	17.8568	18.4268	18.3866	18.1846	18.6691	19.1641	19.8779	20.1176	19.6584	18.0019	19.796	17.1912	19.306	19.1368	19.3916	20.2303	19.9053	19.8058	20.1196	19.7067	20.4065	19.0695	18.7641	18.7705	18.2234	18.6726	19.8846	18.3297	19.2781	19.9805	20.0776	3	3	3	9.8	37.029	18.769
P07910-4;P07910-2;P07910;P07910-3;P0DMR1;O60812;B7ZW38;B2RXH8	P07910-4;P07910-2;P07910;P07910-3;P0DMR1;O60812;B7ZW38;B2RXH8	Heterogeneous nuclear ribonucleoproteins C1/C2	HNRNPC;HNRNPCL4;HNRNPCL1;HNRNPCL3;HNRNPCL2	19.08755	18.8302	18.9915	17.295	18.8815	18.4248	19.1579	19.2055	18.0138	18.6715	18.4703	17.6496	18.9581	18.424	18.7861	18.4413	18.6054	18.5441	18.6548	19.1747	18.5697	18.8005	19.1531	19.2298	19.3462	19.5629	19.2433	19.6629	19.3262	19.0623	18.9697	18.2004	18.7924	18.2638	18.7227	18.5302	18.7997	19.0611	19.3841	19.3504	2	2	2	9.2	27.821	8.7641
Q14103-4;Q14103-3;Q14103-2;Q14103	Q14103-4;Q14103-3;Q14103-2;Q14103	Heterogeneous nuclear ribonucleoprotein D0	HNRNPD	21.06309	21.1827	21.6869	20.9899	21.1833	20.7924	20.4102	21.498	21.6063	19.7447	19.6729	19.2995	19.656	19.4216	19.8763	20.687	20.6234	20.72	20.2497	20.0274	19.6206	21.2538	22.0468	21.6914	21.0042	20.8037	20.5183	21.4155	21.7263	21.9901	21.3109	20.9885	21.1715	19.5724	19.6513	20.6768	19.9659	21.664	20.7754	21.7106	3	3	2	11.1	30.672	41.82
P55795	P55795	Heterogeneous nuclear ribonucleoprotein H2	HNRNPH2	21.40286	21.3272	21.1689	21.4412	21.4008	21.521	21.6756	21.7528	21.6611	20.9866	21.396	21.3025	21.3563	21.311	21.3809	21.9507	22.2018	21.7471	21.6441	21.6013	21.435	21.351	21.0089	21.6305	21.9361	21.6857	22.0942	21.9727	22.001	22.0587	21.2997	21.4544	21.6965	21.2283	21.3494	21.9666	21.5601	21.3301	21.9053	22.0108	5	5	2	17.6	49.263	261.56
P61978-3;P61978;P61978-2	P61978-3;P61978;P61978-2	Heterogeneous nuclear ribonucleoprotein K	HNRNPK	22.51234	22.2173	22.664	22.5065	22.4588	22.6722	22.649	22.5792	23.1747	21.8551	22.2375	21.4238	22.0058	22.0768	21.5987	22.3366	22.2597	22.4283	22.0978	21.9737	22.2332	22.6232	23.0287	23.0072	22.4375	22.1267	22.2506	23.1045	23.0814	23.5624	22.4646	22.5458	22.801	21.8388	21.8938	22.3416	22.1016	22.8864	22.2716	23.2494	8	8	8	28.4	48.562	128.98
P14866;P14866-2	P14866;P14866-2	Heterogeneous nuclear ribonucleoprotein L	HNRNPL	18.05132	16.8493	19.2416	18.411	18.7652	18.7915	18.6247	18.2731	18.6447	18.9613	17.6515	19.4025	17.8101	17.8949	18.0986	18.8554	18.0618	18.5219	18.3884	18.5964	18.606	18.4564	18.42	18.4218	18.3042	18.0153	18.7083	18.7536	18.7757	18.4863	18.0474	18.6559	18.5141	18.6718	17.9346	18.4797	18.5303	18.4327	18.3426	18.6718	3	3	3	12.9	64.132	3.2424
P52272-2;P52272	P52272-2;P52272	Heterogeneous nuclear ribonucleoprotein M	HNRNPM	19.29448	18.1728	19.0764	19.0971	19.434	18.6161	19.1599	19.3367	19.6551	19.0346	19.1157	19.2082	18.2802	19.0208	19.0043	19.0686	19.1647	19.2261	17.2351	17.5045	19.1127	19.19	19.25	19.3998	18.7569	18.9998	18.5787	19.2566	19.5234	19.7941	18.8479	19.049	19.3839	19.1195	18.7685	19.1531	17.9508	19.2799	18.7784	19.5247	3	3	3	5.9	73.62	25.969
O43390-4;O43390;O43390-2;O43390-3	O43390-4;O43390;O43390-2;O43390-3	Heterogeneous nuclear ribonucleoprotein R	HNRNPR	18.0418	17.7363	17.5925	17.3811	17.7187	18.2176	17.7667	18.0088	18.0282	17.934	18.3815	17.9416	17.9452	18.1218	17.7413	18.5156	18.5477	18.1295	17.6568	18.4557	18.2214	18.1053	17.7312	17.7934	17.833	18.1511	18.2414	18.3785	18.6927	18.2719	17.7902	17.7725	17.9346	18.0857	17.9361	18.3976	18.1113	17.8767	18.0751	18.4477	4	2	2	8.6	59.952	4.9207
Q00839-2;Q00839	Q00839-2;Q00839	Heterogeneous nuclear ribonucleoprotein U	HNRNPU	19.5811	19.7394	19.5283	17.0825	19.3657	18.8104	19.0531	19.3044	19.0244	17.034	18.9176	19.0902	19.2752	19.536	19.3637	19.4054	19.8529	20.032	19.8127	20.062	20.5291	19.4378	19.1085	19.0191	19.7987	19.8163	20.5614	19.4183	19.3978	19.3543	19.6163	18.4195	19.1273	18.3473	19.3916	19.7634	20.1346	19.1885	20.0588	19.3901	3	3	3	6.8	88.979	50.915
P00738;P00738-2	P00738;P00738-2;P00739;P00739-2	Haptoglobin	HP	22.32001	22.8418	23.0998	23.3188	24.0846	23.7165	22.1698	21.8372	22.7956	22.2107	22.8281	22.4732	22.1123	21.7197	22.3908	23.6549	24.78	25.2134	22.6165	23.3159	23.0297	22.6223	22.5208	22.7791	22.3223	22.67	22.4415	21.3282	22.4251	21.667	22.7538	23.7066	22.2675	22.504	22.0743	24.5495	22.9874	22.6407	22.4779	21.8068	8	8	8	22.7	45.205	118.89
P00492	P00492	Hypoxanthine-guanine phosphoribosyltransferase	HPRT1	22.14236	22.0755	22.1521	22.0699	22.0464	22.1244	22.2102	22.1434	21.5674	22.4852	22.4207	22.1287	21.9424	22.2856	21.9503	22.3161	21.6073	22.2361	22.0433	21.9371	21.8587	21.6762	22.0764	21.9736	22.1992	21.9353	22.0921	21.5112	21.8729	21.8882	22.1233	22.0802	21.9737	22.3449	22.0594	22.0532	21.9464	21.9088	22.0755	21.7574	5	5	5	27.5	24.579	48.237
P02790	P02790	Hemopexin	HPX	18.74563	17.9278	18.5371	20.8496	20.6537	21.806	18.5686	18.1497	18.5255	19.7753	20.2838	19.8486	19.3839	19.8658	19.6917	20.1858	20.0181	18.9536	20.2268	19.7445	20.1894	19.4939	19.3123	19.6356	17.1359	18.2499	20.0687	19.7774	19.8363	20.1108	18.4035	21.1031	18.4146	19.9692	19.6471	19.7191	20.0536	19.4806	18.4848	19.9082	4	4	4	15.2	51.676	5.1675
P01112;P01111;P01112-2;P01116-2;P01116	P01112;P01111;P01112-2;P01116-2;P01116	GTPase HRas	HRAS;NRAS;KRAS	18.14357	17.2782	20.533	20.9489	20.9327	20.3462	20.3523	18.162	20.245	20.0223	20.4807	20.705	21.2464	20.6111	20.5479	20.403	20.2719	20.5929	20.413	20.1783	19.8845	20.1362	19.8921	20.3318	20.0076	20.9831	20.2533	20.6372	20.447	20.4525	18.6516	20.7426	19.5864	20.4027	20.8018	20.4226	20.1586	20.12	20.4146	20.5123	2	2	2	12.2	21.298	4.1905
P52758	P52758	Ribonuclease UK114	HRSP12	17.5337	17.5686	22.4386	22.3558	22.1913	22.1978	22.5298	22.4657	22.7531	22.2942	22.2661	22.0831	22.54	22.544	22.7477	17.2422	22.4618	22.7987	22.3995	22.4339	22.7747	22.322	22.3063	22.1287	22.865	22.5971	22.7444	21.6979	21.305	21.4728	19.1803	22.2483	22.5829	22.2145	22.6106	20.8342	22.536	22.2523	22.7355	21.4919	5	5	5	53.3	14.494	98.706
Q99714-2;Q99714	Q99714-2;Q99714	3-hydroxyacyl-CoA dehydrogenase type-2	HSD17B10	21.38279	21.8691	21.4154	22.0014	21.7726	22.0301	21.6313	22.116	22.0944	22.3851	21.9525	22.1534	21.7703	21.907	22.2093	21.8274	22.3736	21.9202	21.7976	21.6268	21.7388	21.4979	21.8864	21.7282	21.3253	21.7162	21.7747	22.0887	21.9184	22.0267	21.5558	21.9347	21.9472	22.1637	21.9622	22.0404	21.7211	21.7042	21.6054	22.0113	8	8	8	49.2	25.984	167.86
Q53GQ0	Q53GQ0	Very-long-chain 3-oxoacyl-CoA reductase	HSD17B12	18.49656	18.6171	19.1101	18.0177	18.717	19.0082	18.9061	18.3212	18.7142	17.2676	17.2065	17.2246	18.1169	17.9355	18.2016	17.07	18.1626	18.6432	17.6455	18.1444	17.9341	18.6995	17.8732	19.1882	18.3279	18.3653	18.8218	18.6277	18.8761	18.4167	18.7412	18.581	18.6471	17.2329	18.0847	17.9586	17.908	18.587	18.505	18.6402	3	3	3	9.3	34.324	3.8165
P51659;P51659-3;P51659-2	P51659;P51659-3;P51659-2	Peroxisomal multifunctional enzyme type 2	HSD17B4	21.79574	21.581	21.6714	21.2142	21.6098	21.4831	21.4367	21.3031	21.4257	21.5718	21.3688	21.4295	21.4919	21.3166	21.5703	22.2499	22.0189	21.3687	21.251	21.4596	21.2891	21.4015	21.1862	21.3868	21.5878	21.3905	21.6839	21.4061	21.4333	21.6113	21.6827	21.4357	21.3885	21.4567	21.4596	21.8791	21.3333	21.3248	21.5541	21.4836	8	8	8	15.2	79.685	35.069
Q92506	Q92506	Estradiol 17-beta-dehydrogenase 8	HSD17B8	18.56581	19.6607	17.8876	18.5022	17.6951	18.4629	18.2634	18.3828	18.3962	19.364	18.7029	18.8739	18.7204	18.5997	18.5159	18.3142	17.9831	18.7439	17.3214	17.9698	17.7738	18.0894	18.5717	18.7019	18.4186	18.3413	15.974	19.3002	17.5217	18.4341	18.7047	18.2201	18.3475	18.9803	18.612	18.3471	17.6883	18.4543	17.578	18.4187	3	3	3	15.7	26.973	1.745
Q3SXM5-2;Q3SXM5	Q3SXM5-2;Q3SXM5	Inactive hydroxysteroid dehydrogenase-like protein 1	HSDL1	19.42757	20.0039	19.9115	19.5058	19.6935	19.5897	19.7386	19.7571	19.4121	19.765	19.8245	17.6736	19.7932	20.1705	19.9608	19.6254	19.7087	19.7772	17.2258	19.5429	18.7851	19.3399	19.672	17.7865	19.4903	19.6703	19.7272	19.7795	19.919	19.9888	19.781	19.5964	19.636	19.0877	19.9748	19.7038	18.5179	18.9328	19.6293	19.8958	3	3	3	13.8	30.86	4.1156
Q6YN16-2;Q6YN16	Q6YN16-2;Q6YN16	Hydroxysteroid dehydrogenase-like protein 2	HSDL2	18.63126	18.1908	17.8347	19.2599	18.5668	19.1683	18.7816	18.8849	18.7158	18.5755	18.8854	19.0896	19.127	17.3674	18.8014	19.6271	19.2205	20.0871	18.9739	18.6233	18.7621	18.4883	18.9876	18.5961	19.0321	19.4611	18.8529	18.4757	18.672	18.8905	18.2189	18.9983	18.7941	18.8502	18.4319	19.6449	18.7864	18.6907	19.1153	18.6794	3	3	3	14.8	37.32	9.9327
P07900;P07900-2	P07900;P07900-2;Q14568;Q58FG0;Q58FF6;Q58FG1	Heat shock protein HSP 90-alpha	HSP90AA1	26.45837	26.7735	26.5374	26.5919	26.4914	26.4296	26.9469	26.7884	26.7577	26.3461	26.4014	26.2685	26.388	26.3375	26.2405	26.4497	26.2386	26.7983	26.8347	26.7393	26.6752	26.9991	26.9046	26.7839	27.1488	27.1917	27.0947	26.8661	26.9159	26.806	26.5898	26.5043	26.831	26.3387	26.322	26.4955	26.7497	26.8959	27.1451	26.8627	30	30	19	41.7	84.659	323.31
P08238	P08238;Q58FF7	Heat shock protein HSP 90-beta	HSP90AB1	24.9554	25.2921	25.0088	24.9191	24.8746	25.1101	25.3867	25.0758	25.3348	24.3798	24.6123	24.4069	24.2689	24.2876	24.2287	25.322	25.3427	25.4883	25.3229	25.2198	25.4193	25.3743	25.2284	25.6476	25.708	25.2028	25.3908	25.4264	25.2983	25.4075	25.0854	24.968	25.2658	24.4663	24.2617	25.3843	25.3207	25.4168	25.4339	25.3774	24	13	11	38.4	83.263	323.31
P14625	P14625;Q58FF3	Endoplasmin	HSP90B1	24.12818	24.3092	23.9993	24.2852	24.1317	24.3021	24.0228	23.8668	24.2838	23.8911	23.7287	23.7936	24.1249	24.0124	23.9812	24.7758	24.6043	24.6655	24.4607	24.5304	24.4621	24.1476	24.0032	24.0539	24.2611	24.4021	24.5841	24.1438	24.2372	24.1721	24.1456	24.2397	24.0578	23.8045	24.0395	24.6819	24.4844	24.0682	24.4158	24.1844	17	16	16	29	92.468	279.87
O43301	O43301;Q96MM6	Heat shock 70 kDa protein 12A	HSPA12A	21.23257	21.4722	21.2126	21.2206	21.4115	21.2797	21.4852	21.5659	21.5786	21.4722	21.7247	21.8042	21.2381	21.2248	21.2542	21.7334	21.3556	21.145	21.3205	21.5389	21.503	21.8482	22.0353	21.8625	21.6815	21.7553	21.3139	21.4082	21.6992	21.5553	21.3058	21.304	21.5432	21.667	21.239	21.4114	21.4541	21.9153	21.5835	21.5542	8	8	8	14.2	74.977	42.713
P0DMV8-2;P0DMV9;P0DMV8;P17066	P0DMV8-2;P0DMV9;P0DMV8;P17066;P48741	Heat shock 70 kDa protein 1A	HSPA1A;HSPA1B;HSPA6	23.85348	23.352	24.119	23.5755	23.6383	23.5687	23.7338	23.968	23.679	23.6398	23.5141	23.7689	23.9169	24.0779	23.9444	23.7141	23.9919	23.5356	23.6236	23.5064	23.7982	23.18	23.486	23.3076	23.362	23.752	23.4871	22.9429	22.6087	22.9201	23.7749	23.5942	23.7936	23.6409	23.9797	23.7472	23.6427	23.3245	23.5337	22.8239	10	9	6	23.2	63.936	191.8
P54652	P54652	Heat shock-related 70 kDa protein 2	HSPA2	21.39299	21.7239	21.3759	21.1762	20.928	20.8345	20.849	21.1201	21.2953	21.0402	21.3938	20.9452	21.4175	21.841	21.1123	21.2821	21.4083	21.1505	22.3228	21.4226	20.985	20.714	19.5868	20.4019	21.0544	20.3281	20.4487	20.7092	19.7305	21.074	21.4976	20.9796	21.0881	21.1264	21.4569	21.2803	21.5768	20.2342	20.6104	20.5046	11	5	5	19.4	70.02	6.3235
P34932	P34932;P34932-2	Heat shock 70 kDa protein 4	HSPA4	22.39037	22.3045	22.6365	22.2593	22.2604	22.1508	22.1759	22.2372	22.1707	21.9817	21.9911	21.9496	22.1691	22.2326	22.1156	22.2971	22.1072	22.4275	22.5069	21.978	22.5114	22.0973	22.4865	22.1708	22.4641	22.4809	22.4232	22.4307	22.3622	22.3795	22.4438	22.2235	22.1946	21.9741	22.1724	22.2773	22.3321	22.2515	22.4561	22.3908	14	14	12	23.2	94.33	207.8
O95757	O95757	Heat shock 70 kDa protein 4L	HSPA4L	20.68517	20.5641	20.9022	20.7579	20.049	20.6563	20.6603	19.9951	20.5823	20.0064	20.0861	19.5373	19.8454	20.2853	19.648	20.7841	20.5321	21.2116	20.7768	20.3548	20.3103	20.702	20.4997	20.6005	20.5438	20.6901	20.7888	20.1785	20.4052	20.5053	20.7172	20.4877	20.4126	19.8766	19.9263	20.8426	20.4806	20.6007	20.6742	20.363	9	6	6	14.1	94.511	22.11
P11021	P11021	78 kDa glucose-regulated protein	HSPA5	24.82842	25.0812	25.4546	25.2684	25.3467	25.2132	25.1828	25.4538	25.2583	24.2266	24.2909	24.2795	24.5984	24.6074	24.5814	25.4022	25.375	25.5626	25.5002	25.3881	25.1963	25.4097	25.3567	25.3075	25.1318	25.4107	25.3085	25.3952	25.5223	25.4478	25.1214	25.2761	25.2983	24.2657	24.5957	25.4466	25.3615	25.358	25.2837	25.4551	23	22	22	41.9	72.332	323.31
P11142;P11142-2	P11142;P11142-2	Heat shock cognate 71 kDa protein	HSPA8	26.56716	26.9241	27.0934	26.6679	26.7508	26.761	27.0054	26.8114	26.854	26.5855	26.7343	26.6757	26.972	26.8255	26.9549	26.702	26.6941	26.541	26.9326	26.7774	26.9082	26.9233	26.8631	26.9131	27.0754	27.1421	27.2947	26.8823	26.8377	27.0175	26.8615	26.7266	26.8903	26.6652	26.9175	26.6457	26.8727	26.8998	27.1708	26.9125	24	24	18	42.4	70.897	323.31
P38646	P38646	Stress-70 protein, mitochondrial	HSPA9	24.18079	24.8545	24.4147	24.4745	24.769	24.4955	24.7728	24.7464	24.6111	25.0792	24.9322	25.0209	24.9476	24.6709	24.7697	24.4547	25.2406	24.787	24.3609	24.5065	24.6271	24.6881	24.7149	24.6944	24.9296	24.9067	24.9645	24.8579	24.966	24.9342	24.4834	24.5797	24.7101	25.0108	24.796	24.8274	24.4982	24.6991	24.9336	24.9194	19	19	19	38	73.68	323.31
P04792	P04792	Heat shock protein beta-1	HSPB1	21.08096	20.7156	20.835	20.4219	20.7503	20.6081	21.9009	21.0358	21.7054	22.0252	21.9555	21.9923	21.9816	21.8251	21.3493	20.8026	20.8789	21.1086	21.8894	21.5621	22.1032	20.0035	20.01	20.2821	21.9294	21.2046	21.5712	20.1912	20.0971	19.633	20.8772	20.5934	21.5474	21.991	21.7187	20.93	21.8515	20.0985	21.5684	19.9738	3	3	3	21	22.782	54.225
P10809	P10809;P10809-2	60 kDa heat shock protein, mitochondrial	HSPD1	25.67223	25.6434	25.7125	25.5916	25.3788	25.5183	25.6228	25.4434	25.5472	26.1655	25.9974	25.9826	25.7867	25.6938	25.7152	26.0966	25.8842	25.9011	25.5947	25.5035	25.6715	25.3332	25.1381	25.371	25.7339	25.7726	25.7827	25.4545	25.5161	25.5429	25.676	25.4962	25.5378	26.0485	25.7319	25.9606	25.5899	25.2808	25.7631	25.5045	20	20	20	49.4	61.054	323.31
P61604	P61604	10 kDa heat shock protein, mitochondrial	HSPE1	25.07272	25.0813	25.4825	24.8491	24.4	24.5388	24.0014	24.3558	24.9497	24.753	25.2225	25.4014	24.6715	24.7858	25.0352	24.7142	24.9253	24.4596	24.3964	24.3106	24.6782	24.1217	23.9845	23.8115	23.96	24.3233	24.7768	24.8427	24.6596	24.4226	25.2122	24.596	24.4356	25.1256	24.8308	24.6997	24.4617	23.9726	24.3534	24.6416	5	5	5	47.1	10.932	70.314
Q92598-2;Q92598-3;Q92598;Q92598-4	Q92598-2;Q92598-3;Q92598;Q92598-4	Heat shock protein 105 kDa	HSPH1	22.05258	22.2134	22.0744	21.9671	22.0802	22.195	21.934	22.2399	22.1746	21.8785	21.8303	21.9621	21.8597	22.0672	21.9758	21.8937	21.7018	21.9026	21.9549	22.1087	22.2029	21.9527	22.0495	21.9694	22.2469	22.3732	22.1603	21.9535	22.1699	21.9854	22.1135	22.0808	22.1162	21.8903	21.9675	21.8327	22.0888	21.9905	22.2601	22.0362	14	12	11	21.6	92.115	50.155
Q9Y4L1;Q9Y4L1-2	Q9Y4L1;Q9Y4L1-2	Hypoxia up-regulated protein 1	HYOU1	21.61773	21.6732	21.1621	21.6769	21.549	21.7604	22.0697	21.5719	21.8498	21.1116	20.8128	21.1757	21.6516	21.4212	21.3275	22.3238	21.8679	21.7061	21.7543	21.5491	21.699	21.9125	21.6515	21.6126	22.0489	21.8266	22.0102	21.8744	21.7841	22.0623	21.4843	21.6621	21.8305	21.0334	21.4668	21.9659	21.6675	21.7255	21.9619	21.9069	12	12	12	15.1	111.33	30.79
P41252	P41252	Isoleucine--tRNA ligase, cytoplasmic	IARS	22.80634	22.392	22.2993	22.5967	23.0865	23.2175	22.9365	22.8857	23.0669	21.8587	21.6025	21.2625	21.9779	21.6267	21.4282	23.0677	22.7658	22.8379	22.4986	22.6596	22.6636	23.2436	23.4223	23.1998	22.8324	22.9429	22.9651	23.4378	23.5756	23.3979	22.4992	22.9669	22.963	21.5746	21.6776	22.8905	22.6073	23.2886	22.9135	23.4705	17	17	17	18.5	144.5	163.23
Q9NSE4	Q9NSE4	Isoleucine--tRNA ligase, mitochondrial	IARS2	19.82014	17.6818	19.7897	19.8802	18.2625	19.8771	19.4881	19.3257	19.5802	20.1452	19.9749	20.0205	20.1421	17.305	19.9567	19.5517	20.0763	20.1473	19.7127	17.6791	19.6733	20.0316	19.816	20.1111	19.8615	19.8617	19.7334	19.8079	19.9174	19.7404	19.0972	19.3399	19.4647	20.0469	19.1346	19.9251	19.0217	19.9862	19.8189	19.8219	3	3	3	4.5	113.79	2.8663
O75874	O75874	Isocitrate dehydrogenase [NADP] cytoplasmic	IDH1	18.43453	18.5319	17.9514	17.3508	17.6424	16.904	19.0252	18.0288	17.6959	18.071	17.8175	18.294	16.6275	17.916	17.5087	18.6139	17.6461	18.3667	18.3872	17.8986	18.4452	18.0769	18.6253	17.7527	17.7199	18.0255	18.1337	17.6612	18.0363	17.5947	18.3059	17.2991	18.2499	18.0608	17.3507	18.2089	18.2437	18.1516	17.9597	17.7641	3	3	3	11.1	46.659	6.7051
P48735;P48735-2	P48735;P48735-2	Isocitrate dehydrogenase [NADP], mitochondrial	IDH2	22.70852	23.016	22.4779	22.933	22.4404	22.4331	22.9287	22.8847	22.3036	22.8305	22.7205	22.6929	22.6557	22.7858	22.3769	22.5843	22.5806	22.0272	22.7986	22.981	22.7786	22.3144	22.7783	22.6016	22.8853	23.3316	23.2607	22.7105	23.013	22.706	22.7341	22.6022	22.7057	22.748	22.6061	22.3974	22.8528	22.5647	23.1592	22.8098	13	13	13	35.8	50.909	91.366
P50213;P50213-2	P50213;P50213-2	Isocitrate dehydrogenase [NAD] subunit alpha, mitochondrial	IDH3A	23.05927	22.8961	23.6281	22.9037	22.6246	22.8277	22.8022	23.3647	22.365	22.8134	23.2143	22.8444	22.9885	23.0237	23.1372	22.0896	22.6467	17.6099	22.8418	23.1217	23.5128	23.7526	22.9814	23.1479	22.7883	23.3009	22.9967	22.6996	22.8644	22.5883	23.1945	22.7854	22.844	22.9574	23.0498	20.7821	23.1588	23.294	23.0286	22.7174	9	9	9	26.8	39.591	50.958
O43837;O43837-2;O43837-3	O43837;O43837-2;O43837-3	Isocitrate dehydrogenase [NAD] subunit beta, mitochondrial	IDH3B	21.15326	21.4018	20.9378	20.2106	20.948	20.5848	20.5484	20.9262	20.5807	19.3825	20.6753	20.8911	20.5142	20.9866	20.9692	20.378	20.9231	20.6343	20.9379	20.9225	21.1609	20.5007	20.1895	20.4361	20.9301	20.4387	21.074	20.3918	20.9585	20.4507	21.1643	20.5811	20.6851	20.3163	20.8234	20.6452	21.0071	20.3755	20.8143	20.6003	4	4	4	15.6	42.183	60.678
P51553-2;P51553	P51553-2;P51553	Isocitrate dehydrogenase [NAD] subunit gamma, mitochondrial	IDH3G	21.13546	19.8725	20.9748	21.2544	21.2464	21.896	20.9982	21.2111	21.3169	21.45	21.4024	22.0129	21.4064	21.497	22.0539	21.6396	20.534	20.7227	21.2257	21.5875	21.7741	21.2953	19.9022	21.572	21.4265	21.6114	21.2054	21.809	21.4071	21.7063	20.6609	21.4656	21.1754	21.6218	21.6525	20.9654	21.5291	20.9231	21.4145	21.6408	5	5	5	21.1	41.468	13.777
P22304;P22304-2	P22304;P22304-2;P22304-3	Iduronate 2-sulfatase	IDS	20.57579	20.8807	20.7955	20.711	20.6391	20.9243	20.6065	20.8521	20.5255	21.4061	21.4789	20.882	21.3614	21.3152	21.2436	18.0325	20.4494	17.9544	21.6664	21.8122	21.7714	21.0447	21.2808	20.6037	20.7038	21.2967	21.4457	21.3179	20.8068	20.9117	20.7507	20.7581	20.6614	21.2557	21.3067	18.8121	21.75	20.9764	21.1487	21.0121	5	5	5	16.9	61.872	18.782
P01876	P01876;P01877	Ig alpha-1 chain C region	IGHA1	20.78859	22.2128	21.3991	20.845	21.0803	21.0532	21.397	21.2465	22.132	21.9454	22.1236	21.9867	20.5861	20.3479	19.9985	22.3795	23.2418	22.7679	21.4491	21.5739	21.6559	23.8009	23.8282	23.9955	20.7067	20.8785	20.4611	21.7348	22.1411	22.1522	21.4668	20.9929	21.5918	22.0186	20.3108	22.7964	21.5596	23.8749	20.6821	22.0094	7	7	5	32.3	37.654	39.063
P0DOX5;P01857	P0DOX5;P01857	Ig gamma-1 chain C region	IGHG1	22.71754	22.3086	22.2525	24.4494	24.383	23.9793	22.6271	23.0339	23.2521	21.4304	22.7083	22.3634	21.7875	22.0905	21.709	25.0756	24.8285	24.7558	22.8737	22.8873	22.6026	25.2864	25.3513	24.7429	22.2386	22.083	21.9012	24.0179	23.9233	23.776	22.4262	24.2706	22.971	22.1673	21.8623	24.8866	22.7879	25.1269	22.0742	23.9057	7	7	5	24.9	48.986	133.04
P0DOX6;P01871;P01871-2;P04220	P0DOX6;P01871;P01871-2;P04220	Ig mu chain C region	IGHM	17.32778	17.7832	17.8556	20.8935	20.7594	21.4104	17.8216	18.5705	19.0646	18.6613	19.0411	18.9827	17.0923	17.9981	17.2131	20.8511	21.309	21.9332	19.0535	18.7456	19.0578	19.5816	19.5758	20.2357	18.9981	18.8521	19.26	19.1178	18.6566	18.3675	17.6555	21.0211	18.4856	18.895	17.4345	21.3645	18.9523	19.7977	19.0368	18.714	3	3	3	7.3	63.371	28.922
P01834;P0DOX7	P01834;P0DOX7	Ig kappa chain C region	IGKC	22.429	22.5694	23.1423	23.9304	24.2729	24.1816	22.7778	23.1873	23.0639	22.7555	23.1506	22.9533	21.3518	21.2388	21.6455	23.8789	24.3077	24.3207	22.4772	22.622	22.8507	25.1831	25.2641	25.3704	21.7014	21.8415	22.4599	23.4843	23.7152	23.8918	22.7136	24.1283	23.0097	22.9531	21.412	24.1691	22.6499	25.2725	22.0009	23.6971	7	7	7	81.3	11.765	323.31
Q969P0-3;Q969P0	Q969P0-3;Q969P0;Q969P0-2	Immunoglobulin superfamily member 8	IGSF8	22.51514	22.6925	22.5637	22.3865	22.5973	22.1718	21.2117	22.15	21.6962	22.3039	22.6312	22.4962	22.2722	22.6228	22.6859	22.0667	22.2289	22.3693	22.3608	22.3013	22.156	21.687	21.9858	21.7751	21.4827	21.7476	21.3984	21.6931	21.4059	21.2619	22.5905	22.3852	21.686	22.4771	22.5269	22.2217	22.2727	21.816	21.5429	21.4536	5	5	5	13.9	55.807	79.244
Q12905	Q12905	Interleukin enhancer-binding factor 2	ILF2	19.64778	19.4821	19.0603	19.4149	19.4506	19.1161	19.9606	19.9509	19.5705	18.6166	16.9975	17.5723	18.9366	18.1336	18.7753	19.0271	17.8202	19.0984	19.1299	18.8744	19.0479	19.8052	20.0028	19.7407	19.1607	17.1087	18.8908	20.0554	20.5845	19.5746	19.3967	19.3272	19.8273	17.7288	18.6152	18.6486	19.0174	19.8496	18.3868	20.0715	3	3	3	10.5	43.062	4.5189
Q16891-3;Q16891-2;Q16891-4;Q16891	Q16891-3;Q16891-2;Q16891-4;Q16891	MICOS complex subunit MIC60	IMMT	23.54251	23.589	23.647	23.9441	23.7889	24.0162	23.872	23.9138	23.9275	23.6283	23.4881	23.5656	23.5111	23.5069	23.447	24.1057	24.3513	24.1571	23.554	23.6402	23.7253	24.0556	23.9751	23.9028	23.8616	23.8853	23.7345	24.0465	24.21	23.994	23.5928	23.9164	23.9044	23.5607	23.4883	24.2047	23.6398	23.9778	23.8271	24.0835	15	15	15	26	80.026	93.23
P29218;P29218-3	P29218;P29218-3;P29218-2	Inositol monophosphatase 1	IMPA1	22.17167	22.5511	21.6742	21.8574	21.7873	21.3173	21.645	21.528	22.2622	22.0488	21.8969	22.0105	21.9336	21.974	21.981	21.9724	22.3305	22.0163	21.3214	21.2225	22.0092	21.1522	20.4105	21.1906	21.5941	20.8256	21.3	21.2735	21.3925	21.7969	22.1323	21.654	21.8117	21.9854	21.9628	22.1064	21.5177	20.9178	21.2399	21.4876	7	7	7	31.4	30.188	34.12
Q16352	Q16352	Alpha-internexin	INA	25.19359	25.0587	25.138	24.6258	24.7262	24.669	24.1348	24.3344	24.0714	24.6696	24.5965	24.4147	24.7257	24.7136	24.806	24.533	24.4757	24.0982	24.8653	24.8885	25.0874	24.4389	24.6272	24.7128	24.6315	24.5799	24.687	23.8846	23.9455	23.922	25.1301	24.6737	24.1802	24.5602	24.7484	24.369	24.9471	24.593	24.6328	23.9173	21	18	18	51.3	55.39	323.31
Q15046;Q15046-2	Q15046;Q15046-2	Lysine--tRNA ligase	KARS	17.95495	20.1701	20.338	20.6945	20.0896	20.3014	19.9369	20.6368	20.5578	20.709	20.4099	20.4313	20.5961	20.9966	21.13	21.2783	20.374	20.811	20.7273	21.2019	21.2515	20.3106	21.0169	20.5644	21.083	21.1804	21.434	20.9761	20.732	20.5697	19.4877	20.3618	20.3772	20.5167	20.9076	20.8211	21.0602	20.6306	21.2325	20.7593	6	6	6	14.4	68.047	14.18
O94819	O94819	Kelch repeat and BTB domain-containing protein 11	KBTBD11	18.54261	18.6968	18.6389	18.426	18.0384	17.6535	18.2866	18.4432	18.7452	18.6683	19.2907	18.779	18.5441	18.5672	19.0259	17.6782	18.883	19.2996	17.8462	17.8635	18.3535	18.0081	17.1224	17.9008	17.4172	18.1336	18.0091	18.4026	18.3651	18.4184	18.6261	18.0393	18.4917	18.9127	18.7124	18.6203	18.0211	17.6771	17.8533	18.3954	2	2	2	4.5	65.719	15.584
Q96CX2	Q96CX2	BTB/POZ domain-containing protein KCTD12	KCTD12	18.61249	19.3947	19.3653	17.5987	18.7261	18.1715	19.085	19.615	19.2701	19.7444	20.0893	19.8675	19.8053	19.9236	19.6252	19.0587	19.1849	19.6783	18.9809	19.2361	19.3413	19.5453	19.0542	19.2569	18.7528	18.918	19.3954	18.9753	19.2622	19.089	19.1242	18.1654	19.3234	19.9004	19.7847	19.3073	19.1861	19.2855	19.0221	19.1088	4	4	4	18.8	35.7	24.968
Q92945	Q92945	Far upstream element-binding protein 2	KHSRP	19.20863	19.2156	19.715	19.3319	19.2472	19.7749	19.6082	19.2133	19.8418	18.5396	18.8288	18.5041	18.2442	18.683	18.4411	16.9782	18.3979	17.6226	18.2111	18.2072	18.0825	18.7139	18.7981	18.6956	18.1456	18.5041	18.4145	19.2406	19.4843	19.8361	19.3798	19.4513	19.5544	18.6242	18.4561	17.6662	18.1669	18.7358	18.3547	19.5203	4	4	4	7.7	73.114	7.0903
A8MWY0-2;A8MWY0-3;A8MWY0	A8MWY0-2;A8MWY0-3;A8MWY0	UPF0577 protein KIAA1324-like	KIAA1324L	18.18292	19.295	19.6518	20.0481	19.4962	19.9694	18.1606	19.346	20.0865	17.4207	19.8094	19.8788	20.2474	19.8595	19.9228	19.8212	20.1515	19.9257	17.3841	19.5685	19.7725	19.6595	19.5071	19.7318	19.9884	19.6754	19.5472	19.8741	19.8651	19.8763	19.0432	19.8379	19.1977	19.0363	20.0099	19.9661	18.9084	19.6328	19.737	19.8718	3	3	3	6.5	87.062	3.4031
Q9NQT8	Q9NQT8	Kinesin-like protein KIF13B	KIF13B	18.35356	18.3298	17.478	18.418	17.2405	18.4716	18.5356	18.1563	19.1314	19.0658	16.3119	17.9476	18.1052	18.7102	19.5584	19.7122	19.353	17.7695	18.7376	18.7015	16.8265	18.8094	18.7392	19.1135	19.266	19.3439	19.1459	19.7098	17.506	18.6313	18.0538	18.0434	18.6078	17.7751	18.7913	18.9449	18.0885	18.8874	19.2519	18.6157	2	2	2	1.6	202.79	2.2076
Q12756;Q12756-3;Q12756-2	Q12756;Q12756-3;Q12756-2;O60333-2;O60333;O60333-4	Kinesin-like protein KIF1A	KIF1A	19.45814	19.6239	19.6665	19.5684	19.7142	19.9429	20.0364	19.9665	20.242	19.7523	19.6843	19.8648	19.7644	19.6811	19.9153	20.3647	20.6679	20.5472	19.6874	20.3483	19.2547	20.2905	19.9837	20.5989	19.9077	20.2869	20.3439	19.913	19.9308	19.6814	19.5829	19.7418	20.0816	19.7671	19.7869	20.5266	19.7634	20.291	20.1795	19.8417	5	5	5	4.1	191.06	24.97
Q7Z4S6-6;Q7Z4S6-3;Q7Z4S6-5;Q7Z4S6-2;Q7Z4S6;Q7Z4S6-4	Q7Z4S6-6;Q7Z4S6-3;Q7Z4S6-5;Q7Z4S6-2;Q7Z4S6;Q7Z4S6-4;Q86VH2-3;Q86VH2-2;Q2M1P5;Q86VH2;O75037-3;O75037-4;O75037-2;O75037	Kinesin-like protein KIF21A	KIF21A	19.59667	19.9247	19.9136	19.899	20.1155	20.3786	19.6245	19.8277	20.0124	17.6399	19.0037	18.8294	18.7592	17.7455	19.6371	19.8411	20.0909	20.4518	19.3587	19.3362	20.0323	20.5739	20.1009	20.3739	19.916	19.693	20.1596	19.7795	19.743	20.8419	19.8117	20.131	19.8215	18.491	18.7139	20.128	19.5757	20.3496	19.9229	20.1214	3	3	3	3.1	180.74	14.033
O60282;O60282-2	O60282;O60282-2;P33176	Kinesin heavy chain isoform 5C	KIF5C	20.61746	20.7056	20.1774	20.6076	20.389	20.1945	20.1051	20.7109	20.1281	20.2912	19.7479	20.0643	19.8881	19.6791	19.8149	20.815	20.4589	20.2107	19.9618	20.1356	20.318	20.4773	20.3655	20.1679	20.0288	20.0401	19.9606	19.9856	20.2126	20.474	20.5002	20.397	20.3147	20.0345	19.7941	20.4949	20.1385	20.3369	20.0098	20.2241	5	5	2	7.1	109.49	11.12
Q14974	Q14974;Q14974-2	Importin subunit beta-1	KPNB1	17.87662	19.975	20.0064	20.2285	20.2885	19.9227	20.2158	20.3998	20.2106	19.6576	19.6393	19.8131	20.0291	20.0399	20.01	18.3043	19.7599	19.5021	17.7095	20.2481	20.0877	20.2106	20.0346	20.2358	20.154	19.9339	20.1646	20.4319	20.6902	20.5582	19.286	20.1466	20.2754	19.7033	20.0263	19.1888	19.3484	20.1604	20.0842	20.5601	5	5	5	7.3	97.169	157.77
Q86UP2-2;Q86UP2-4;Q86UP2;Q86UP2-3	Q86UP2-2;Q86UP2-4;Q86UP2;Q86UP2-3	Kinectin	KTN1	22.4966	23.1224	22.6416	22.7802	22.4095	21.9597	22.9477	23.0538	22.6434	20.7732	21.2021	20.0461	20.5432	21.0037	20.7203	22.4924	22.0735	22.788	21.5682	21.9612	21.5337	22.6922	23.2869	22.3059	21.6893	22.2394	21.9406	22.6185	23.1091	22.674	22.7536	22.3831	22.8817	20.6738	20.7557	22.4513	21.6877	22.7616	21.9564	22.8005	14	14	14	13.9	149.61	169.12
P32004-3;P32004-2;P32004	P32004-3;P32004-2;P32004	Neural cell adhesion molecule L1	L1CAM	20.93769	17.1204	18.9349	21.3637	21.4536	20.9073	20.8452	20.6968	20.909	20.7073	21.5902	21.6461	21.7641	21.3072	21.5601	21.3605	21.7855	21.3561	21.0922	20.7685	20.8209	20.9051	20.6344	21.1145	21.036	20.756	20.9474	20.555	20.1777	20.7255	18.9977	21.2416	20.817	21.3146	21.5438	21.5007	20.8939	20.8847	20.9131	20.486	5	5	5	6.7	138.91	14.578
P11279;P11279-2	P11279;P11279-2	Lysosome-associated membrane glycoprotein 1	LAMP1	20.68235	20.6239	20.687	20.5407	19.9725	19.9567	20.4379	20.1641	20.4667	20.8121	20.7055	20.3193	21.0095	20.9497	20.6134	20.5892	20.1477	20.3801	20.089	20.4514	21.0159	20.1238	20.1547	19.875	20.0875	20.2788	20.2464	20.1765	19.957	19.8373	20.6644	20.1566	20.3562	20.6123	20.8575	20.3723	20.5188	20.0512	20.2042	19.9903	3	3	3	7.2	44.882	24.508
Q9UJQ1-2;Q9UJQ1	Q9UJQ1-2;Q9UJQ1	Lysosome-associated membrane glycoprotein 5	LAMP5	18.87629	17.3303	18.842	20.8899	17.5672	19.8216	20.5092	20.0394	20.2681	20.9879	19.8019	21.1324	21.6141	21.5463	18.0758	17.7493	17.6196	17.014	21.2586	17.3382	18.5737	20.2684	20.3021	20.0967	19.8321	19.7842	18.6568	19.1416	19.7621	17.7536	18.3495	19.4263	20.2722	20.6408	20.4121	17.461	19.0568	20.2224	19.4244	18.8858	2	2	2	11.4	26.51	2.7887
Q6IAA8	Q6IAA8	Ragulator complex protein LAMTOR1	LAMTOR1	19.74051	20.1166	19.998	19.9122	20.0791	19.9763	19.4526	20.2049	20.301	17.3311	18.9439	17.2507	19.3941	19.1953	19.1838	19.5028	19.9999	19.8325	19.5604	19.579	19.6514	19.5934	19.5683	19.7427	19.1101	19.5848	19.3272	19.4787	19.502	19.6669	19.9517	19.9892	19.9862	17.8419	19.2577	19.7784	19.5969	19.6348	19.3407	19.5492	3	3	3	31.1	17.745	5.5812
O43813	O43813	LanC-like protein 1	LANCL1	21.57136	21.4	22.071	21.6431	22.0905	21.8774	20.7697	21.76	21.2977	21.8688	22.0084	21.7512	22.0052	22.1527	22.6569	20.9583	20.8221	18.5737	22.0792	21.9881	21.6977	21.6296	21.9168	21.1718	21.6815	21.4858	21.7951	21.1454	21.3952	21.0958	21.6808	21.8703	21.2758	21.8761	22.2716	20.118	21.9216	21.5727	21.6541	21.2121	3	3	3	11.3	45.283	16.269
P28838-2;P28838	P28838-2;P28838	Cytosol aminopeptidase	LAP3	21.27316	20.8614	21.0989	20.8829	20.8601	21.1773	21.7149	21.0111	21.8409	21.7369	21.4753	21.4789	21.4093	21.1909	21.1904	21.351	20.9764	21.6124	21.1823	21.4038	21.3283	20.6483	20.9499	20.862	21.0613	21.0224	21.182	20.8978	20.9573	20.9093	21.0778	20.9734	21.5223	21.5637	21.2635	21.3133	21.3048	20.8201	21.0886	20.9215	7	7	7	19.9	52.771	16.376
Q9P2J5;Q9P2J5-2	Q9P2J5;Q9P2J5-2;Q9P2J5-3	Leucine--tRNA ligase, cytoplasmic	LARS	22.03718	22.113	22.1206	22.2644	22.3883	22.4288	22.405	22.7144	22.7282	21.0077	21.6282	21.4037	21.8344	21.5811	22.1026	22.2867	22.5265	22.1296	21.9325	22.2963	22.1479	22.7223	22.8109	22.9157	21.7749	22.2676	22.4008	22.9212	22.981	23.1793	22.0903	22.3605	22.6159	21.3466	21.8393	22.3143	22.1256	22.8163	22.1478	23.0272	11	11	11	10.9	134.46	188.24
Q14847-3;Q14847;Q14847-2	Q14847-3;Q14847;Q14847-2	LIM and SH3 domain protein 1	LASP1	19.50135	19.1994	19.3034	19.3316	19.0027	19.1055	18.2473	18.0395	18.3467	19.4357	18.7124	19.5264	17.725	19.4437	17.376	19.0459	19.3698	19.978	18.2224	19.2542	17.7683	18.8848	17.821	17.0041	17.8476	17.4564	18.2251	19.0617	19.694	19.5027	19.3347	19.1466	18.2111	19.2249	18.1815	19.4646	18.415	17.9033	17.843	19.4195	2	2	2	13.7	23.181	2.1214
P00338;P00338-4;P00338-3;P00338-5;P00338-2	P00338;P00338-4;P00338-3;P00338-5;P00338-2	L-lactate dehydrogenase A chain	LDHA	23.48013	22.727	21.2182	23.2186	22.7978	23.1695	22.9202	22.5694	23.1336	23.4264	23.0425	23.3598	23.1077	23.3741	23.2751	23.6362	23.0508	23.1016	23.0767	22.9782	22.898	23.3047	22.0336	22.8325	23.287	23.5594	23.1556	22.6287	22.618	23.0356	22.4751	23.062	22.8744	23.2762	23.2523	23.2629	22.9843	22.7236	23.334	22.7608	7	6	6	20.5	36.688	55.346
P07195	P07195;Q6ZMR3;P07864	L-lactate dehydrogenase B chain	LDHB	26.4941	26.7496	26.5339	26.5727	26.5703	26.498	26.6089	26.3114	26.6632	27.0882	26.8848	26.9426	26.7283	26.8237	26.6907	26.4412	26.6718	26.4098	26.6577	26.6823	26.6502	26.4542	26.1183	26.1053	26.5535	26.7216	26.6795	26.2406	25.9957	26.1617	26.5925	26.547	26.5278	26.9719	26.7476	26.5076	26.6634	26.2259	26.6515	26.1327	14	14	13	45.2	36.638	323.31
O95202	O95202;O95202-2;O95202-3	LETM1 and EF-hand domain-containing protein 1, mitochondrial	LETM1	19.52258	19.1533	20.0863	19.5914	19.2659	19.4523	17.697	19.4311	19.3396	19.5359	19.2612	19.2386	18.8552	19.2547	19.3368	20.1998	19.575	19.759	16.2556	19.0411	17.8035	19.4981	19.6469	19.4057	19.6582	19.2717	19.4762	19.614	19.4651	19.4233	19.5874	19.4366	18.8225	19.3452	19.1489	19.8446	17.7001	19.5169	19.4687	19.5008	4	4	4	6.6	83.353	6.0023
P09382	P09382	Galectin-1	LGALS1	24.42483	24.179	24.6123	23.4438	23.133	23.2915	24.4201	24.3017	24.2919	23.1913	23.5608	23.5854	23.8238	23.6661	23.7682	24.1899	23.8927	24.049	23.7538	23.4551	23.8042	24.0917	23.9307	23.9489	23.4541	23.2802	23.5286	23.2973	23.8522	23.6324	24.4054	23.2894	24.3379	23.4459	23.7527	24.0439	23.671	23.9904	23.421	23.594	5	5	5	51.1	14.716	323.31
Q08380	Q08380	Galectin-3-binding protein	LGALS3BP	20.62096	20.9001	20.9882	20.673	21.0778	20.6871	21.3829	21.1714	21.0435	21.1651	21.0557	20.7546	21.145	21.1127	20.8002	20.2967	20.3305	20.307	20.7883	20.7868	20.3978	20.0601	20.7694	20.0394	20.6095	20.7252	20.4679	20.7101	20.745	21.1304	20.8364	20.8127	21.1993	20.9918	21.0193	20.3114	20.6576	20.2897	20.6009	20.8619	4	4	4	8.4	65.33	8.8295
O95970-3;O95970	O95970-3;O95970;O95970-2	Leucine-rich glioma-inactivated protein 1	LGI1	17.49254	18.7044	18.8232	18.0622	18.7031	18.6311	18.4221	19.1194	17.0763	19.1053	19.4209	19.2234	18.8007	18.5792	18.838	19.3575	17.7909	19.5404	18.9898	18.7736	18.1775	17.3782	18.037	18.4985	15.3912	16.1298	18.9081	17.8309	17.3854	18.7193	18.34	18.4655	18.2059	19.2498	18.7393	18.8963	18.647	17.9712	16.8097	17.9785	3	3	3	6.3	58.301	3.001
Q9H008;Q9H008-2	Q9H008;Q9H008-2	Phospholysine phosphohistidine inorganic pyrophosphate phosphatase	LHPP	20.31241	19.9424	20.0954	20.1824	19.9916	19.9139	19.9735	20.1796	20.1258	18.6916	20.5723	18.3617	20.1807	20.0747	19.7479	20.6919	19.9366	20.5177	19.863	19.9563	20.0794	19.7987	19.6222	19.9236	17.2115	17.1569	17.4404	19.691	19.9748	20.0704	20.1167	20.0293	20.093	19.2085	20.0011	20.3821	19.9662	19.7815	17.2696	19.9121	3	3	3	14.4	29.165	2.6508
Q9NUP9;O14910	Q9NUP9;O14910	Protein lin-7 homolog C	LIN7C;LIN7A	19.45491	19.6529	19.7546	18.721	18.8013	18.8427	19.803	18.9683	19.1607	19.0524	18.8016	18.4934	19.2976	19.4012	18.6297	19.423	19.2257	19.6341	18.5175	18.2046	18.9028	19.8227	19.311	17.6087	19.2897	18.7407	18.7849	19.273	18.2286	19.0504	19.6208	18.7884	19.3106	18.7824	19.1095	19.4276	18.5416	18.9141	18.9384	18.8507	2	2	2	13.7	21.834	2.1378
Q12907	Q12907	Vesicular integral-membrane protein VIP36	LMAN2	20.53611	19.4967	20.1435	19.84	19.9302	20.0756	19.8203	20.0824	20.0454	20.4121	20.1162	20.2151	20.1459	20.089	20.1682	19.7705	20.0716	20.4449	20.0601	19.9937	20.3732	20.2996	19.9396	20.214	20.1504	20.3797	20.0883	20.0819	20.459	20.0895	20.0588	19.9486	19.9827	20.2478	20.1344	20.0956	20.1423	20.1511	20.2062	20.2101	5	5	5	15.7	40.228	4.9065
P02545-2;P02545-6;P02545-3;P02545	P02545-2;P02545-6;P02545-3;P02545;P02545-5;P02545-4	Prelamin-A/C	LMNA	20.40748	19.8789	20.3882	20.2945	20.1741	19.6383	20.754	18.7428	19.9962	18.1104	19.4115	17.6001	20.2193	19.6248	19.4514	19.7944	19.9787	19.8339	19.79	19.5655	19.483	18.6822	19.9701	19.955	19.301	19.4525	17.4158	19.8953	19.5488	19.4313	20.2248	20.0356	19.831	18.374	19.7652	19.869	19.6128	19.5358	18.7231	19.6252	3	3	3	5.8	65.134	10.71
Q9UIQ6-3;Q9UIQ6-2;Q9UIQ6	Q9UIQ6-3;Q9UIQ6-2;Q9UIQ6	Leucyl-cystinyl aminopeptidase	LNPEP	17.30077	17.8114	19.5786	18.4461	18.0699	18.776	17.3636	17.2414	18.4073	19.0985	18.447	19.4136	16.5207	17.7403	17.3354	18.7862	19.3593	17.3922	18.315	17.7213	16.5198	18.3508	18.2815	18.6306	18.1807	18.3047	19.0285	18.2341	17.7314	18.4238	18.2303	18.4307	17.6708	18.9864	17.1988	18.5126	17.5187	18.421	18.5046	18.1298	2	2	2	3.2	115.06	2.7487
P36776-2;P36776;P36776-3	P36776-2;P36776;P36776-3	Lon protease homolog, mitochondrial	LONP1	18.29933	18.3415	19.1467	18.5279	18.1189	18.6549	18.546	18.9905	18.5788	18.7297	18.795	19.2022	18.7676	18.9047	18.5596	18.6934	19.0179	18.1214	18.7	18.4625	18.9206	18.4927	18.6746	18.9188	18.9149	18.6344	18.9395	18.6969	18.4743	18.4286	18.5958	18.4339	18.7051	18.909	18.744	18.6109	18.6944	18.6954	18.8296	18.5333	3	3	3	3.6	100.4	4.4166
Q92604	Q92604	Acyl-CoA:lysophosphatidylglycerol acyltransferase 1	LPGAT1	18.163	16.7243	18.6196	17.691	18.3971	17.5733	18.1915	16.4286	18.6794	18.3655	17.8796	17.9194	17.6909	16.9461	17.3109	19.0659	17.2868	18.3315	17.2186	18.8654	18.5775	18.6502	18.5518	19.1289	18.2933	18.6819	16.6572	18.1064	18.8049	18.3857	17.8357	17.8871	17.7665	18.0549	17.3159	18.2281	18.2205	18.7769	17.8775	18.4323	2	2	2	6.8	43.089	4.771
P30533	P30533	Alpha-2-macroglobulin receptor-associated protein	LRPAP1	18.46459	18.8333	19.0796	19.4126	19.6754	18.3743	18.6423	18.9691	17.3832	18.1334	17.8882	17.7109	17.3373	17.0496	18.0971	19.0409	18.1513	18.3131	18.7204	18.8599	17.4222	19.2084	19.0364	19.3835	19.3159	19.1277	19.4016	17.0767	17.1803	18.3971	18.7925	19.1541	18.3316	17.9109	17.4947	18.5018	18.3342	19.2094	19.2817	17.5513	2	2	2	10.6	41.465	4.6806
P42704	P42704	Leucine-rich PPR motif-containing protein, mitochondrial	LRPPRC	21.44147	20.9593	21.1389	21.2813	21.717	21.1544	21.5398	21.2575	21.5999	21.6033	21.8471	21.8703	21.3027	21.2973	21.2723	21.8734	21.6456	21.7972	21.2937	21.2588	21.3171	21.6681	21.5528	21.8793	21.3133	21.8867	21.4075	21.5187	21.7737	21.7458	21.1799	21.3842	21.4657	21.7736	21.2908	21.7721	21.2899	21.7001	21.5358	21.6794	13	13	13	11.8	157.9	67.51
Q13449	Q13449	Limbic system-associated membrane protein	LSAMP	22.08767	21.8527	22.134	21.9521	21.5097	21.5725	21.4321	20.804	21.3854	21.5077	22.0466	21.6734	22.0863	21.3687	21.7797	21.3743	21.3817	22.1057	21.1345	21.7948	22.1688	21.3466	21.063	20.8618	21.5173	21.4002	21.8336	21.1754	20.9163	20.9596	22.0248	21.6781	21.2072	21.7426	21.7449	21.6206	21.6994	21.0905	21.5837	21.0171	5	5	5	17.8	37.393	15.9
P20916-2;P20916-3;P20916	P20916-2;P20916-3;P20916	Myelin-associated glycoprotein	MAG	20.70202	20.3249	20.6254	19.9451	20.179	20.1712	19.6876	19.5527	19.9405	20.3066	20.4305	20.4362	20.4077	21.0506	20.829	18.1511	19.7431	18.8657	20.0645	20.3376	20.0506	20.0147	20.2999	19.7226	20.0894	20.337	20.145	19.1964	19.5089	19.3362	20.5508	20.0984	19.7269	20.3911	20.7624	18.92	20.1509	20.0124	20.1904	19.3472	3	3	3	5.2	63.965	41.424
P21397;P21397-2	P21397;P21397-2	Amine oxidase [flavin-containing] A	MAOA	22.21943	21.7432	21.6165	21.444	21.4729	21.4196	21.5276	21.6514	21.8593	22.0157	22.274	22.3298	21.5508	21.4741	21.6398	21.1904	21.4732	21.3608	21.8131	21.9376	21.9932	20.8959	20.8872	21.2389	22.2777	22.4033	22.4761	21.2681	20.9969	21.1656	21.8597	21.4455	21.6794	22.2065	21.5549	21.3415	21.9146	21.0073	22.3857	21.1436	4	4	4	11	59.681	16.673
P27338;P27338-2	P27338;P27338-2	Amine oxidase [flavin-containing] B	MAOB	22.08894	23.9524	23.3664	23.0314	23.1307	22.9581	22.933	23.6358	23.3359	23.3091	23.1064	23.1948	22.8899	22.6209	23.2005	22.7678	23.1348	22.8708	22.8795	23.2763	23.0722	22.2498	22.1036	22.4127	22.1114	22.3076	22.2248	22.2741	22.3052	22.1154	23.1359	23.0401	23.3016	23.2034	22.9038	22.9244	23.076	22.2554	22.2146	22.2315	10	10	10	27.9	58.762	129.78
P78559;P78559-2	P78559;P78559-2	Microtubule-associated protein 1A	MAP1A	24.16369	24.223	24.0207	24.132	24.2066	24.4167	23.6218	24.0223	23.9159	23.1516	23.3776	23.4415	23.5841	23.6018	23.5767	23.6201	24.0116	23.9983	23.6038	23.6592	23.8016	24.2207	24.2917	24.3541	23.9749	23.8329	23.9063	24.0261	24.2704	24.1232	24.1358	24.2518	23.8533	23.3236	23.5875	23.8767	23.6882	24.2888	23.9047	24.1399	30	29	29	18.5	305.48	180.52
P46821	P46821	Microtubule-associated protein 1B	MAP1B	25.42246	25.3395	25.6653	25.085	25.0127	24.9373	24.9785	25.0099	25.0476	24.7568	24.7775	24.758	24.8638	24.8875	24.7585	25.4015	25.3105	25.5171	24.9691	24.9468	25.1222	25.017	25.0215	25.0341	25.0985	25.0338	25.047	24.93	24.9255	24.975	25.4758	25.0116	25.012	24.7641	24.8366	25.4097	25.0127	25.0242	25.0598	24.9435	40	40	39	25.6	270.63	323.31
P11137-3;P11137	P11137-3;P11137;P11137-2;P11137-4	Microtubule-associated protein 2	MAP2	24.61307	24.2961	24.6078	24.9332	24.3871	24.5791	24.8669	24.838	24.5796	23.2785	23.4037	23.9608	22.8967	23.4061	23.1107	24.3736	24.3416	24.4371	23.3184	23.6074	24.091	25.1089	24.4955	24.5086	23.7097	24.0199	24.3478	25.2519	25.0279	24.9293	24.5056	24.6331	24.7615	23.5477	23.1378	24.3841	23.6723	24.7043	24.0258	25.0697	36	36	36	29.6	199.08	323.31
Q02750-2;Q02750	Q02750-2;Q02750;P36507	Dual specificity mitogen-activated protein kinase kinase 1	MAP2K1	19.45099	19.3433	19.3922	19.9592	19.5119	19.4382	20.2246	19.1991	19.2275	18.9491	19.1568	19.1971	17.8563	18.797	18.8992	19.4455	17.9796	19.2877	17.8869	18.8266	18.8614	18.4868	18.7668	18.9373	18.2743	17.7391	17.9256	19.9781	19.0796	19.1043	19.3955	19.6364	19.5504	19.101	18.5175	18.9043	18.5249	18.7303	17.9797	19.3873	3	3	3	8.7	40.763	4.2905
P27816-4;P27816-5;P27816-2;P27816-6;P27816	P27816-4;P27816-5;P27816-2;P27816-6;P27816	Microtubule-associated protein 4	MAP4	19.22272	19.9352	19.5659	19.475	19.0309	19.4909	19.7854	18.8356	19.1934	19.4998	19.2931	19.5598	19.6816	19.3215	19.322	19.9482	19.2919	19.7448	19.1704	17.4931	17.4705	19.0009	19.1399	17.1095	19.6006	19.5467	19.4797	19.1171	19.7691	19.8226	19.5746	19.3323	19.2714	19.4509	19.4417	19.6617	18.0447	18.4168	19.5423	19.5696	2	2	2	3.3	91.153	1.5599
Q96JE9;Q96JE9-2	Q96JE9;Q96JE9-2;Q96JE9-3	Microtubule-associated protein 6	MAP6	21.60752	22.3548	22.3194	22.0893	21.9781	22.3274	21.4772	21.2947	21.5992	22.2148	22.0094	22.164	22.4084	22.1481	22.1677	22.0954	22.0414	22.5481	21.7994	22.0813	22.2415	21.8481	22.2179	22.2399	21.7079	21.978	22.1907	21.5867	21.91	22.0839	22.0939	22.1316	21.4571	22.1294	22.2414	22.2283	22.0407	22.1019	21.9589	21.8602	7	7	7	17.5	86.504	85.773
P28482-2;P28482	P28482-2;P28482	Mitogen-activated protein kinase 1	MAPK1	23.04861	22.9274	23.106	23.286	23.5703	23.211	23.5316	23.4764	23.2467	23.5057	23.494	23.3873	23.8516	23.7737	23.5393	22.9283	23.7309	23.4625	23.3357	23.8712	23.4197	23.6209	23.4096	23.4681	23.1146	22.9898	23.2054	23.2393	23.3225	23.2376	23.0274	23.3558	23.4182	23.4623	23.7215	23.3739	23.5422	23.4995	23.1033	23.2665	8	8	6	25.9	36.432	28.553
Q15555-4;Q15555-5;Q15555-3;Q15555;Q15555-2	Q15555-4;Q15555-5;Q15555-3;Q15555;Q15555-2	Microtubule-associated protein RP/EB family member 2	MAPRE2	20.84904	20.2438	20.9856	20.9538	21.0194	20.6184	21.3417	20.8599	21.1932	20.6581	20.7942	20.5458	20.5319	20.6639	20.4059	21.0817	22.0408	21.0672	21.3761	20.7828	20.5119	21.141	21.0615	21.0125	20.972	20.9779	20.83	20.9797	21.463	20.7904	20.6928	20.8638	21.1316	20.666	20.5339	21.3966	20.8903	21.0717	20.9266	21.0777	4	3	3	24.1	30.691	9.9056
Q9UPY8;Q9UPY8-2	Q9UPY8;Q9UPY8-2	Microtubule-associated protein RP/EB family member 3	MAPRE3	20.77491	21.156	21.9886	21.1703	21.8726	21.3392	21.7809	21.6543	21.634	21.5812	21.7626	21.2984	21.2716	20.8398	21.2686	21.0968	20.7679	20.8037	21.6445	21.2383	21.0757	21.9165	21.9501	21.848	21.8159	21.7667	21.1838	21.4076	21.6542	21.768	21.3065	21.4608	21.6898	21.5474	21.1267	20.8895	21.3195	21.9048	21.5888	21.6099	5	5	4	25.6	31.982	44.497
P10636-4;P10636-7;P10636-3;P10636-2;P10636-6;P10636-5;P10636-8;P10636;P10636-9	P10636-4;P10636-7;P10636-3;P10636-2;P10636-6;P10636-5;P10636-8;P10636;P10636-9	Microtubule-associated protein tau	MAPT	22.85569	22.7431	22.5575	22.918	22.477	22.9018	22.3851	22.5364	20.9494	22.7868	22.7762	23.2472	22.619	22.9074	22.8029	22.7276	23.0907	22.7872	23.4418	23.2703	23.6076	22.8075	22.5003	22.5439	22.5327	22.4954	22.6263	22.9919	22.7854	22.6219	22.7188	22.7656	21.9569	22.9367	22.7764	22.8685	23.4399	22.6172	22.5514	22.7997	4	4	4	18.6	39.72	31.71
P29966	P29966	Myristoylated alanine-rich C-kinase substrate	MARCKS	21.98357	22.0675	22.3894	21.4293	21.2441	21.4724	21.1459	21.2726	21.3055	22.176	22.1635	22.4821	22.1523	22.0034	22.2137	20.7982	20.9417	21.2316	21.5924	21.541	21.8774	21.186	21.0076	20.8734	21.3918	21.7314	21.5707	20.8108	20.8462	20.7235	22.1468	21.3819	21.2414	22.2739	22.1231	20.9905	21.6703	21.0223	21.5647	20.7935	3	3	3	18.4	31.554	52.392
P56192;P56192-2	P56192;P56192-2	Methionine--tRNA ligase, cytoplasmic	MARS	21.39451	21.1413	21.4216	21.7689	21.8358	22.3071	21.5662	22.137	21.941	21.3566	21.4233	20.8223	21.3763	21.5236	20.7429	21.935	21.7086	22.188	21.9892	21.7143	22.1429	22.0706	22.5226	22.2068	22.0373	22.5583	22.0176	22.3882	23.0871	22.5847	21.3191	21.9706	21.8814	21.2007	21.2142	21.9439	21.9488	22.2667	22.2044	22.6867	8	8	8	11.9	101.11	18.432
P31153;P31153-2	P31153;P31153-2	S-adenosylmethionine synthase isoform type-2	MAT2A	18.36002	20.601	19.9535	16.5054	20.2852	19.0034	20.1084	20.5602	20.6257	19.9353	20.3534	18.647	20.0439	20.1393	20.0609	20.1184	20.1952	20.1633	17.2762	20.0689	19.028	20.417	20.3296	20.1043	19.9163	20.25	19.7082	17.7228	20.1986	19.7634	19.6382	18.598	20.4314	19.6452	20.0814	20.159	18.791	20.2836	19.9582	19.2282	2	2	2	7.1	43.66	9.7154
P43243;P43243-2	P43243;P43243-2	Matrin-3	MATR3	19.24709	19.316	19.07	19.4591	19.2468	19.1794	19.2351	19.6464	20.051	17.8844	18.577	17.5623	17.7081	18.7611	17.9547	19.3251	18.8835	18.8357	19.2977	19.298	18.6655	19.5272	19.8611	20.2261	19.2633	19.1012	19.3591	20.0094	20.3702	21.0823	19.211	19.2951	19.6442	18.0079	18.1413	19.0148	19.0871	19.8715	19.2412	20.4873	4	4	4	8.1	94.622	15.406
Q96N66-3;Q96N66-2;Q96N66	Q96N66-3;Q96N66-2;Q96N66	Lysophospholipid acyltransferase 7	MBOAT7	20.34679	19.9603	20.1867	19.9023	18.934	19.6653	19.9642	19.704	19.8782	20.3494	20.4228	20.7214	20.0555	20.1201	20.786	20.6323	20.6903	20.5077	19.2389	20.2772	20.0051	19.8008	19.6004	19.838	20.0297	19.7833	20.6514	19.7109	20.4642	20.287	20.1646	19.5005	19.8488	20.4978	20.3205	20.6101	19.8404	19.7464	20.1548	20.1541	3	3	3	11.9	38.47	7.5074
P02686-5;P02686-3;P02686;P02686-6;P02686-4	P02686-5;P02686-3;P02686;P02686-6;P02686-4;P02686-2	Myelin basic protein	MBP	27.80784	27.1589	27.1213	27.3322	26.6721	26.3403	26.2812	25.9644	25.585	26.8976	26.9779	26.1661	27.2395	27.1451	26.0857	26.0897	25.6007	23.9381	26.4878	26.5275	26.397	26.1113	26.0147	25.7095	26.3671	26.1155	26.0085	25.4424	25.739	25.2844	27.3627	26.7815	25.9435	26.6805	26.8234	25.2095	26.4708	25.9452	26.1637	25.4886	9	9	9	44.4	18.591	290.66
P40925;P40925-3;P40925-2	P40925;P40925-3;P40925-2	Malate dehydrogenase, cytoplasmic	MDH1	26.69949	26.2014	25.9007	26.6776	26.2615	26.1297	26.2304	25.8763	26.0236	26.3359	26.199	26.5476	26.7089	26.1942	26.2317	26.1771	26.3183	25.8761	26.3008	26.0984	26.2648	25.516	26.0977	26.2208	25.2945	26.3001	26.4137	26.2627	25.9651	26.0693	26.2672	26.3563	26.0434	26.3608	26.3783	26.1238	26.2213	25.9448	26.0028	26.099	10	10	10	37.1	36.426	323.31
P40926;P40926-2	P40926;P40926-2	Malate dehydrogenase, mitochondrial	MDH2	26.38928	26.3374	26.031	26.0141	26.0002	26.0072	26.0453	26.1693	26.0805	26.4845	26.5393	26.3465	26.3329	26.3248	26.5584	26.1933	26.3041	26.3356	26.115	26.1342	26.3327	26.2118	26.1396	26.1422	26.3123	26.3591	26.3695	26.0842	26.0838	26.1673	26.2525	26.0072	26.0984	26.4568	26.4053	26.2777	26.1939	26.1645	26.347	26.1118	17	17	17	57.1	35.503	323.31
P23368;P23368-2	P23368;P23368-2	NAD-dependent malic enzyme, mitochondrial	ME2	18.5365	17.8352	18.988	17.2591	17.5117	18.5325	17.9635	18.0819	16.5028	19.1179	19.2071	19.0532	17.5184	19.8013	18.6638	18.6515	18.4458	17.9167	18.8727	18.4434	18.5024	17.7435	18.522	18.6447	19.0898	19.0577	18.5678	18.4228	18.5962	18.4713	18.4532	17.7678	17.516	19.1261	18.6611	18.338	18.6062	18.3034	18.9051	18.4968	3	3	3	6	65.443	4.5718
Q16798	Q16798;Q16798-2	NADP-dependent malic enzyme, mitochondrial	ME3	20.24389	19.9476	17.6898	19.8105	19.6167	20.5102	19.9809	19.693	19.8382	20.7749	20.2747	20.4947	20.0575	20.188	20.7241	20.7402	17.8567	20.3588	20.832	20.5585	21.2321	20.4094	19.9897	19.8057	20.1407	20.0375	20.6192	20.0455	19.0604	19.701	19.2938	19.9791	19.8374	20.5148	20.3232	19.6519	20.8742	20.0683	20.2658	19.6023	6	6	6	18.2	67.068	24.392
Q9H8H3	Q9H8H3	Methyltransferase-like protein 7A	METTL7A	20.79646	20.8685	20.8967	20.114	20.2736	20.6464	20.659	20.7307	20.6202	20.9782	20.8727	20.562	20.887	20.9126	20.9319	20.3284	20.3804	20.1916	20.9684	21.0852	21.1543	20.5848	20.7752	20.3475	20.7824	20.7697	21.0507	20.662	20.4615	20.7036	20.8539	20.3447	20.67	20.8043	20.9105	20.3001	21.0693	20.5692	20.8676	20.609	3	3	3	17.2	28.319	95.189
O14880	O14880	Microsomal glutathione S-transferase 3	MGST3	18.99976	18.8244	19.2223	19.387	19.124	19.5108	19.4549	19.7479	18.9831	19.1395	18.9416	18.8035	19.4264	19.3222	19.4763	19.3142	19.3226	18.9524	19.4343	19.5096	19.3994	19.7382	19.4619	19.7633	19.3441	19.3542	19.2161	19.4391	19.27	19.747	19.0155	19.3406	19.3953	18.9615	19.4082	19.1964	19.4478	19.6545	19.3048	19.4854	2	2	2	18.4	16.516	20.467
Q5JRA6-2;Q5JRA6	Q5JRA6-2;Q5JRA6;Q5JRA6-4	Melanoma inhibitory activity protein 3	MIA3	20.6189	18.9974	21.2922	17.4611	19.8899	17.4159	21.1572	21.3901	21.0749	18.2699	18.0598	21.2639	17.7422	20.5693	21.1899	21.0882	22.5877	21.2659	21.2368	21.303	20.3941	20.364	20.9575	20.7411	21.4984	21.4874	18.7593	20.8473	20.8955	21.119	20.3028	18.2556	21.2074	19.1979	19.8338	21.6472	20.978	20.6875	20.5817	20.9539	3	3	3	2.2	206.89	3.8055
P14174	P14174	Macrophage migration inhibitory factor	MIF	24.23103	24.57	24.2607	24.2751	24.6656	24.3551	24.5295	24.8334	24.2764	24.5256	24.8285	24.594	24.6137	24.6405	24.2411	24.5877	24.7154	24.8572	24.4599	24.6908	24.044	24.2895	24.3507	24.4945	24.1508	24.6388	24.3113	24.1073	24.2799	23.9576	24.3539	24.4319	24.5464	24.6494	24.4984	24.7201	24.3983	24.3783	24.367	24.1149	2	2	2	17.4	12.476	64.163
Q16653;Q16653-13;Q16653-4;Q16653-9;Q16653-8;Q16653-11;Q16653-2;Q16653-6;Q16653-3;Q16653-7;Q16653-5	Q16653;Q16653-13;Q16653-4;Q16653-9;Q16653-8;Q16653-11;Q16653-2;Q16653-6;Q16653-3;Q16653-7;Q16653-5;Q16653-10;Q16653-12	Myelin-oligodendrocyte glycoprotein	MOG	22.33609	22.3131	20.8973	21.4897	21.9398	21.793	21.4904	21.7453	21.5719	22.7041	22.9407	21.9513	22.7193	22.8982	23.1186	21.8449	21.765	21.6014	22.3193	22.4756	22.5872	21.6605	21.9034	21.5304	22.1445	22.0817	22.0011	20.8296	21.3641	20.7216	21.8488	21.7408	21.6025	22.532	22.912	21.7371	22.4607	21.6981	22.0758	20.9718	5	5	5	19	28.193	28.272
P25325;P25325-2	P25325;P25325-2	3-mercaptopyruvate sulfurtransferase	MPST	17.86215	18.0878	17.6545	18.704	17.8223	18.1152	18.3023	18.0976	18.2769	18.104	18.5943	18.0923	18.6832	18.3284	18.53	19.0563	17.4264	18.0322	17.9697	18.1573	18.855	17.9749	17.9852	17.5695	17.9431	18.1214	18.0732	17.5986	17.474	17.5135	17.8681	18.2138	18.2256	18.2635	18.5139	18.1716	18.3274	17.8432	18.0459	17.5287	2	2	2	9.8	33.178	12.304
Q96DH6-2;Q96DH6;Q96DH6-3	Q96DH6-2;Q96DH6;Q96DH6-3	RNA-binding protein Musashi homolog 2	MSI2	19.20758	19.3862	19.9717	17.0464	19.5436	19.2161	19.8452	19.7572	19.9121	17.1679	18.1998	16.9791	17.2539	18.8337	17.1372	17.5422	16.9374	19.0201	17.7437	18.7607	17.8385	20.0207	19.6883	20.1421	19.2753	18.7568	19.0259	20.2741	19.4213	20.2689	19.5218	18.602	19.8382	17.4489	17.7416	17.8332	18.1143	19.9504	19.0193	19.9881	3	3	3	18.3	28.42	19.072
P26038	P26038	Moesin	MSN	21.61279	21.7452	21.6447	21.5032	21.5133	21.5377	22.1542	21.9754	21.9554	22.3525	21.8686	22.1263	22.3066	22.1944	21.9651	22.1333	22.0429	21.977	21.9298	21.7939	21.8638	21.5339	21.2843	21.5363	21.5908	21.5059	21.7187	21.5051	21.1673	21.3706	21.6676	21.5181	22.0283	22.1158	22.1554	22.0511	21.8625	21.4515	21.6051	21.3477	7	7	3	15.1	67.819	15.789
P00403	P00403	Cytochrome c oxidase subunit 2	MT-CO2	22.84955	21.5045	23.7095	23.1968	23.0225	23.4453	22.9161	22.3036	23.1197	23.2771	23.1916	23.3055	23.4	23.3321	23.7239	23.3938	23.4942	23.8024	23.2337	23.177	23.3358	22.8811	23.0349	23.202	22.8986	22.7034	23.0799	23.3363	23.1677	23.5258	22.6878	23.2215	22.7798	23.2581	23.4853	23.5635	23.2488	23.0393	22.894	23.3433	5	5	5	27.8	25.565	113.43
P25713	P25713	Metallothionein-3	MT3	16.59409	16.624	18.7672	17.3096	18.1165	17.7517	18.2553	16.9937	19.249	17.1475	17.7457	16.4942	16.8032	16.8775	17.3192	19.5082	18.6628	18.1142	17.8835	17.4403	18.2208	17.7716	17.535	17.4888	17.9253	18.0676	17.7577	17.4108	18.0782	18.2485	17.3284	17.7259	18.166	17.1291	17	18.7617	17.8482	17.5985	17.9169	17.9125	2	2	2	54.4	6.927	2.491
Q9NZJ7-2;Q9NZJ7	Q9NZJ7-2;Q9NZJ7	Mitochondrial carrier homolog 1	MTCH1	17.26909	20.3864	20.5194	20.1735	20.1428	20.3957	18.9359	20.1836	19.9216	20.1007	19.1595	19.7418	19.9744	17.5502	19.5136	20.9058	21.0502	21.0087	20.3669	19.7434	20.1802	19.0399	19.6451	19.5728	20.0066	20.0979	19.9088	20.1905	20.0323	19.8605	19.3916	20.2374	19.6804	19.6673	19.0127	20.9883	20.0968	19.4193	20.0044	20.0278	2	2	2	8.6	39.919	2.7239
Q9Y6C9	Q9Y6C9	Mitochondrial carrier homolog 2	MTCH2	21.03765	20.9836	20.7618	21.6972	21.503	21.6701	21.9352	21.563	21.9438	21.9861	22.0434	21.5356	21.9939	21.538	21.5949	21.7539	21.8834	21.7722	21.8401	21.8801	22.1776	22.0453	21.443	21.6705	22.3641	21.8758	21.9933	21.7041	21.7827	21.9859	20.9277	21.6234	21.814	21.855	21.7089	21.8032	21.9659	21.7196	22.0777	21.8242	7	7	7	35	33.331	33.23
P58546	P58546	Myotrophin	MTPN	21.40779	21.7297	21.5636	20.9669	20.7171	20.9911	20.702	20.6934	20.7301	21.1617	21.0238	21.0152	21.3808	21.1653	21.4996	21.0193	20.7949	21.3013	20.6475	18.2878	20.7735	20.8629	21.304	21.1853	20.5228	21.055	21.3694	16.8732	20.4568	20.7798	21.5671	20.8917	20.7085	21.0669	21.3486	21.0385	19.9029	21.1174	20.9824	19.3699	2	2	2	22.9	12.895	118.57
Q14764	Q14764	Major vault protein	MVP	21.8326	21.8666	19.6389	20.1103	20.6709	20.5484	17.7913	19.6859	16.8557	20.14	20.1609	19.8724	17.5875	20.5847	20.4532	21.7725	21.9698	21.8225	20.2982	20.5522	20.2145	16.6817	18.0263	18.4659	20.1533	19.3648	19.9035	17.302	19.8897	18.8587	21.1127	20.4432	18.111	20.0578	19.5418	21.8549	20.3549	17.7246	19.8072	18.6835	3	3	3	3.9	99.326	2.5012
P20591-2;P20591;P20592-2;P20592	P20591-2;P20591;P20592-2;P20592	Interferon-induced GTP-binding protein Mx1	MX1;MX2	17.54185	17.5485	18.0034	17.9169	18.3498	18.6582	18.1348	18.6634	18.7941	16.6439	17.1175	18.1643	18.436	18.4745	18.5374	17.3474	19.3826	18.3069	17.3441	17.2258	16.9672	18.7112	17.349	17.299	17.3657	17.4346	17.1674	18.6297	18.3422	18.2318	17.6979	18.3083	18.5308	17.3085	18.4826	18.3456	17.179	17.7864	17.3226	18.4012	2	2	2	5.7	55.661	4.7793
P35580;P35580-5;P35580-2;P35580-3;P35580-4	P35580;P35580-5;P35580-2;P35580-3;P35580-4	Myosin-10	MYH10	19.59339	19.8275	19.4046	19.175	18.8838	18.8889	19.185	19.2193	19.1376	19.6331	19.3205	19.9287	19.7612	19.2213	19.7138	19.3811	19.4238	20.3164	19.4955	19.6495	19.8093	19.2941	19.1694	19.4756	19.579	19.1807	19.9967	18.8275	18.8854	19.1068	19.6085	18.9826	19.1806	19.6274	19.5654	19.7071	19.6514	19.313	19.5855	18.9399	4	4	4	3.3	229	5.3039
P60660-2;P60660;P14649	P60660-2;P60660;P14649	Myosin light polypeptide 6	MYL6;MYL6B	21.04473	21.3591	21.1292	20.3287	20.3761	20.3937	20.9128	20.8788	20.6631	21.1228	20.8893	20.6958	20.6544	20.9478	20.6919	21.2634	21.2753	21.3279	20.743	20.7876	20.4801	20.3539	20.1713	20.3705	20.1968	20.4449	20.2466	20.9595	21.1197	20.7793	21.1777	20.3662	20.8182	20.9026	20.7647	21.2889	20.6702	20.2986	20.2961	20.9528	3	3	3	25.8	16.961	5.5361
Q9Y4I1-2;Q9Y4I1;Q9Y4I1-3	Q9Y4I1-2;Q9Y4I1;Q9Y4I1-3	Unconventional myosin-Va	MYO5A	20.67401	20.8052	20.6013	20.6888	20.2828	20.2929	21.4214	20.6986	20.9256	20.5965	20.8474	20.4722	19.8425	20.1717	19.9666	21.3603	21.2598	20.9173	20.512	20.679	20.5925	21.3998	21.1158	21.215	21.0599	20.9852	20.97	21.0154	20.7852	20.55	20.6935	20.4215	21.0152	20.6387	19.9936	21.1791	20.5945	21.2435	21.005	20.7836	8	8	8	5.2	212.27	67.842
Q13765;E9PAV3-2;E9PAV3	Q13765;E9PAV3-2;E9PAV3	Nascent polypeptide-associated complex subunit alpha	NACA	21.3899	21.0633	21.4133	20.8536	20.7671	21.0859	20.8971	21.4087	21.4842	20.4667	20.5193	20.2583	17.9743	21.0913	20.3441	20.37	20.2829	20.4166	18.1765	20.9295	20.6178	21.3109	21.4488	21.302	20.682	21.008	20.6269	21.4862	21.3694	22.3028	21.2888	20.9022	21.2634	20.4148	19.8032	20.3565	19.9079	21.3539	20.7723	21.7195	2	2	2	13.5	23.384	104.49
O15069	O15069	NAC-alpha domain-containing protein 1	NACAD	18.32747	16.8673	17.8164	19.6181	19.6196	18.3987	17.5764	19.9607	18.0477	17.6335	18.7225	17.0999	17.7324	17.377	18.306	19.27	19.4727	18.1156	17.8363	18.8424	17.2112	19.3603	19.9806	19.9002	19.3424	19.3162	19.1038	19.4177	20.3192	19.9718	17.6704	19.2121	18.5282	17.8186	17.8051	18.9528	17.9633	19.7471	19.2541	19.9029	2	2	2	2	161.1	4.6027
P17050	P17050	Alpha-N-acetylgalactosaminidase	NAGA	18.2442	20.4482	19.4689	19.1428	18.2086	17.101	17.6969	19.9015	19.4738	19.6628	19.4399	19.5501	19.4786	20.0061	19.4638	18.54	19.3635	18.2892	18.6151	18.6498	18.3739	18.1962	19.0623	19.0345	18.8377	19.0456	17.6511	17.4265	19.1955	19.2462	19.3871	18.1508	19.024	19.551	19.6495	18.7309	18.5463	18.7644	18.5114	18.6227	3	3	3	8	46.564	4.4792
Q9NR45	Q9NR45	Sialic acid synthase	NANS	17.56011	18.3488	17.7958	18.4895	18.5986	18.436	18.8685	18.4326	18.8768	18.0732	18.1289	16.9885	17.802	18.2977	17.9179	17.9559	17.8155	17.9823	16.7546	17.4182	17.2806	17.7691	17.5252	18.0633	16.7145	16.5981	16.8359	17.9316	18.8811	18.6527	17.9016	18.5081	18.726	17.7302	18.0059	17.9179	17.1511	17.7859	16.7162	18.4885	2	2	2	5.6	40.307	2.926
P55209-2;P55209;P55209-3	P55209-2;P55209;P55209-3	Nucleosome assembly protein 1-like 1	NAP1L1	17.51412	18.3204	20.0908	20.6706	20.8837	20.857	21.4864	20.8431	21.3806	20.4535	21.0203	20.2556	20.7383	20.6355	20.9055	20.6291	20.4974	20.9018	20.5012	20.6132	20.897	20.9586	21.2041	21.4102	20.7728	21.1136	20.987	21.3988	21.2699	21.1213	18.6418	20.8038	21.2367	20.5765	20.7598	20.6761	20.6704	21.191	20.9578	21.2633	6	6	4	18.8	42.761	11.69
Q99733;Q99733-2	Q99733;Q99733-2	Nucleosome assembly protein 1-like 4	NAP1L4	18.13917	21.3085	20.8022	21.5613	21.2865	20.9999	20.7987	21.4966	20.7588	20.5436	20.401	18.4263	20.3152	17.808	20.2612	20.7007	21.3035	20.8672	20.9631	20.7789	20.6554	20.6352	20.7882	20.7565	20.6664	20.7669	20.1584	21.0977	21.2919	21.1023	20.0833	21.2826	21.0181	19.7903	19.4615	20.9571	20.7992	20.7266	20.5306	21.164	5	3	3	16.3	42.823	23.3
P54920	P54920	Alpha-soluble NSF attachment protein	NAPA	21.16423	21.145	21.0048	21.1968	21.3535	21.1487	21.1054	21.4373	21.5556	21.0357	21.0424	20.8805	21.1251	21.1346	20.9971	21.2292	21.4954	21.402	20.9811	21.1374	21.0336	21.1896	21.3383	21.5813	21.3675	21.2204	21.3336	21.0917	21.3046	21.3324	21.1047	21.233	21.3661	20.9862	21.0856	21.3755	21.0507	21.3697	21.3072	21.2429	8	6	6	38.3	33.232	43.209
Q9H115;Q9H115-2;Q9H115-3	Q9H115;Q9H115-2;Q9H115-3	Beta-soluble NSF attachment protein	NAPB	23.71419	23.59	23.8527	24.0276	23.8547	23.6643	23.9332	24.0077	24.0308	23.7059	23.6434	23.5916	23.6791	23.5261	23.4488	23.4769	23.4611	23.7872	23.3112	23.5718	23.6379	23.8613	24.123	23.9428	23.6283	23.5901	23.8105	24.0193	23.9959	24.0605	23.719	23.8489	23.9906	23.647	23.5513	23.5751	23.507	23.9757	23.6763	24.0252	12	12	10	48	33.557	323.31
O43776	O43776	Asparagine--tRNA ligase, cytoplasmic	NARS	20.57154	19.9549	20.2218	19.5105	19.6027	19.9894	17.7204	18.7396	19.5178	19.7737	17.7711	17.6477	20.1715	16.7851	19.7487	19.8366	20.2059	21.1596	19.9696	20.4059	20.464	19.3783	20.2886	19.6451	20.1224	20.1205	20.2761	20.1928	20.0126	19.9869	20.2494	19.7009	18.6593	18.3975	18.9018	20.4007	20.2798	19.7706	20.173	20.0641	4	4	4	10.8	62.942	100.65
P13591-4;P13591-3;P13591-1;P13591;P13591-5;P13591-6	P13591-4;P13591-3;P13591-1;P13591;P13591-5;P13591-6	Neural cell adhesion molecule 1	NCAM1	24.67368	25.1793	24.5233	24.4991	24.8039	24.9519	24.4894	24.7653	24.8304	25.2382	25.1929	25.3437	24.8954	25.0748	25.2332	24.2519	24.4975	24.6124	24.4981	24.8197	24.9465	24.6717	24.5138	24.527	24.483	24.7465	24.2895	24.3344	24.4937	24.5885	24.7921	24.7517	24.695	25.2583	25.0678	24.4539	24.7548	24.5708	24.5063	24.4722	7	7	7	15.4	80.311	323.31
Q9UBB6-2;Q9UBB6;Q9UBB6-3	Q9UBB6-2;Q9UBB6;Q9UBB6-3	Neurochondrin	NCDN	21.30769	21.3658	21.6055	21.6455	21.9657	22.0862	21.3232	21.9499	21.6453	21.2945	21.2236	21.3294	21.6991	21.5105	21.7409	21.5807	21.6055	21.1935	21.3127	21.4088	21.3703	21.4007	21.7451	21.6636	21.309	21.4964	21.4113	21.2336	21.5895	21.8322	21.4263	21.8991	21.6395	21.2825	21.6502	21.4599	21.3639	21.6031	21.4055	21.5518	7	7	7	12.4	77.242	20.461
Q6PIU2;Q6PIU2-2;Q6PIU2-3	Q6PIU2;Q6PIU2-2;Q6PIU2-3	Neutral cholesterol ester hydrolase 1	NCEH1	19.23523	17.3265	17.8073	20.272	20.3459	20.6469	20.4946	20.8297	21.0057	20.8117	20.8598	20.3332	17.5104	18.3244	20.8186	17.4756	18.3519	20.2497	20.2936	20.179	20.3979	20.5048	20.5157	20.5772	20.6802	20.493	20.5183	20.8373	20.4704	20.8408	18.123	20.4216	20.7767	20.6682	18.8845	18.6924	20.2902	20.5325	20.5638	20.7162	2	2	2	6.9	45.807	35.639
P19338	P19338	Nucleolin	NCL	19.79704	19.5425	19.9289	19.9875	19.7038	19.9433	20.0315	19.977	19.9381	19.8186	19.2281	19.6778	19.5068	20.1769	19.9549	20.3373	20.3142	20.1363	19.9704	20.0363	19.9933	20.0573	20.1258	20.0608	20.9	20.9377	20.5025	20.5594	20.5247	19.8566	19.7562	19.8782	19.9822	19.5748	19.8796	20.2626	20	20.0813	20.7801	20.3135	4	4	4	6.2	76.613	5.6265
Q969V3-2;Q969V3	Q969V3-2;Q969V3	Nicalin	NCLN	19.22581	19.0754	19.2561	19.6701	19.6013	20.0859	19.8738	19.5511	19.6352	19.3628	19.2455	19.5947	19.8343	19.6345	19.7213	20.06	19.8199	20.0382	19.5081	19.6331	20.2341	19.9525	20.1713	19.8505	19.3075	19.7709	19.5438	20.2864	20.1357	19.9271	19.1858	19.7858	19.6867	19.401	19.73	19.9727	19.7918	19.9914	19.5408	20.1164	5	5	5	11.2	62.846	76.746
Q92542-2;Q92542	Q92542-2;Q92542	Nicastrin	NCSTN	20.50978	19.7153	19.8026	20.2905	19.8411	20.945	20.2126	18.8302	20.1852	20.4844	20.661	20.7743	20.0747	20.3634	20.1757	17.935	19.0179	18.7708	20.4753	20.0717	21.1558	19.8483	19.6477	20.1519	20.1385	19.8833	19.9485	20.2719	20.2794	19.9317	20.0092	20.3589	19.7427	20.6399	20.2046	18.5746	20.5676	19.8827	19.9901	20.161	4	4	4	7.8	76.743	12.559
Q9UN36-4;Q9UN36-2;Q9UN36-5;Q9UN36-3;Q9UN36-6;Q9UN36	Q9UN36-4;Q9UN36-2;Q9UN36-5;Q9UN36-3;Q9UN36-6;Q9UN36	Protein NDRG2	NDRG2	22.998	23.3419	23.8283	21.6858	21.3803	22.1915	22.3874	22.6667	23.3799	22.7874	24.0959	22.4933	22.6696	23.3905	22.426	22.5171	23.1344	21.9597	22.7805	22.513	21.9836	21.6969	21.4053	22.3404	22.7297	22.4853	22.9092	21.7671	21.7418	22.3024	23.3894	21.7525	22.8114	23.1255	22.8287	22.5371	22.4257	21.8142	22.7081	21.9371	5	5	5	25.9	36.051	32.852
Q9ULP0-8;Q9ULP0-4;Q9ULP0-2;Q9ULP0;Q9ULP0-5;Q9ULP0-7;Q9ULP0-3;Q9ULP0-6	Q9ULP0-8;Q9ULP0-4;Q9ULP0-2;Q9ULP0;Q9ULP0-5;Q9ULP0-7;Q9ULP0-3;Q9ULP0-6	Protein NDRG4	NDRG4	19.57139	17.7821	17.968	20.3911	20.5662	19.8422	20.2029	20.0998	19.9162	19.2481	17.7363	20.2936	19.9685	20.2223	19.786	19.6851	19.615	19.9567	19.7808	19.5545	17.1279	20.0201	19.8867	19.1553	19.518	19.583	20.1582	17.8777	19.8966	19.531	18.4405	20.2665	20.0729	19.0927	19.9923	19.7523	18.8211	19.6874	19.7531	19.1018	2	2	2	7	39.167	8.1037
O95299;O95299-2	O95299;O95299-2	NADH dehydrogenase [ubiquinone] 1 alpha subcomplex subunit 10, mitochondrial	NDUFA10	21.8044	21.7904	21.916	22.0397	21.2566	21.5609	21.6755	21.371	22.1017	22.0117	21.7873	21.9734	21.5916	22.0007	21.9676	22.3912	22.2406	22.2995	21.7158	22.2067	22.8593	21.9277	21.6762	21.9701	22.3241	22.0026	22.3962	21.8941	21.3759	21.4417	21.8369	21.619	21.7161	21.9242	21.8533	22.3104	22.2606	21.858	22.241	21.5706	7	7	7	21.4	40.75	38.643
Q86Y39;Q86Y39-2	Q86Y39;Q86Y39-2	NADH dehydrogenase [ubiquinone] 1 alpha subcomplex subunit 11	NDUFA11	17.38387	19.768	20.2246	19.3699	19.6982	20.3068	19.8411	20.0596	19.9686	20.1906	19.7731	19.7633	19.5623	20.1211	20.8814	17.4846	20.2469	21.7237	20.6601	21.0419	21.2405	19.6953	19.8406	20.3568	19.7632	20.4809	20.1679	19.747	19.8573	20.1323	19.1255	19.7916	19.9564	19.909	20.1883	19.8184	20.9808	19.9642	20.1373	19.9122	2	2	2	27	14.852	18.788
Q9UI09	Q9UI09	NADH dehydrogenase [ubiquinone] 1 alpha subcomplex subunit 12	NDUFA12	21.33827	20.8784	21.0198	21.241	20.9892	21.0982	21.313	20.4734	20.789	20.9473	20.9891	20.9321	20.9187	21.2414	20.8329	21.0095	21.3784	21.3866	20.9329	20.7184	21.246	20.8471	21.1585	20.9543	20.4584	21.2377	20.8476	20.959	20.8283	21.4977	21.0788	21.1095	20.8585	20.9562	20.9977	21.2582	20.9658	20.9866	20.8479	21.095	2	2	2	20	17.114	17.89
Q9P0J0;Q9P0J0-2	Q9P0J0;Q9P0J0-2	NADH dehydrogenase [ubiquinone] 1 alpha subcomplex subunit 13	NDUFA13	21.41328	21.471	22.3543	21.6121	21.3178	21.3822	21.5249	21.2494	21.5161	21.4605	21.6674	21.5985	21.6567	21.6211	21.7529	21.9063	21.5695	18.8675	21.6521	21.6295	21.3318	21.3808	21.0863	21.5842	21.3899	21.9446	21.6164	21.5557	21.0024	21.7431	21.7462	21.4373	21.4302	21.5755	21.6769	20.7811	21.5378	21.3504	21.6503	21.4337	4	4	4	32.6	16.698	8.819
O43678	O43678	NADH dehydrogenase [ubiquinone] 1 alpha subcomplex subunit 2	NDUFA2	21.19502	20.6489	21.2224	21.2382	20.8931	21.1588	20.7736	20.735	21.0795	21.1273	20.9955	20.9327	21.2005	20.8811	20.8778	21.3434	21.5822	21.6725	20.8236	20.9439	20.9747	21.1248	20.559	21.2578	20.8053	20.7681	20.7746	20.9136	21.1034	21.2391	21.0221	21.0967	20.8627	21.0185	20.9865	21.5327	20.9141	20.9806	20.7827	21.0853	3	3	3	31.3	10.921	23.064
O00483	O00483	Cytochrome c oxidase subunit NDUFA4	NDUFA4	23.14127	22.6751	22.7078	23.0452	22.9199	23.0896	23.1482	22.8397	23.0636	22.4839	22.4125	22.406	22.6398	22.271	22.8595	23.1359	23.4728	23.6625	22.9283	22.7738	22.5224	22.9801	22.8279	23.0296	22.5022	22.3786	22.7307	23.1516	22.8697	22.7412	22.8414	23.0182	23.0172	22.4341	22.5901	23.4238	22.7415	22.9459	22.5372	22.9208	2	2	2	27.2	9.3697	13.188
Q16718-2;Q16718	Q16718-2;Q16718	NADH dehydrogenase [ubiquinone] 1 alpha subcomplex subunit 5	NDUFA5	20.34495	20.0102	20.1126	19.7088	18.5682	20.473	20.2271	19.7079	20.8763	20.6112	21.2662	20.8037	20.2213	20.4288	20.587	19.5401	19.9175	19.9102	20.1584	19.6432	20.4832	20.0356	20.0883	20.245	20.2109	20.2294	20.4704	20.2368	20.5843	20.651	20.1559	19.5833	20.2704	20.8937	20.4124	19.7893	20.0949	20.123	20.3036	20.4907	2	2	2	21.6	13.563	25.619
P56556	P56556	NADH dehydrogenase [ubiquinone] 1 alpha subcomplex subunit 6	NDUFA6	18.26902	17.8375	17.707	19.8103	19.918	19.0856	18.7608	18.0054	18.3714	19.3756	19.6946	16.5208	19.3524	20.007	19.2118	19.5566	19.6544	18.1191	19.0546	17.9262	17.4318	19.825	18.7311	19.2261	19.1457	19.1498	17.1107	18.1815	20.0133	19.4692	17.9379	19.6046	18.3792	18.5303	19.5237	19.11	18.1376	19.2608	18.4688	19.2213	2	2	2	12.3	17.871	2.0121
O95182	O95182	NADH dehydrogenase [ubiquinone] 1 alpha subcomplex subunit 7	NDUFA7	20.86627	19.7409	20.0663	20.9728	19.1001	18.6127	20.1809	19.3224	19.4723	19.6216	18.9115	19.4383	19.7717	19.6324	19.9032	21.075	18.2305	18.2904	19.858	19.3493	19.6769	19.35	18.5062	19.6772	20.3656	19.3074	19.614	19.6942	19.5798	19.9072	20.2245	19.5619	19.6586	19.3238	19.7691	19.1986	19.6281	19.1778	19.7623	19.7271	2	2	2	24.8	12.551	21.206
P51970	P51970	NADH dehydrogenase [ubiquinone] 1 alpha subcomplex subunit 8	NDUFA8	22.11626	20.5437	20.9503	21.758	21.629	21.9547	21.9943	22.0843	22.053	21.6064	21.8956	21.8685	21.9577	22.209	22.0698	21.0597	21.1506	21.6745	21.7696	21.5943	21.823	21.547	21.6255	21.9802	21.5774	21.5078	21.5933	21.5624	21.7825	21.803	21.2034	21.7806	22.0439	21.7902	22.0788	21.2949	21.729	21.7176	21.5595	21.716	4	4	4	34.9	20.105	35.039
Q16795	Q16795	NADH dehydrogenase [ubiquinone] 1 alpha subcomplex subunit 9, mitochondrial	NDUFA9	21.18948	21.5337	21.5006	21.7529	21.6432	21.3394	21.3509	22.0343	21.5776	21.5798	21.6639	21.5249	21.648	22.2687	21.8072	21.215	21.0363	21.6262	21.3916	22.0183	22.2141	20.9567	21.9025	21.3319	21.9451	21.5493	21.6448	21.1886	21.3238	21.5159	21.4079	21.5785	21.6543	21.5895	21.908	21.2925	21.8747	21.3971	21.7131	21.3428	7	7	7	22.3	42.509	15.491
Q9BU61	Q9BU61	NADH dehydrogenase [ubiquinone] 1 alpha subcomplex assembly factor 3	NDUFAF3	19.7449	19.5981	19.612	19.614	19.3272	19.5223	18.4194	19.6809	19.2899	19.4723	19.442	19.5827	19.1366	19.7772	19.3142	19.5512	19.7818	19.8554	19.4741	19.0899	18.7884	19.253	19.3697	19.4818	19.2618	19.5122	19.5485	19.2001	19.578	19.283	19.6517	19.4879	19.1301	19.499	19.4093	19.7294	19.1175	19.3682	19.4408	19.3537	2	2	2	13.6	20.35	-2
O96000;O96000-2	O96000;O96000-2	NADH dehydrogenase [ubiquinone] 1 beta subcomplex subunit 10	NDUFB10	21.39367	21.3559	21.3236	19.8758	20.9302	20.889	20.9715	20.8002	20.8895	21.283	21.3661	17.8551	21.1245	21.3335	21.3686	20.9098	21.3346	17.8944	17.7722	21.007	20.9463	20.6504	21.1953	21.1935	21.1556	21.3229	21.344	18.0327	20.9654	21.1904	21.3577	20.565	20.887	20.1681	21.2755	20.0463	19.9085	21.013	21.2742	20.0628	3	3	3	20.9	20.776	4.3187
O43676	O43676	NADH dehydrogenase [ubiquinone] 1 beta subcomplex subunit 3	NDUFB3	18.51468	18.7569	18.2247	20.4045	20.0965	20.3462	16.938	19.9916	20.1103	20.2194	20.0223	20.119	20.3277	17.0954	20.1762	18.585	20.538	17.9223	20.6372	20.094	20.0563	20.055	20.1476	19.9472	20.1712	17.8814	17.1347	20.1097	20.0628	19.8877	18.4988	20.2824	19.0133	20.1202	19.1998	19.0151	20.2625	20.0499	18.3958	20.02	2	2	2	18.4	11.402	1.5476
O95168-2;O95168	O95168-2;O95168	NADH dehydrogenase [ubiquinone] 1 beta subcomplex subunit 4	NDUFB4	21.99742	21.7874	21.816	21.6638	21.887	21.6404	21.4161	21.638	21.1857	21.7856	21.6621	21.8247	21.9456	21.5124	21.6543	22.4893	22.1543	22.3337	21.6667	21.7793	21.8623	21.487	21.7603	21.5761	21.5552	21.3469	21.953	21.7744	21.7966	21.6292	21.8669	21.7304	21.4133	21.7574	21.7041	22.3257	21.7694	21.6078	21.6184	21.7334	4	4	4	44.2	14.026	144.04
O95139-2;O95139	O95139-2;O95139	NADH dehydrogenase [ubiquinone] 1 beta subcomplex subunit 6	NDUFB6	18.33611	18.144	19.2158	17.4945	16.9852	18.7928	19.0337	16.8965	20.277	19.5031	19.3296	17.9601	19.8172	18.2765	17.7752	19.6188	20.0257	19.3147	18.3272	19.5392	17.6349	19.0966	19.0494	17.7678	17.1393	18.8248	16.5507	19.6575	18.7804	16.903	18.5653	17.7575	18.7357	18.9309	18.623	19.6531	18.5005	18.6379	17.505	18.447	2	2	2	17.7	13.716	3.3258
P17568	P17568	NADH dehydrogenase [ubiquinone] 1 beta subcomplex subunit 7	NDUFB7	19.3901	19.7967	20.1726	19.0544	19.9326	19.6533	19.3938	19.8603	19.3406	19.5503	19.4183	19.1131	19.0038	19.458	19.5258	19.549	19.9446	20.5371	17.2463	19.3479	19.1742	18.8854	19.0998	19.1357	17.7962	18.348	18.4197	19.5488	19.7708	19.3978	19.7864	19.5468	19.5316	19.3605	19.3292	20.0102	18.5894	19.0403	18.188	19.5725	3	3	3	19.7	16.402	8.7402
O95169-3;O95169;O95169-2	O95169-3;O95169;O95169-2	NADH dehydrogenase [ubiquinone] 1 beta subcomplex subunit 8, mitochondrial	NDUFB8	20.02918	19.7618	19.861	20.0277	19.8857	18.1078	19.8539	20.1219	17.858	19.636	19.996	19.188	16.6558	19.7853	19.384	20.1406	20.0124	20.5431	17.2747	19.5928	19.4713	19.2191	20.4194	18.1123	19.8883	20.0359	19.6268	19.7405	19.8648	19.9489	19.884	19.3404	19.2779	19.6067	18.6084	20.232	18.7796	19.2503	19.8503	19.8514	3	3	3	32.9	18.479	9.6357
Q9Y6M9	Q9Y6M9	NADH dehydrogenase [ubiquinone] 1 beta subcomplex subunit 9	NDUFB9	21.6141	22.0695	22.1057	21.69	22.0281	21.793	21.8125	21.5646	22.1303	21.9566	21.6493	21.686	21.9057	22.111	22.0709	22.1459	22.3365	21.4113	21.6906	21.2752	21.4102	21.9227	21.7251	21.3109	21.9554	21.7679	21.7661	21.6162	21.8339	21.8958	21.9298	21.837	21.8358	21.764	22.0292	21.9646	21.4586	21.6529	21.8298	21.782	5	5	5	43	21.831	19.382
P28331-4;P28331;P28331-2;P28331-5;P28331-3	P28331-4;P28331;P28331-2;P28331-5;P28331-3	NADH-ubiquinone oxidoreductase 75 kDa subunit, mitochondrial	NDUFS1	23.45601	23.6611	23.5485	23.5087	23.5071	23.7238	23.3621	23.6796	23.6783	23.5537	23.7158	23.7475	23.6536	23.5955	23.7685	24.0494	23.8974	23.8624	23.3762	23.4344	23.3695	23.3059	23.3475	23.3178	23.4424	23.4305	23.3477	23.5462	23.4917	23.6841	23.5552	23.5799	23.5733	23.6723	23.6725	23.9364	23.3934	23.3237	23.4069	23.574	17	17	17	36.9	73.527	252.03
O75306-2;O75306	O75306-2;O75306	NADH dehydrogenase [ubiquinone] iron-sulfur protein 2, mitochondrial	NDUFS2	21.05484	21.0625	18.11	21.1453	18.8374	20.6404	21.0189	21.1809	20.6279	20.8831	21.5342	20.8916	21.175	20.7409	20.9007	20.535	21.1057	21.3254	20.4246	21.5638	20.8568	21.0639	21.1631	21.7719	21.0013	20.7412	20.8365	20.935	20.7781	20.8946	20.0758	20.2077	20.9426	21.1029	20.9389	20.9887	20.9484	21.333	20.8596	20.8693	6	6	6	19.7	51.851	15.18
O75489	O75489;O75489-2	NADH dehydrogenase [ubiquinone] iron-sulfur protein 3, mitochondrial	NDUFS3	20.19544	22.2033	22.0384	21.5271	21.829	22.1086	21.9114	22.0351	21.9814	22.024	22.0665	22.4139	22.1804	22.3405	22.3816	22.3569	22.5669	20.1567	21.9733	22.0554	22.5131	21.8265	22.2488	21.864	21.6007	22.1101	22.1876	21.8721	22.1755	22.4472	21.4791	21.8215	21.976	22.1681	22.3008	21.6935	22.1806	21.9797	21.9661	22.1649	7	7	7	31.8	30.241	29.203
O43920	O43920	NADH dehydrogenase [ubiquinone] iron-sulfur protein 5	NDUFS5	19.86942	19.3466	18.8458	19.44	20.2363	19.8813	19.2532	19.4425	20.626	19.0282	19.1008	18.9881	19.4421	19.7057	19.5481	17.2837	20.0641	18.7239	19.201	19.4096	19.442	19.0737	19.3054	18.878	19.0683	19.0852	19.2495	17.2917	19.4579	19.6817	19.3539	19.8526	19.7739	19.039	19.5653	18.6905	19.3509	19.0857	19.1343	18.8105	2	2	2	22.6	12.517	5.3437
O75251-2;O75251	O75251-2;O75251	NADH dehydrogenase [ubiquinone] iron-sulfur protein 7, mitochondrial	NDUFS7	20.52955	20.182	20.0951	20.1962	20.1464	20.3183	20.2549	20.0709	19.8534	20.5192	20.7761	20.692	20.8214	20.4507	20.7078	19.7235	20.0286	20.7007	19.989	20.2632	20.4133	20.2768	20.3049	20.6647	20.4577	20.2973	20.1433	20.4686	20.3846	20.242	20.2689	20.2203	20.0597	20.6624	20.66	20.151	20.2218	20.4155	20.2994	20.3651	2	2	2	11.2	22.202	24.924
P49821-2;P49821	P49821-2;P49821	NADH dehydrogenase [ubiquinone] flavoprotein 1, mitochondrial	NDUFV1	22.19865	22.3621	22.0623	22.2422	22.7185	22.3011	22.1137	22.3844	22.167	22.4988	22.2283	21.7778	22.4437	22.228	22.2985	22.2714	22.4107	22.3689	22.4272	22.3264	22.069	22.1415	21.8378	22.1994	22.2326	22.3483	22.1522	22.2745	22.3316	22.2694	22.2077	22.4206	22.2217	22.1683	22.3234	22.3503	22.2742	22.0596	22.2444	22.2918	12	12	12	34.5	49.867	80.115
P19404	P19404	NADH dehydrogenase [ubiquinone] flavoprotein 2, mitochondrial	NDUFV2	21.79773	21.9196	21.8959	21.9555	21.9647	21.9226	21.8302	21.9218	21.684	22.0144	22.0973	21.9764	21.9939	22.0457	21.9243	21.948	21.7374	22.3803	21.9845	21.8378	21.9491	21.8299	21.9437	21.8497	21.6871	21.7958	21.7692	21.9188	21.9219	21.7382	21.8711	21.9476	21.812	22.0294	21.988	22.0219	21.9238	21.8744	21.7507	21.8596	4	4	4	21.7	27.391	13.333
Q7Z6G3	Q7Z6G3;Q7Z6G3-2	N-terminal EF-hand calcium-binding protein 2	NECAB2	19.09324	19.1524	19.1981	19.1886	19.0752	19.9069	19.4138	19.3032	18.7239	19.8976	20.0447	20.1765	20.2773	20.2157	20.1953	18.2044	18.4307	18.7596	19.2352	19.9311	19.8579	19.1223	19.0703	18.8285	18.8229	18.8585	19.4118	18.2715	18.3902	18.1069	19.1479	19.3902	19.147	20.0396	20.2294	18.4649	19.6747	19.007	19.0311	18.2562	3	3	3	10.9	43.193	11.773
P12036-2;P12036	P12036-2;P12036	Neurofilament heavy polypeptide	NEFH	24.1967	24.0698	22.9077	23.8318	23.7642	23.5077	23.5442	23.2511	23.4578	23.9032	23.5872	23.684	23.8509	23.6786	23.6092	22.9646	23.0663	22.3051	23.9057	23.7109	24.0524	24.1792	23.6183	23.7842	23.9293	23.6272	23.7281	23.3924	23.3951	23.4322	23.7247	23.7012	23.4177	23.7248	23.7129	22.7787	23.8897	23.8605	23.7615	23.4066	13	11	11	17	105.64	161.81
P07196	P07196	Neurofilament light polypeptide	NEFL	26.99475	26.8573	27.1982	26.2275	26.0636	25.973	25.5941	25.8398	25.7782	26.3045	26.2083	26.3471	26.1665	26.0829	26.0089	26.5384	26.6153	26.3797	26.1663	26.3839	26.0651	26.1851	26.1347	25.9864	26.1579	26.4103	26.3001	25.6238	25.5765	25.8643	27.0167	26.088	25.7374	26.2866	26.0861	26.5111	26.2051	26.1021	26.2895	25.6882	23	23	21	42.9	61.516	323.31
P07197	P07197;P07197-2	Neurofilament medium polypeptide	NEFM	26.2027	25.986	26.2374	25.4102	25.2225	25.3906	24.9131	24.8769	25.0704	25.4306	25.4744	25.5187	25.2949	25.1601	25.1736	25.8051	25.7026	25.4391	25.6109	25.4478	25.6107	25.4455	25.4463	25.5027	25.5376	25.6434	25.5825	24.7438	24.6939	25.034	26.142	25.3411	24.9535	25.4746	25.2095	25.6489	25.5565	25.4649	25.5878	24.8239	21	19	18	29.9	102.47	323.31
Q7Z3B1;Q7Z3B1-2	Q7Z3B1;Q7Z3B1-2	Neuronal growth regulator 1	NEGR1	19.89972	19.7033	19.5551	19.4268	19.9191	19.6936	19.7406	19.2228	19.5093	19.4634	19.9999	19.7416	19.9135	19.9171	19.5752	19.3591	19.4842	19.3776	19.5845	19.9593	19.6272	19.2658	19.596	19.6253	19.2383	19.3213	19.3018	18.6335	18.6751	19.3082	19.7194	19.6798	19.4909	19.735	19.8019	19.407	19.7236	19.4957	19.2871	18.8723	2	2	2	11.6	38.719	4.7892
Q9UMX5	Q9UMX5	Neudesin	NENF	19.54467	19.4729	19.2781	18.155	19.1915	19.6913	17.5081	18.5336	17.4626	16.8212	18.5389	19.183	19.0582	18.2586	19.2325	19.312	19.2215	19.5587	19.1075	19.099	19.2689	18.279	19.4285	19.1148	18.743	18.4596	19.185	18.9076	19.073	19.3185	19.4319	19.0126	17.8348	18.181	18.8498	19.3641	19.1585	18.9408	18.7958	19.0997	2	2	2	15.1	18.856	53.756
Q9Y697-2;Q9Y697;Q9Y697-3	Q9Y697-2;Q9Y697;Q9Y697-3	Cysteine desulfurase, mitochondrial	NFS1	18.42054	19.1227	18.2936	19.4692	19.2334	19.5668	19.5493	19.7207	20.0693	19.7602	19.4389	19.5972	19.1067	19.317	19.5383	19.2507	19.5468	19.0547	19.4146	18.9995	19.0632	19.4014	18.9389	19.27	19.4521	19.0952	19.1124	19.2241	19.0467	19.4948	18.6123	19.4231	19.7798	19.5988	19.3207	19.2841	19.1591	19.2035	19.2199	19.2552	4	4	4	13.4	44.017	5.1547
Q5JS37-2;Q5JS37	Q5JS37-2;Q5JS37	NHL repeat-containing protein 3	NHLRC3	18.30113	19.139	18.3409	19.534	19.0888	19.5825	18.9736	18.8261	19.9119	19.5598	19.8809	19.6999	20.32	19.6932	19.8741	19.7858	18.8054	19.1887	19.4858	19.4371	19.3785	19.2803	19.1874	19.7562	19.0203	18.9069	19.1437	19.1782	19.4032	19.0515	18.5937	19.4018	19.2372	19.7135	19.9625	19.26	19.4338	19.408	19.0236	19.211	2	2	2	9.3	31.054	12.818
Q9BPW8	Q9BPW8	Protein NipSnap homolog 1	NIPSNAP1	22.06684	21.97	21.7404	22.5767	22.345	22.5696	21.8904	21.7682	21.967	22.3506	22.1525	22.5836	22.132	21.896	22.4766	22.5458	21.971	22.5333	21.9836	22.1312	22.1664	22.1452	22.2414	22.2409	22.0984	22.5629	22.4231	22.2761	22.0539	22.1782	21.9258	22.4971	21.8752	22.3622	22.1682	22.35	22.0938	22.2092	22.3615	22.1694	5	5	5	26.8	33.31	60.203
Q9NQR4	Q9NQR4	Omega-amidase NIT2	NIT2	17.58966	17.3323	18.8804	19.0867	19.3147	17.6231	18.9369	19.0283	19.2746	18.9964	18.9894	19.6573	19.2583	19.4279	19.9493	18.8953	19.1184	19.1488	19.3028	19.0531	19.0357	18.7938	19.5308	16.8564	18.5538	16.8117	17.5738	17.6876	17.3428	18.4541	17.9341	18.6748	19.0799	19.2144	19.5452	19.0542	19.1305	18.3937	17.6464	17.8282	2	2	2	11.6	30.608	16.415
O60361;P22392;P15531;P15531-2;P22392-2	O60361;P22392;P15531;P15531-2;P22392-2	Putative nucleoside diphosphate kinase	NME2P1;NME2;NME1	23.21901	23.2276	23.5106	22.1888	22.3086	22.1648	22.0338	22.4723	22.8097	22.6854	22.4007	22.8076	22.5892	22.4229	23.1018	23.2907	23.4083	23.5116	22.2945	21.824	23.1733	22.2631	22.0819	21.964	22.5755	22.6082	23.2452	22.3536	21.6139	22.6801	23.3191	22.2207	22.4386	22.6313	22.7046	23.4035	22.4306	22.103	22.8096	22.2158	2	2	2	19	15.529	44.582
Q13423	Q13423	NAD(P) transhydrogenase, mitochondrial	NNT	21.88554	21.6463	21.9999	22.3796	22.764	21.9352	22.2082	22.3313	22.0453	22.6976	22.7556	22.3169	22.2027	22.4345	22.4892	23.0449	22.7989	23.0303	22.2655	22.5083	22.4194	22.4221	22.6177	22.4175	22.6304	22.555	22.5401	22.5197	22.7139	22.4445	21.8439	22.3596	22.1949	22.59	22.3755	22.958	22.3977	22.4858	22.5752	22.5594	13	13	13	15.1	113.89	83.205
Q5JPE7-2;Q15155;P69849;Q5JPE7;Q5JPE7-3	Q5JPE7-2;Q15155;P69849;Q5JPE7;Q5JPE7-3	Nodal modulator 2	NOMO2;NOMO1;NOMO3	18.79172	20.9397	19.29	20.5515	20.3049	21.0689	20.8467	20.6421	20.6679	20.6721	19.4737	19.9428	20.5777	17.679	20.711	21.3115	21.0453	21.4609	20.7153	20.6923	20.9367	21.2025	21.3491	21.4112	20.9813	20.9886	21.6756	21.1014	20.8467	21.1658	19.6738	20.6417	20.7189	20.0295	19.6559	21.2726	20.7815	21.3209	21.2151	21.0379	7	7	7	6.9	134.19	24.079
P61916-2;P61916	P61916-2;P61916	Epididymal secretory protein E1	NPC2	18.43031	19.4845	21.7111	20.5355	20.3503	20.6318	20.4802	20.8387	20.5393	20.8038	20.7362	21.1287	20.9341	21.271	21.1095	21.0301	21.034	21.5067	20.8427	21.0609	21.163	19.1163	20.0199	20.8951	20.8342	20.8826	21.161	21.4446	21.5023	21.6976	19.8753	20.5059	20.6194	20.8896	21.1049	21.1903	21.0222	20.0104	20.9593	21.5482	3	3	3	39.2	13.415	121.73
P55786;P55786-2	P55786;P55786-2;A6NEC2;A6NEC2-2	Puromycin-sensitive aminopeptidase	NPEPPS	22.95045	22.9961	23.4677	22.9725	23.0152	22.9999	23.1081	23.3167	23.2237	23.4063	23.2047	23.1506	23.2713	23.2397	22.9566	23.4267	22.8597	22.7938	23.3138	23.0008	23.0725	22.9902	23.0703	23.2433	23.2315	23.2001	23.2056	23.0442	23.15	23.141	23.1381	22.9959	23.2162	23.2539	23.1558	23.0268	23.129	23.1013	23.2124	23.1117	15	15	15	19.4	103.28	140.5
P06748-2;P06748;P06748-3	P06748-2;P06748;P06748-3	Nucleophosmin	NPM1	19.29113	19.4398	19.514	19.0192	19.4875	19.2115	19.1952	18.7461	18.9572	19.454	18.8367	19.1557	19.6922	19.9721	20.0693	19.8391	19.428	19.4264	18.7676	19.7208	19.1647	19.2859	19.4161	19.1779	19.9818	19.4987	19.8635	20.0786	19.5592	19.7113	19.415	19.2394	18.9662	19.1488	19.9112	19.5645	19.2177	19.2933	19.7813	19.783	4	4	4	28.7	29.464	21.267
Q9Y639-4;Q9Y639-5;Q9Y639;Q9Y639-3;Q9Y639-1	Q9Y639-4;Q9Y639-5;Q9Y639;Q9Y639-3;Q9Y639-1	Neuroplastin	NPTN	18.00924	21.224	18.945	21.5227	21.138	21.106	21.1051	21.0852	21.135	21.3453	18.0978	21.438	21.3238	21.3839	21.2933	20.7001	21.2054	21.1134	21.6333	18.5825	21.1344	21.2619	21.2245	19.789	21.1927	17.8557	17.1248	21.0994	21.0719	21.0387	19.3928	21.2555	21.1084	20.2937	21.3337	21.0063	20.4501	20.7584	18.7244	21.07	3	3	3	11.9	37.791	3.2601
P15559-3;P15559-2;P15559	P15559-3;P15559-2;P15559	NAD(P)H dehydrogenase [quinone] 1	NQO1	19.88048	19.7051	19.7849	19.8014	19.3685	19.5062	19.5427	17.5799	19.4104	17.3231	17.0804	19.0652	18.1976	17.4753	18.9054	19.8255	19.9411	19.6853	19.8396	19.4998	19.9535	19.9304	19.6471	19.8937	18.9134	19.2475	17.5321	19.5817	17.7278	18.9032	19.7902	19.5587	18.8443	17.8229	18.1928	19.8173	19.7643	19.8237	18.5644	18.7375	2	2	2	13.1	26.365	2.9033
Q92823-3;Q92823-4;Q92823-6;Q92823-2;Q92823;Q92823-5	Q92823-3;Q92823-4;Q92823-6;Q92823-2;Q92823;Q92823-5	Neuronal cell adhesion molecule	NRCAM	18.96754	18.9133	19.2342	19.3657	18.5635	19.2679	19.0553	19.2392	19.4551	19.3979	19.4313	19.2654	19.7182	19.4333	19.3769	17.7603	19.1207	19.0786	19.0341	18.7308	18.9068	19.6029	19.2567	18.8467	19.0514	18.2457	19.0913	18.0393	19.7094	19.055	19.0384	19.0657	19.2499	19.3649	19.5095	18.6532	18.8906	19.2354	18.7961	18.9346	3	3	3	3.7	130.67	81.516
P46459;P46459-2	P46459;P46459-2	Vesicle-fusing ATPase	NSF	24.46644	24.2419	24.2627	24.3683	24.4176	24.2069	24.3512	24.4266	24.241	24.2534	24.3546	24.2182	24.1051	24.1544	24.3023	24.6172	24.9326	24.7306	24.3067	24.4685	24.3335	24.489	24.7214	24.618	24.5341	24.341	24.5145	24.5613	24.544	24.461	24.3237	24.3309	24.3396	24.2754	24.1872	24.7601	24.3696	24.6094	24.4632	24.5221	26	26	26	37.5	82.593	184.91
Q9UNZ2;Q9UNZ2-5;Q9UNZ2-6;Q9UNZ2-4	Q9UNZ2;Q9UNZ2-5;Q9UNZ2-6;Q9UNZ2-4	NSFL1 cofactor p47	NSFL1C	20.30039	20.3623	20.3697	20.1239	20.1833	20.2265	20.6091	20.5175	20.4412	20.0887	18.1075	20.1677	19.9577	19.9562	20.1529	20.3737	20.175	20.1701	20.0262	20.1024	19.8825	19.8467	19.838	20.0304	19.6397	19.5497	20.1444	20.1647	20.9822	20.3054	20.3441	20.1779	20.5226	19.4547	20.0223	20.2396	20.0037	19.905	19.778	20.4841	4	4	4	16.5	40.572	19.161
Q9P121-3;Q9P121-2;Q9P121;Q9P121-4	Q9P121-3;Q9P121-2;Q9P121;Q9P121-4	Neurotrimin	NTM	19.60156	19.5645	19.6695	19.1955	19.0234	19.1836	18.8078	19.4908	19.3096	19.8222	19.7731	19.4353	19.1907	19.1649	19.0178	18.4519	19.3093	17.9394	19.2002	19.2437	19.3541	18.8609	17.724	18.7349	18.6335	19.4914	19.5405	18.8542	19.0778	19.1387	19.6118	19.1341	19.2027	19.6769	19.1245	18.5669	19.266	18.4399	19.2218	19.0236	2	2	2	10.4	34.984	21.941
Q02818	Q02818	Nucleobindin-1	NUCB1	20.34635	20.6487	20.1216	21.0334	21.3978	20.6868	21.4363	21.1279	21.2897	20.3745	20.3898	20.116	20.8958	21.1405	20.5374	21.5461	21.9412	21.951	20.816	20.5892	21.0556	21.477	21.0305	20.5337	20.6862	20.8694	20.9974	21.3669	21.1471	21.6481	20.3722	21.0393	21.2847	20.2935	20.8579	21.8128	20.8203	21.0138	20.851	21.3874	11	11	11	25.8	53.879	63.728
P04181	P04181;P04181-2	Ornithine aminotransferase, mitochondrial	OAT	22.03691	21.6747	22.0878	21.5527	21.5066	21.8628	21.8525	21.6277	21.932	22.4285	22.4125	22.1862	22.1192	22.1699	22.101	21.6339	21.9043	22.2373	21.9171	21.8437	21.7965	21.873	21.7623	21.909	22.1538	22.2505	22.2315	21.82	21.8392	21.9978	21.9332	21.6407	21.8041	22.3424	22.13	21.9252	21.8524	21.8481	22.212	21.8857	9	9	9	28.7	48.534	79.226
Q02218-2;Q02218	Q02218-2;Q02218;Q02218-3	2-oxoglutarate dehydrogenase, mitochondrial	OGDH	20.38353	20.802	20.4439	21.0253	21.1291	21.1477	21.0231	21.0177	20.7999	21.1128	21.1316	21.2615	20.9013	21.085	20.8661	19.4759	20.3758	21.7355	21.0505	20.9446	21.4119	21.381	20.6865	21.2507	20.9541	21.0293	21.3921	21.0791	21.4901	21.584	20.5431	21.1007	20.9469	21.1686	20.9508	20.5291	21.1357	21.1061	21.1251	21.3844	10	10	8	13.6	115.51	29.156
Q9ULD0;Q9ULD0-3;Q9ULD0-2	Q9ULD0;Q9ULD0-3;Q9ULD0-2	2-oxoglutarate dehydrogenase-like, mitochondrial	OGDHL	18.4171	21.4962	18.4794	20.4622	20.6725	20.4793	20.5957	21.0202	21.0804	20.887	20.7678	20.7114	18.2977	21.0179	20.9276	18.5561	18.4265	17.8956	20.7641	20.5892	21.0271	20.7498	20.8458	20.8258	21.0652	20.017	20.9184	20.5477	21.2864	21.0099	19.4642	20.538	20.8987	20.7887	20.0811	18.2927	20.7935	20.8072	20.6669	20.948	6	4	4	8.6	114.48	8.7574
Q9NTK5;Q9NTK5-2;Q9NTK5-3	Q9NTK5;Q9NTK5-2;Q9NTK5-3	Obg-like ATPase 1	OLA1	20.23643	20.696	20.5638	19.8284	19.9092	20.0174	19.6136	19.4148	20.0099	19.6009	19.3187	19.5219	19.7622	19.1614	19.7425	18.933	19.2392	19.3983	19.756	19.4063	19.5781	19.7666	19.5384	19.4106	19.5602	19.4764	19.4471	19.4808	19.5114	19.8993	20.4988	19.9183	19.6794	19.4805	19.5553	19.1902	19.5801	19.5719	19.4946	19.6305	4	4	4	13.4	44.743	7.5037
O60313;O60313-2	O60313;O60313-2	Dynamin-like 120 kDa protein, mitochondrial	OPA1	22.54019	22.5893	22.235	22.6271	22.6877	22.7251	22.8547	22.7712	22.6068	22.4552	22.3496	22.4132	22.3907	22.174	22.5448	23.0084	23.0066	23.1943	22.7869	22.6777	22.6841	22.4928	22.573	22.592	22.4457	22.4615	22.3223	22.8748	22.459	22.5492	22.4548	22.68	22.7443	22.406	22.3698	23.0697	22.7162	22.5526	22.4098	22.6277	10	10	10	13.4	111.63	159.55
Q96CV9-3;Q96CV9-2;Q96CV9	Q96CV9-3;Q96CV9-2;Q96CV9	Optineurin	OPTN	16.80472	18.7477	18.9874	18.8398	19.1449	18.8577	18.5412	18.4214	18.9889	18.4888	18.5069	18.4646	18.699	18.6061	18.2186	18.8791	18.8155	19.1724	18.7281	18.7751	18.4559	18.7926	18.499	18.7072	19.0897	18.8648	18.8895	17.3726	19.7322	19.3985	18.1799	18.9475	18.6505	18.4868	18.5079	18.9557	18.6531	18.6663	18.948	18.8344	3	3	3	7.9	59.558	35.7
P02763	P02763;P19652	Alpha-1-acid glycoprotein 1	ORM1	18.18548	18.751	19.7761	20.5232	20.3847	20.7353	18.4693	18.7731	19.3998	20.3026	20.1463	20.1435	19.8926	19.8839	19.243	20.2693	20.2409	20.3761	21.2598	20.7863	21.9465	19.8396	19.9799	20.0224	19.6423	19.451	19.6486	20.8224	20.9264	20.2762	18.9042	20.5477	18.8808	20.1975	19.6732	20.2954	21.3309	19.9473	19.5806	20.675	5	5	5	23.9	23.511	7.6152
Q96FW1;Q96FW1-2	Q96FW1;Q96FW1-2	Ubiquitin thioesterase OTUB1	OTUB1	21.79241	21.7882	21.8162	21.804	21.3433	21.3813	21.7684	21.6698	21.7733	21.4675	21.2857	21.4827	21.3854	21.3308	21.2231	21.5331	21.5697	21.5992	21.1565	21.0757	21.1766	21.7218	21.5488	21.4426	22.0736	21.3016	21.6701	21.5637	21.2483	21.5568	21.799	21.5095	21.7372	21.412	21.3131	21.5673	21.1363	21.571	21.6818	21.4563	6	6	6	28	31.284	56.959
P55809	P55809;P55809-2;Q9BYC2	Succinyl-CoA:3-ketoacid coenzyme A transferase 1, mitochondrial	OXCT1	21.62868	21.6656	21.485	21.3451	21.3904	21.2354	21.5578	21.539	21.32	21.8281	21.716	21.7102	21.4667	21.3388	21.3121	21.6644	22.1339	21.6073	21.411	21.6344	21.2253	20.9241	21.2598	21.7752	21.4748	21.5671	21.4139	21.3612	21.0291	21.2959	21.5931	21.3237	21.4723	21.7514	21.3725	21.8019	21.4236	21.3197	21.4853	21.2287	5	5	5	16.2	56.157	46.143
Q8N573-2;Q8N573-5;Q8N573-8;Q8N573;Q8N573-3	Q8N573-2;Q8N573-5;Q8N573-8;Q8N573;Q8N573-3;Q8N573-6	Oxidation resistance protein 1	OXR1	18.72704	17.6385	17.378	18.7593	18.8084	18.9895	18.7904	18.7243	18.221	18.2933	19.1704	18.7354	18.9269	19.3441	19.0705	18.6945	18.6982	17.3679	17.7291	17.391	18.8438	17.8413	18.1225	19.0022	18.8546	19.0841	18.9857	19.0121	18.899	18.5882	17.9145	18.8524	18.5786	18.733	19.1139	18.2536	17.988	18.322	18.9748	18.8331	3	3	3	4.6	93.733	6.462
P07237	P07237	Protein disulfide-isomerase	P4HB	22.38743	22.3952	22.4426	22.1883	21.9097	22.5411	22.5014	22.1672	22.1525	21.6491	21.3398	21.5432	21.8518	21.7202	21.8041	22.5372	23.0451	22.5057	22.3104	22.0176	22.3708	22.1969	22.1476	22.0211	22.1475	22.4023	22.1163	22.4493	22.5113	22.1861	22.4084	22.2131	22.2737	21.5107	21.792	22.696	22.2329	22.1218	22.222	22.3822	12	12	12	25.2	57.116	244.74
Q9UQ80;Q9UQ80-2	Q9UQ80;Q9UQ80-2	Proliferation-associated protein 2G4	PA2G4	21.3033	21.4173	21.6285	21.4387	21.3922	21.0987	21.325	21.4021	21.4614	21.1511	20.6855	21.2595	21.5355	21.0949	21.143	20.9876	21.4369	20.9249	20.9408	20.7271	21.1546	21.8116	21.762	21.743	21.097	21.5315	21.2074	21.9371	21.6796	22.1044	21.4497	21.3099	21.3962	21.0321	21.2578	21.1165	20.9408	21.7722	21.2786	21.9071	6	6	6	21.8	43.786	16.963
P11940-2;P11940	P11940-2;P11940;Q9H361;Q4VXU2;Q4VXU2-2;Q5JQF8	Polyadenylate-binding protein 1	PABPC1	21.69128	22.142	21.6465	21.0576	21.1462	21.6424	21.5459	21.5275	21.2258	17.8857	18.2608	20.7526	20.609	20.8774	21.1575	21.0601	18.1441	21.8705	17.9507	17.3796	20.8462	21.8484	21.2247	21.1145	20.9223	20.8508	21.0174	21.6717	21.5949	21.7691	21.8266	21.2821	21.433	18.9664	20.8813	20.3583	18.7255	21.3958	20.9302	21.6786	10	10	5	21.6	61.18	23.216
Q9BY11	Q9BY11	Protein kinase C and casein kinase substrate in neurons protein 1	PACSIN1	23.09663	23.0599	22.7891	23.5163	23.3701	23.5459	22.962	23.5606	23.3108	23.0586	22.7382	22.9452	23.0703	23.3542	23.5959	22.7104	23.0862	23.2304	22.9454	23.1019	23.3819	23.2438	23.2995	23.2203	22.736	22.7812	23.2938	23.3665	23.6924	23.4447	22.9819	23.4775	23.2778	22.914	23.3402	23.009	23.1431	23.2545	22.937	23.5012	11	11	11	32.4	50.965	323.31
Q9Y2J8;Q9Y2J8-2	Q9Y2J8;Q9Y2J8-2	Protein-arginine deiminase type-2	PADI2	21.23509	21.5181	21.3993	20.1593	19.4384	20.135	21.3043	21.0441	21.2411	20.7287	20.9272	20.7279	20.6689	20.8715	20.8728	21.264	21.2112	21.307	20.6439	20.2733	20.9409	20.4578	20.4365	20.1382	20.6389	20.6489	20.5534	20.6425	21.0651	21.1456	21.3841	19.9109	21.1965	20.7946	20.8044	21.2607	20.6194	20.3442	20.6137	20.9511	8	8	8	17.3	75.563	14.693
P43034	P43034;P43034-2	Platelet-activating factor acetylhydrolase IB subunit alpha	PAFAH1B1	22.63128	22.431	22.8556	22.3699	22.2704	22.5947	21.3439	22.227	22.5422	22.0215	21.5822	22.1314	21.7912	21.9658	21.8074	21.7998	22.1507	22.6028	21.9936	21.9773	21.7055	22.2844	21.9682	22.5189	22.3443	21.8703	22.2059	22.2579	22.3702	22.3373	22.6393	22.4117	22.0377	21.9117	21.8548	22.1845	21.8921	22.2571	22.1402	22.3218	8	8	8	28.3	46.637	63.181
P68402;P68402-3;P68402-2;P68402-4	P68402;P68402-3;P68402-2;P68402-4	Platelet-activating factor acetylhydrolase IB subunit beta	PAFAH1B2	20.13483	19.8233	17.3951	19.6507	19.9118	20.0551	20.1529	19.0145	20.2361	19.6535	19.4583	19.5337	20	20.2514	20.154	20.1324	19.9254	19.9082	19.7759	20.3576	20.9285	19.9089	20.2046	20.2945	19.8266	19.875	20.2078	19.6221	19.5646	19.5306	19.1178	19.8726	19.8011	19.5485	20.1351	19.9887	20.354	20.136	19.9698	19.5724	3	3	3	21.8	25.569	10.38
Q15102	Q15102	Platelet-activating factor acetylhydrolase IB subunit gamma	PAFAH1B3	20.84927	20.927	21.0346	21.0364	20.5172	21.1431	20.8044	20.5981	20.738	20.3639	19.9518	20.0861	19.6907	20.0473	20.1722	20.7808	20.2238	20.5486	19.8512	19.646	19.7828	20.6066	20.7056	20.7074	19.9873	19.8715	19.9781	20.4024	20.573	20.3959	20.937	20.8989	20.7135	20.1339	19.9701	20.5177	19.76	20.6732	19.9457	20.4571	3	3	3	16.9	25.734	14.534
P22234;P22234-2	P22234;P22234-2	Multifunctional protein ADE2	PAICS	21.25182	21.3228	20.3461	20.7243	20.8821	20.9828	20.9202	20.9586	21.0074	21.4123	21.3135	21.3367	21.0948	21.1765	21.2483	20.5753	20.9809	20.5577	20.9999	21.1202	21.1925	20.2374	20.719	20.3528	21.1542	20.8066	21.4017	20.4864	20.7871	20.8664	20.9736	20.8631	20.9621	21.3542	21.1732	20.7046	21.1042	20.4364	21.1208	20.7133	4	4	4	8.7	47.079	16.357
O75781;O75781-2	O75781;O75781-2	Paralemmin-1	PALM	22.31479	21.8655	22.9615	22.0693	21.8453	21.511	22.073	21.0385	22.3638	22.8693	22.5983	22.4033	22.2053	22.6745	22.3026	22.41	22.565	22.5286	22.1762	22.2439	22.2961	21.8392	22.3326	22.6505	22.3058	22.2473	21.7336	21.823	21.9522	22.1486	22.3806	21.8086	21.8251	22.6236	22.3941	22.5012	22.2387	22.2741	22.0956	21.9746	5	5	5	18.9	42.075	119.34
P19021-4;P19021-3;P19021-6;P19021;P19021-5;P19021-2	P19021-4;P19021-3;P19021-6;P19021;P19021-5;P19021-2	Peptidyl-glycine alpha-amidating monooxygenase	PAM	18.26113	18.7597	17.9742	19.1657	17.5539	18.8624	17.3564	18.1793	17.6357	19.7212	19.9779	19.8104	19.5163	19.155	19.5364	18.4826	18.8543	18.0957	18.9909	19.4225	19.5049	19.2674	19.1873	19.4429	17.6986	19.2071	18.8223	17.7885	19.1864	17.4599	18.3317	18.5273	17.7238	19.8365	19.4026	18.4776	19.306	19.2992	18.576	18.1449	3	3	3	4.1	98.761	2.7691
Q99497	Q99497	Protein deglycase DJ-1	PARK7	24.4535	24.7431	25.3533	24.3205	24.1274	24.477	24.5969	24.6733	24.7291	24.7766	24.4128	24.7994	24.6999	24.7976	24.9089	24.8235	24.7244	24.8128	24.6886	24.6021	24.9281	24.584	24.4264	24.5808	24.3805	23.9131	24.9125	24.2342	24.2404	24.5685	24.85	24.3083	24.6664	24.6629	24.8022	24.7869	24.7396	24.5304	24.402	24.3477	8	8	8	56.1	19.891	70.186
Q96AQ6-3;Q96AQ6-2;Q96AQ6	Q96AQ6-3;Q96AQ6-2;Q96AQ6	Pre-B-cell leukemia transcription factor-interacting protein 1	PBXIP1	17.14449	18.1958	17.6501	17.2168	17.8883	18.5917	18.1149	18.1909	18.3944	18.6889	18.3349	19.1181	17.8847	18.4669	17.9534	18.7809	18.4034	18.2246	18.3526	18.628	18.2903	18.555	17.7179	18.3639	18.5687	18.3735	18.3215	17.5552	17.9886	17.8509	17.6635	17.8989	18.2334	18.714	18.1016	18.4696	18.4236	18.2123	18.4212	17.7982	2	2	2	4.1	72.92	2.3491
P11498;P11498-2	P11498;P11498-2	Pyruvate carboxylase, mitochondrial	PC	20.24829	19.7596	17.7144	20.1519	20.4061	20.3178	20.4352	20.6761	20.5915	20.6787	20.4568	20.6462	20.5712	20.2669	20.1715	20.586	18.0845	20.0674	20.4954	20.3243	20.6444	20.6019	20.5009	20.7233	21.2712	20.5662	20.78	20.7096	20.3785	20.8697	19.2407	20.2919	20.5676	20.5939	20.3365	19.5793	20.488	20.6087	20.8724	20.6526	5	5	5	5.8	129.63	15.717
Q15365	Q15365	Poly(rC)-binding protein 1	PCBP1	21.64209	22.0001	21.8975	21.3866	21.6737	21.5682	21.6198	21.8357	21.4341	21.1197	21.2119	21.4321	20.9808	21.1316	20.9392	21.4781	21.6049	22.213	21.2515	21.1017	20.8287	21.1408	21.4018	21.4397	20.9814	21.3194	21.1885	21.8167	22.1651	21.8926	21.8466	21.5428	21.6299	21.2545	21.0172	21.7654	21.0607	21.3274	21.1631	21.9581	5	5	3	20.8	37.497	102.81
Q15366-7;Q15366-8;Q15366-4;Q15366-5;Q15366-6;Q15366-3;Q15366;Q15366-2;P57721-2;P57721-3;P57721-5;P57721-4;P57721	Q15366-7;Q15366-8;Q15366-4;Q15366-5;Q15366-6;Q15366-3;Q15366;Q15366-2;P57721-2;P57721-3;P57721-5;P57721-4;P57721	Poly(rC)-binding protein 2	PCBP2;PCBP3	20.93496	20.8707	21.209	20.8858	21.25	20.8961	20.9774	21.78	21.3187	19.7088	20.2466	20.106	20.0774	20.9105	20.288	21.0012	21.2508	20.8149	20.7365	21.1469	20.6768	21.4134	21.9131	21.0509	21.178	21.2942	21.3195	21.4135	21.9182	21.6093	21.0049	21.0106	21.3587	20.0205	20.4253	21.0223	20.8534	21.4591	21.2639	21.647	5	3	3	23.3	33.496	4.9252
P05165-3;P05165-2;P05165	P05165-3;P05165-2;P05165	Propionyl-CoA carboxylase alpha chain, mitochondrial	PCCA	18.97224	18.5486	19.3439	18.8814	18.992	18.7352	18.8362	18.5693	19.2177	19.0208	19.3042	19.6922	18.9335	18.9162	17.9245	19.4472	18.5187	17.4037	17.7372	18.5049	17.8999	18.6088	18.8281	19.2323	18.964	19.1827	18.9909	18.8308	18.8346	19.0116	18.9549	18.8695	18.8744	19.3391	18.5914	18.4565	18.0473	18.8897	19.0459	18.8923	2	2	2	4.4	75.001	1.3349
P05166;P05166-2	P05166;P05166-2	Propionyl-CoA carboxylase beta chain, mitochondrial	PCCB	17.56875	17.8214	18.8747	18.0603	18.8687	18.0825	17.7722	17.6191	19.1214	19.6681	19.3486	19.6973	19.0071	18.0463	17.5144	19.2807	18.282	19.4284	19.2055	18.4609	19.2252	18.8667	19.1679	17.6567	17.1712	19.1802	18.7773	18.6861	18.8539	19.6725	18.0883	18.3372	18.1709	19.5713	18.1893	18.997	18.9639	18.5637	18.3762	19.0708	2	2	2	5.8	58.215	23.572
P22061;P22061-2	P22061;P22061-2	Protein-L-isoaspartate(D-aspartate) O-methyltransferase	PCMT1	22.23468	22.6674	21.759	22.5204	22.4382	22.3709	22.9099	22.1105	22.0957	22.5811	22.6713	22.4543	23.1494	22.5139	22.7295	21.8096	21.9158	22.2236	22.2132	21.5388	22.2491	21.5026	21.81	21.9254	21.3551	21.5219	22.1326	22.7068	22.4005	22.7381	22.2204	22.4432	22.3721	22.5689	22.7976	21.983	22.0004	21.746	21.6699	22.6152	9	9	9	53.3	24.636	137.47
P48539	P48539	Purkinje cell protein 4	PCP4	23.86089	23.6545	24.0306	24.5066	24.5856	24.1098	24.4091	23.7808	23.8425	22.6562	22.5753	22.9717	23.3113	23.3927	23.1424	23.3709	23.3113	23.5776	23.003	23.2967	23.6877	23.2248	23.2504	23.343	22.9548	23.0048	23.544	23.4065	23.0679	23.6873	23.8487	24.4007	24.0108	22.7344	23.2822	23.42	23.3291	23.2727	23.1679	23.3872	3	3	3	43.5	6.7913	323.31
Q9UHG2	Q9UHG2;Q9NPY3	ProSAAS	PCSK1N	23.59935	23.2637	23.4759	23.6828	23.4901	23.328	23.7309	23.5355	23.647	23.4875	23.904	23.5557	23.2881	23.3135	23.6377	23.6119	23.8205	24.4151	23.3435	23.1998	23.372	23.2452	23.51	23.1364	23.1878	22.9158	22.9388	22.8313	22.8733	22.6289	23.4463	23.5003	23.6378	23.649	23.4131	23.9491	23.3051	23.2972	23.0142	22.7778	8	8	8	36.9	27.372	246.56
Q9UHG3;Q9UHG3-2	Q9UHG3;Q9UHG3-2	Prenylcysteine oxidase 1	PCYOX1	22.35165	21.4225	22.3664	22.027	21.4972	21.8544	21.6624	21.9851	21.688	22.256	22.603	22.5346	22.5002	22.289	22.6882	21.6657	22.1913	22.2398	21.7193	21.8166	21.9914	21.7395	21.7699	22.094	21.898	21.8853	21.8408	22.3469	22.0332	22.152	22.0468	21.7929	21.7785	22.4645	22.4925	22.0322	21.8424	21.8678	21.8747	22.1774	9	9	9	23.4	56.639	170.42
Q8NBM8	Q8NBM8	Prenylcysteine oxidase-like	PCYOX1L	17.38082	20.075	19.5429	19.6542	19.3478	19.4369	19.9171	20.3705	20.0431	19.9372	20.395	19.7928	19.9635	19.4152	19.3528	20.1641	19.5568	19.4832	16.3039	17.9155	19.9383	19.8942	20.1215	19.2018	19.8072	19.6796	19.2897	19.5798	19.8275	19.776	18.9996	19.4796	20.1103	20.0417	19.5772	19.7347	18.0526	19.7391	19.5922	19.7278	3	3	3	7.7	54.646	2.2
Q8WUM4;Q8WUM4-2	Q8WUM4;Q8WUM4-2	Programmed cell death 6-interacting protein	PDCD6IP	19.91889	19.7289	19.8327	19.7369	20.0678	20.3889	18.8171	19.6229	19.9668	19.8571	19.4218	20.0122	19.209	19.2017	20.3389	19.2354	19.8444	19.9724	19.8915	19.5941	19.1692	19.6414	19.5902	20.2115	19.6742	19.4688	20.1555	19.6204	20.1014	20.2174	19.8268	20.0645	19.4689	19.7637	19.5832	19.684	19.5516	19.8144	19.7661	19.9797	3	3	3	4.6	96.022	37.785
Q9Y233;Q9Y233-2	Q9Y233;Q9Y233-2	cAMP and cAMP-inhibited cGMP 3,5-cyclic phosphodiesterase 10A	PDE10A	17.1124	17.7563	17.1009	17.8216	19.2484	18.0577	19.1237	19.4299	16.741	19.5497	19.6468	19.2155	19.7139	19.5507	17.8021	19.7596	19.7997	19.7934	18.8535	19.1848	19.2301	19.2875	19.4399	19.4619	19.4535	19.5784	19.3145	19.6369	19.4979	19.8016	17.3232	18.3759	18.4316	19.4706	19.0222	19.7843	19.0895	19.3964	19.4488	19.6455	3	3	3	5.8	88.412	6.2774
Q01064-2;Q01064	Q01064-2;Q01064	Calcium/calmodulin-dependent 3,5-cyclic nucleotide phosphodiesterase 1B	PDE1B	18.14075	18.6035	19.3063	18.3297	18.3352	18.6297	19.6569	20.261	21.4338	19.5921	19.512	19.6476	19.5308	19.3718	20.1226	18.8289	19.0007	19.8986	18.9569	19.5346	19.0314	18.1671	18.224	18.3108	19.0254	19.3642	19.2891	17.9698	18.4652	18.0718	18.6835	18.4316	20.4506	19.5839	19.6751	19.2428	19.1743	18.234	19.2262	18.1689	2	2	2	5.6	59.05	3.2106
O00408-6;O00408-2;O00408-4;O00408-3;O00408;O00408-5	O00408-6;O00408-2;O00408-4;O00408-3;O00408;O00408-5	cGMP-dependent 3,5-cyclic phosphodiesterase	PDE2A	18.40844	18.3285	17.378	18.748	19.1148	18.1933	17.9806	18.5469	18.646	18.9733	19.1087	18.9923	18.7144	18.6542	18.7372	18.3275	17.754	18.8015	19.1214	18.565	17.9734	17.5658	16.9929	19.0539	18.7004	17.764	18.669	18.6483	18.2742	17.9002	18.0383	18.6854	18.3912	19.0248	18.702	18.2943	18.5533	17.8709	18.3778	18.2742	2	2	2	3.2	87.234	1.3117
P08559-3;P08559;P08559-2;P08559-4	P08559-3;P08559;P08559-2;P08559-4;P29803	Pyruvate dehydrogenase E1 component subunit alpha, somatic form, mitochondrial	PDHA1	22.33745	21.59	21.5439	21.8108	21.8028	21.9604	22.1213	22.1594	21.9532	22.3004	21.911	21.6409	21.8059	21.9878	21.5045	21.82	22.02	21.7856	21.4971	21.6791	21.7153	21.8372	21.7847	22.0886	21.8605	21.758	21.541	22.4028	22.1792	22.3756	21.8238	21.858	22.078	21.9508	21.7661	21.8752	21.6305	21.9035	21.7198	22.3192	10	10	10	25.6	40.188	29.529
P11177-2;P11177;P11177-3	P11177-2;P11177;P11177-3	Pyruvate dehydrogenase E1 component subunit beta, mitochondrial	PDHB	23.61526	23.953	23.6684	23.6203	23.8567	23.8889	23.7037	23.8347	24.0278	23.7841	23.5237	23.912	23.5644	23.5906	23.7016	24.0664	24.2466	23.9801	23.8001	23.6699	23.772	23.5951	23.6947	23.6636	23.5176	23.7052	24.0551	23.9256	23.8674	24.2105	23.7455	23.7887	23.8554	23.7399	23.6188	24.0977	23.7473	23.6511	23.7593	24.0011	9	9	9	34.3	37.2	216.06
P30101	P30101	Protein disulfide-isomerase A3	PDIA3	24.45444	24.3038	24.5234	24.2813	24.2585	24.2708	24.5601	24.3641	24.2359	23.5383	23.8956	23.8184	24.1814	24.3216	23.9414	25.0348	24.9842	24.9859	24.3233	24.5426	24.6215	24.423	24.5965	24.5863	24.649	24.6112	24.5571	24.2727	24.539	24.4607	24.4272	24.2702	24.3867	23.7508	24.1482	25.0016	24.4958	24.5353	24.6058	24.4241	18	18	18	44	56.782	80.544
P13667	P13667	Protein disulfide-isomerase A4	PDIA4	21.5623	22.0071	21.4564	21.0373	21.4267	21.3239	21.3922	21.8047	21.5808	20.8393	20.7586	20.87	21.4311	21.4099	21.4586	22.0697	22.2566	21.9979	21.7286	21.4187	21.5612	21.7244	21.8022	21.5781	21.4517	21.7268	21.6061	21.4588	21.3776	21.4968	21.6753	21.2626	21.5926	20.8226	21.4332	22.1081	21.5695	21.7016	21.5949	21.4444	7	7	7	15	72.932	39.6
Q15084-3;Q15084;Q15084-4;Q15084-5;Q15084-2	Q15084-3;Q15084;Q15084-4;Q15084-5;Q15084-2	Protein disulfide-isomerase A6	PDIA6	21.96497	21.7737	21.755	21.7202	22.0874	21.9721	22.0087	22.1693	21.9335	21.8518	21.3744	21.4448	21.9428	21.878	21.5885	22.3559	21.9018	22.3939	22.043	22.0963	21.995	21.9166	22.037	22.2789	22.1572	22.6373	22.3996	22.3141	22.4732	22.3597	21.8312	21.9266	22.0372	21.557	21.8031	22.2172	22.0447	22.0775	22.398	22.3823	6	6	6	21.5	47.837	162.62
Q15120;Q15120-2	Q15120;Q15120-2	[Pyruvate dehydrogenase (acetyl-transferring)] kinase isozyme 3, mitochondrial	PDK3	19.34469	18.7002	18.1545	18.6226	17.5431	18.6984	19.0337	19.0723	19.1264	20.0013	19.2155	19.6366	18.9467	19.1489	19.0023	19.2983	19.2299	19.345	18.8458	18.9166	18.7272	19.3434	19.1368	19.2166	19.2159	19.1925	18.8099	19.4114	19.443	19.2282	18.7331	18.288	19.0775	19.6178	19.0326	19.2911	18.8299	19.2322	19.0728	19.3609	2	2	2	7.6	46.938	13.432
O00764-2;O00764;O00764-3	O00764-2;O00764;O00764-3	Pyridoxal kinase	PDXK	18.6882	20.358	19.6059	20.4521	20.7569	20.4508	20.4461	20.396	20.4961	19.9893	20.5691	20.0203	20.4807	20.4994	20.0983	18.6439	17.9748	19.702	20.5026	20.5615	20.2765	20.2934	20.479	20.1823	20.1014	20.2526	20.3434	20.5003	20.7231	20.4212	19.5507	20.5533	20.4461	20.1929	20.3595	18.7736	20.4469	20.3182	20.2325	20.5482	5	5	5	26.8	31.808	124.77
P01213	P01213	Proenkephalin-B	PDYN	18.38555	18.3639	17.1143	20.7838	18.4461	20.2778	20.5796	19.9372	19.734	19.8806	21.5867	21.041	20.7837	20.8846	20.6344	16.7263	20.5338	17.3597	20.4052	20.559	21.6174	19.5971	20.3472	17.5403	19.8118	20.3293	19.8346	17.9471	19.75	17.6659	17.9546	19.8359	20.0836	20.8361	20.7675	18.2066	20.8605	19.1616	19.9919	18.4543	2	2	2	16.1	28.385	2.9004
Q15121;Q15121-2	Q15121;Q15121-2	Astrocytic phosphoprotein PEA-15	PEA15	17.57266	19.6068	17.6608	19.8687	19.4283	19.5975	20.1356	19.7661	19.2606	19.4999	19.7129	19.4692	20.383	20.0465	19.5794	18.6803	19.7707	19.3286	19.5413	19.8495	19.7206	19.8665	19.8671	19.7862	19.7087	19.8967	19.4562	19.4918	19.0519	19.2944	18.2801	19.6315	19.7207	19.5607	20.0029	19.2599	19.7038	19.84	19.6872	19.2794	2	2	2	22.3	15.04	4.4795
P30086	P30086	Phosphatidylethanolamine-binding protein 1	PEBP1	26.09468	26.3098	26.7784	26.8062	26.7127	26.668	27.0283	27.1573	26.805	26.9142	26.9148	26.9808	27.1254	26.7519	27.0312	26.1596	26.3236	26.2255	26.8464	26.9455	26.9354	26.6994	26.5756	26.547	26.8649	26.6363	26.8457	26.6308	26.3645	26.4637	26.3943	26.729	26.9969	26.9366	26.9695	26.2362	26.9091	26.6073	26.7823	26.4863	9	9	9	70.6	21.057	323.31
P01210	P01210	Proenkephalin-A	PENK	19.49701	17.8669	19.7203	19.914	19.7622	17.6033	19.7934	19.7015	20.1193	20.0054	19.7461	20.2113	19.8415	19.7559	19.9052	20.3254	20.44	20.9746	20.0199	19.3917	18.9213	19.9393	19.8948	20.2567	17.3889	19.3038	18.3929	20.4605	20.5304	20.9479	19.0281	19.0932	19.8714	19.9876	19.8342	20.58	19.4443	20.0303	18.3619	20.6463	3	3	3	19.1	30.787	71.54
Q9NQP4	Q9NQP4	Prefoldin subunit 4	PFDN4	17.75269	18.0669	18.2719	18.1803	18.4562	17.0308	18.3906	18.9662	17.5342	18.4542	18.6582	18.662	18.8243	19.58	18.6394	18.008	18.245	19.1311	18.5599	17.1436	18.5266	18.9655	19.0028	16.0762	17.8695	18.2423	18.4875	18.8664	17.789	18.9869	18.0305	17.8891	18.297	18.5915	19.0146	18.4614	18.0767	18.0148	18.1998	18.5474	2	2	2	20.1	15.314	4.2087
P17858;P17858-2	P17858;P17858-2	ATP-dependent 6-phosphofructokinase, liver type	PFKL	17.09696	17.1804	18.2257	18.4459	17.6141	16.8361	19.0924	18.8137	19.1286	19.7986	19.2392	18.7334	19.0136	19.2016	18.963	17.662	18.1998	16.8259	19.3365	18.9645	18.844	18.8687	19.666	19.0993	19.0942	19.2417	19.3134	18.7846	18.4505	18.8342	17.501	17.6321	19.0116	19.2571	19.0594	17.5626	19.0483	19.2113	19.2164	18.6898	5	3	3	9.9	85.018	5.4489
P08237-2;P08237;P08237-3	P08237-2;P08237;P08237-3	ATP-dependent 6-phosphofructokinase, muscle type	PFKM	23.36946	23.0692	23.1231	23.1656	22.9566	23.2123	22.8136	23.2541	22.9393	23.3688	23.5758	23.3027	23.5156	23.4798	23.2915	23.4311	23.7399	23.4004	23.3144	23.2809	23.3791	23.3791	23.6135	23.3406	23.3897	23.4631	23.6392	23.3512	23.1025	23.0453	23.1872	23.1115	23.0023	23.4158	23.429	23.5238	23.3248	23.4444	23.4973	23.1664	19	19	18	34.3	81.775	320.72
Q01813;Q01813-2	Q01813;Q01813-2	ATP-dependent 6-phosphofructokinase, platelet type	PFKP	17.28925	21.2153	21.144	20.6241	20.4715	20.7737	21.355	21.594	21.369	21.2795	20.9608	21.2108	20.7286	20.693	21.0776	21.3574	22.0677	21.6406	20.8099	21.269	20.8075	20.7502	21.4154	20.8976	20.5452	20.7457	21.1901	20.9895	20.8422	20.9868	19.8829	20.6231	21.4394	21.1504	20.8331	21.6886	20.9621	21.021	20.827	20.9395	10	9	8	16.8	85.595	144.52
P07737	P07737;CON__P02584	Profilin-1	PFN1	23.54168	23.4224	23.2736	23.2319	23.5745	23.5529	23.4702	23.3665	23.6296	23.0679	23.2017	23.1517	23.2884	23.3404	23.4347	23.0827	23.4568	23.0771	23.4265	23.1735	23.3869	23.2569	23.3069	23.4556	23.5589	23.5578	23.327	23.7782	23.4948	23.5456	23.4125	23.4531	23.4888	23.1405	23.3545	23.2055	23.329	23.3398	23.4812	23.6062	6	6	6	47.1	15.054	41.074
P35080;P35080-2	P35080;P35080-2	Profilin-2	PFN2	22.6219	23.1715	22.9867	22.7577	22.9821	23.0247	23.3769	22.6236	22.6239	22.6928	22.5871	22.7781	22.5547	22.7289	22.5789	23.1613	22.7067	23.0989	22.5015	22.6093	22.3838	21.9252	22.6936	22.1061	22.6613	22.5741	22.6908	22.596	22.8103	22.8206	22.9267	22.9215	22.8748	22.686	22.6208	22.989	22.4982	22.2416	22.6421	22.7423	4	4	4	27.1	15.046	147.11
P18669	P18669;Q8N0Y7;P15259	Phosphoglycerate mutase 1	PGAM1	25.18548	25.0341	24.893	25.3186	25.1466	25.2921	25.659	25.2518	25.6143	24.8667	24.7473	24.8791	24.7905	24.8718	24.7242	25.2731	25.0616	24.9161	24.6916	24.9862	24.9125	25.4489	25.3015	25.4191	25.0635	25.0717	25.0242	25.3135	25.2514	25.3703	25.0375	25.2524	25.5084	24.831	24.7955	25.0836	24.8634	25.3899	25.0531	25.3117	11	11	11	46.9	28.804	323.31
P52209-2;P52209	P52209-2;P52209	6-phosphogluconate dehydrogenase, decarboxylating	PGD	22.69032	22.5656	22.516	22.5241	22.7159	22.5671	22.8281	22.7474	22.8377	22.9988	22.8159	22.7347	22.9715	22.8355	23.0479	22.7363	22.9176	23.0553	22.6395	22.2749	22.5349	22.2438	22.2107	22.404	22.5964	22.5815	22.7727	22.473	22.0646	22.2424	22.5906	22.6024	22.8044	22.8498	22.9516	22.9031	22.4831	22.2862	22.6502	22.26	5	5	5	17.7	51.872	68.523
P00558;P00558-2	P00558;P00558-2;P07205	Phosphoglycerate kinase 1	PGK1	25.67255	25.7945	25.8453	25.6653	25.671	25.5664	25.7697	25.6464	25.6779	25.72	25.8962	25.7627	25.8673	25.8777	25.7814	25.9838	25.5049	25.8707	25.7782	25.6393	26.0094	25.7369	25.8471	25.6449	25.9652	25.975	26.1177	25.5816	25.4987	25.5997	25.7708	25.6343	25.698	25.793	25.8421	25.7865	25.809	25.743	26.0193	25.56	17	17	17	55.2	44.614	323.31
O95336	O95336	6-phosphogluconolactonase	PGLS	20.05457	19.8123	20.1845	19.7619	20.3077	19.9475	20.4965	19.9685	20.3535	20.0926	20.3814	20.3565	18.5803	20.4576	18.4608	17.4518	20.51	20.0817	19.702	20.1309	19.9744	19.6438	19.9413	19.9745	19.8071	19.8882	19.4397	19.8186	20.0469	19.8938	20.0171	20.0057	20.2728	20.2768	19.1663	19.3478	19.9358	19.8532	19.7117	19.9198	3	3	3	19	27.547	6.565
P36871;P36871-2;P36871-3	P36871;P36871-2;P36871-3	Phosphoglucomutase-1	PGM1	22.10537	21.6424	22.0742	21.8482	21.7306	21.8022	21.701	21.8998	21.8915	21.7858	21.6488	21.8357	21.7322	21.8197	21.7953	21.4911	21.8623	21.925	21.8073	22.1575	22.0603	21.5885	21.8077	21.52	21.6922	21.8339	21.6512	21.4311	21.3619	21.6683	21.9407	21.7936	21.8308	21.7568	21.7824	21.7595	22.0084	21.6387	21.7257	21.4871	7	7	7	16	61.448	236.48
O00264;O00264-2	O00264;O00264-2	Membrane-associated progesterone receptor component 1	PGRMC1	21.9578	22.1779	22.3211	22.7066	22.6231	22.9598	22.3653	22.2771	22.382	21.0923	20.7058	20.9299	20.6025	20.403	20.6608	21.4806	21.9718	21.7758	21.5266	21.4597	21.2213	22.4756	22.3744	22.625	21.4001	21.2624	21.4989	22.4273	22.6313	22.4253	22.1523	22.7631	22.3414	20.9093	20.5554	21.7427	21.4025	22.4916	21.3871	22.4946	4	4	4	28.2	21.671	67.499
O15173;O15173-2	O15173;O15173-2	Membrane-associated progesterone receptor component 2	PGRMC2	20.25903	19.7519	20.7978	20.0036	20.266	20.209	19.8404	20.156	20.2275	17.817	18.5005	19.2993	19.0248	18.9449	18.7345	19.4642	19.8732	20.275	19.773	19.9458	19.895	19.6847	19.901	19.6922	20.3797	20.1187	19.3874	20.1287	20.3307	20.107	20.2696	20.1595	20.0746	18.5389	18.9014	19.8708	19.8713	19.7593	19.9619	20.1888	4	4	4	18.8	23.818	9.2576
P35232	P35232;P35232-2	Prohibitin	PHB	23.19823	23.1181	22.8664	23.6348	23.4458	23.5274	23.6253	23.2671	23.4806	23.9726	23.8967	23.8439	23.4916	23.8377	23.7286	23.5858	23.3354	23.6227	23.4656	23.3996	23.5586	23.6898	23.4928	23.4223	23.3947	23.4569	23.2544	23.7258	23.5242	23.547	23.0609	23.536	23.4577	23.9044	23.6859	23.5146	23.4746	23.5349	23.3686	23.599	7	7	7	34.9	29.804	165.9
Q99623-2;Q99623	Q99623-2;Q99623	Prohibitin-2	PHB2	23.7237	23.5429	23.2033	23.4565	23.4025	23.2156	23.2318	23.1764	23.2183	23.7848	23.8814	23.2265	23.6158	23.5401	23.5036	23.785	23.1435	23.3297	23.1918	23.3557	23.624	23.3048	23.1424	23.111	23.1409	23.211	23.4273	23.2434	23.3487	23.1931	23.4899	23.3582	23.2088	23.6309	23.5532	23.4194	23.3905	23.186	23.2597	23.2617	10	10	10	47.9	29.043	49.167
O43175	O43175	D-3-phosphoglycerate dehydrogenase	PHGDH	22.26834	21.8522	22.3626	21.8096	21.9441	22.0092	22.6385	22.3764	22.8148	21.7166	21.6976	21.6736	21.8283	21.8028	21.9228	22.0316	22.0002	21.753	21.6068	21.8349	21.7904	22.027	21.6805	22.0728	21.5053	21.6376	21.4788	21.7501	21.7073	21.7873	22.1611	21.9209	22.6099	21.6959	21.8513	21.9283	21.744	21.9268	21.5406	21.7482	9	9	9	21.4	56.65	27.94
Q9NRX4;Q9NRX4-2	Q9NRX4;Q9NRX4-2	14 kDa phosphohistidine phosphatase	PHPT1	17.22252	18.1806	19.4689	17.3782	18.5634	18.4616	18.5245	18.6546	18.6896	16.826	18.3058	17.7591	18.4546	18.4813	18.077	17.4786	17.9515	18.3881	18.0386	16.7316	18.1651	17.7331	18.8915	19.0894	18.214	18.1774	18.1519	18.3964	18.0803	18.2779	18.2907	18.1344	18.6229	17.6303	18.3377	17.9394	17.6451	18.5713	18.1811	18.2515	3	3	3	41.6	13.832	6.3306
Q96FC7;Q96FC7-2	Q96FC7;Q96FC7-2;Q96FC7-3	Phytanoyl-CoA hydroxylase-interacting protein-like	PHYHIPL	21.361	21.4506	20.9766	20.705	21.0993	21.5248	20.8166	21.4699	21.6573	20.9462	20.5756	21.0089	20.8135	20.7021	20.8193	22.0832	21.7545	21.5989	20.7994	20.3015	21.2193	20.9615	20.5821	21.2426	20.9277	21.2848	21.5053	21.352	21.6173	21.4054	21.2627	21.1097	21.3146	20.8436	20.7783	21.8122	20.7734	20.9287	21.2393	21.4582	5	5	4	17.6	42.486	41.942
Q9BTU6	Q9BTU6	Phosphatidylinositol 4-kinase type 2-alpha	PI4K2A	17.46685	17.9794	18.7616	17.9883	17.5248	17.9341	17.5381	17.695	18.0531	17.4077	18.0425	17.8474	18.2291	17.7516	18.8944	18.3815	18.2199	18.3291	17.4904	17.6188	17.871	17.6818	17.6535	17.7579	17.5024	17.7343	17.7231	17.9757	17.746	17.8848	18.0693	17.8157	17.7621	17.7659	18.2917	18.3102	17.6601	17.6977	17.6533	17.8688	2	2	2	4.6	54.022	2.4621
Q13526	Q13526;O15428	Peptidyl-prolyl cis-trans isomerase NIMA-interacting 1	PIN1	21.08997	21.2682	21.2685	21.206	20.8826	21.1256	21.072	21.6102	21.1598	20.785	21.0657	20.7697	20.6016	21.3913	20.8314	20.9147	21.9535	21.5139	20.8414	20.5805	20.7218	21.0104	21.0229	20.8672	21.0471	21.541	21.2129	21.2887	21.6987	21.3793	21.2089	21.0714	21.2807	20.8735	20.9414	21.4607	20.7146	20.9668	21.267	21.4555	3	3	3	28.2	18.243	6.4309
P48426-2;P48426	P48426-2;P48426	Phosphatidylinositol 5-phosphate 4-kinase type-2 alpha	PIP4K2A	20.22447	20.1372	20.179	19.9672	19.7905	19.8911	19.9436	17.5723	19.9504	20.1351	19.823	19.8933	19.7429	19.7599	20.1134	19.9837	19.6222	19.63	19.7611	19.3394	19.4408	20.0605	19.7509	19.9969	19.9215	20.0439	20.0323	19.9893	19.8088	19.7317	20.1802	19.8829	19.1554	19.9505	19.8721	19.7453	19.5138	19.9361	19.9992	19.8433	3	3	2	11.8	39.802	60.871
Q9GZP4-2;Q9GZP4	Q9GZP4-2;Q9GZP4	PITH domain-containing protein 1	PITHD1	20.49189	18.103	19.257	20.6276	21.4363	21.034	20.1382	20.4855	21.0346	20.4918	20.6188	20.0992	20.5447	20.6419	20.5069	20.7978	17.9842	18.1334	17.8119	20.7312	17.3896	20.5159	17.3355	20.5013	20.1734	20.3813	20.5628	20.7238	20.7328	20.9342	19.284	21.0326	20.5528	20.4033	20.5645	18.9718	18.6443	19.4509	20.3725	20.7969	4	4	4	21.9	24.121	4.1554
Q00169	Q00169	Phosphatidylinositol transfer protein alpha isoform	PITPNA	19.356	17.4388	18.7092	18.6895	19.1961	19.1734	19.0804	19.1808	19.1917	19.5569	19.7296	19.2734	19.2888	19.7283	19.6026	19.1676	19.578	19.4407	17.2355	19.1579	18.8324	18.7183	18.8638	19.065	19.473	19.1327	19.0802	18.6551	19.0397	19.1023	18.5013	19.0197	19.151	19.52	19.5399	19.3954	18.4086	18.8824	19.2286	18.9324	3	3	3	17.8	31.806	11.039
P14618;P14618-3	P14618;P14618-3;P30613-2;P30613	Pyruvate kinase PKM	PKM	26.86832	26.6475	26.8427	27.1182	27.0065	27.1291	26.9281	27.0823	27.006	27.1746	27.366	27.3313	27.0835	27.2118	27.3542	26.7419	26.6239	26.3962	27.0745	27.1274	27.3248	26.8675	26.7839	26.8231	27.0724	26.9173	27.1103	26.5581	26.5912	26.6927	26.7861	27.0846	27.0055	27.2906	27.2165	26.5873	27.1756	26.8249	27.0333	26.614	28	28	4	62.5	57.936	323.31
P14618-2	P14618-2	Pyruvate kinase PKM	PKM	20.32652	20.4318	20.5567	21.0654	20.9719	20.9783	20.835	20.9074	20.8936	21.4323	21.3946	21.1876	21.5105	21.3895	21.3593	20.5012	20.8861	18.9677	20.8755	21.1365	21.4062	20.8094	20.8328	21.0879	21.0991	21.303	21.1085	20.9327	21.2521	20.7281	20.4383	21.0052	20.8787	21.3382	21.4198	20.1183	21.1394	20.91	21.1702	20.971	27	3	3	61.2	58.061	28.998
Q8NHP8;Q8NHP8-2	Q8NHP8;Q8NHP8-2	Putative phospholipase B-like 2	PLBD2	20.34419	19.8391	18.3195	19.8719	20.3299	19.1594	19.9601	20.0599	19.722	20.8159	20.7973	20.9033	20.6723	20.673	20.8444	19.7705	20.263	19.954	20.6483	20.1258	20.3293	20.3743	20.4114	20.2314	20.2278	20.8368	20.7788	20.3692	20.586	20.4428	19.5009	19.7871	19.914	20.8388	20.7299	19.9959	20.3678	20.3391	20.6145	20.466	4	4	4	7.5	65.471	8.1925
Q9NQ66-2;Q9NQ66	Q9NQ66-2;Q9NQ66	1-phosphatidylinositol 4,5-bisphosphate phosphodiesterase beta-1	PLCB1	19.88235	19.7287	19.936	19.796	19.8044	19.8891	19.391	20.4234	19.6568	20.0343	20.4346	20.3724	20.4159	20.45	20.1144	20.4168	20.236	20.3126	20.5636	20.1406	20.071	19.9135	17.6335	20.0125	20.2164	20.2942	20.0104	20.1652	20.4798	20.1076	19.849	19.8298	19.8237	20.2804	20.3268	20.3218	20.2584	19.1865	20.1737	20.2509	6	6	6	7	133.7	13.931
P51178;P51178-2	P51178;P51178-2	1-phosphatidylinositol 4,5-bisphosphate phosphodiesterase delta-1	PLCD1	19.62838	19.5205	19.8169	19.1873	19.2989	19.3193	19.3987	19.2293	19.1069	19.3001	19.2428	19.4625	19.4317	19.7857	19.8924	19.7682	20.1794	19.2821	19.129	19.1712	19.1133	18.836	18.9357	19.36	18.3581	18.7815	18.8216	18.8408	18.8762	18.6681	19.6552	19.2685	19.245	19.3351	19.7033	19.7432	19.1378	19.0439	18.6537	18.795	5	5	5	8.3	85.664	7.1016
Q8IV08	Q8IV08	Phospholipase D3	PLD3	26.31112	26.0632	26.0439	25.6162	25.8869	25.7327	25.4379	25.4238	25.4779	26.4463	26.6139	26.4302	26.4782	26.3951	26.3196	25.3124	25.5285	25.6028	25.2939	25.4173	25.5762	25.6658	25.6959	25.5662	25.672	25.7864	25.754	25.6046	25.5934	25.7693	26.1394	25.7453	25.4465	26.4968	26.3976	25.4812	25.4291	25.6426	25.7375	25.6557	9	9	9	23.3	54.705	159.75
Q15149-7;Q15149-8;Q15149-9;Q15149-5;Q15149-4;Q15149-6;Q15149-3;Q15149-2;Q15149	Q15149-7;Q15149-8;Q15149-9;Q15149-5;Q15149-4;Q15149-6;Q15149-3;Q15149-2;Q15149;P58107	Plectin	PLEC	22.08369	22.5895	22.186	22.4392	22.5263	22.5831	23.1881	23.0656	22.7621	22.5193	22.1211	21.91	21.952	22.1241	21.9969	21.7088	22.4919	22.0118	22.2356	22.0979	22.3913	22.1539	22.1927	22.3927	21.7972	22.0584	22.0382	21.9327	21.8019	21.6335	22.2864	22.5162	23.0052	22.1835	22.0243	22.0709	22.2416	22.2464	21.9646	21.7894	26	26	26	7.3	512.6	75.49
P60201;P60201-2	P60201;P60201-2	Myelin proteolipid protein	PLP1	27.91091	28.168	27.8811	27.3036	26.978	27.1658	26.5015	26.2378	25.7238	27.6317	27.6302	27.7398	27.5878	27.8557	27.6427	26.2721	26.7085	26.044	27.8655	27.4027	27.4174	26.2177	26.3335	26.2276	26.6078	27.0983	26.9922	26.1529	25.9338	26.2157	27.9867	27.1491	26.1544	27.6672	27.6954	26.3415	27.5619	26.2596	26.8994	26.1008	6	6	6	22.7	30.077	323.31
P02689	P02689;P15090	Myelin P2 protein	PMP2	22.23084	22.5183	22.6252	21.1428	22.2516	21.9029	21.1823	21.013	21.5666	21.3059	21.7645	21.6413	22.0991	22.3226	22.0549	21.1903	21.9199	21.0909	21.0924	21.9862	21.1331	20.9496	20.7126	19.8926	20.5592	20.5197	20.7401	21.3282	21.8252	21.271	22.4581	21.7658	21.254	21.5706	22.1589	21.4004	21.4039	20.5183	20.6063	21.4748	4	4	4	26.5	14.909	22.426
Q8IY17-5;Q8IY17-2;Q8IY17-3;Q8IY17;Q8IY17-4	Q8IY17-5;Q8IY17-2;Q8IY17-3;Q8IY17;Q8IY17-4	Neuropathy target esterase	PNPLA6	18.2609	19.088	17.0659	17.5249	17.6189	17.5453	18.0951	17.8289	17.2513	18.9693	17.8682	17.891	16.9627	18.2911	18.1387	18.5517	18.7979	18.4571	17.4398	18.0439	18.3188	17.4628	18.259	18.1809	18.1909	17.5225	18.3257	17.17	17.5395	18.1241	18.1383	17.563	17.7251	18.2428	17.7975	18.6023	17.9342	17.9676	18.013	17.6112	2	2	2	1.9	143.35	3.7489
Q15181	Q15181	Inorganic pyrophosphatase	PPA1	20.4287	20.0503	18.0447	20.4931	20.3934	20.5708	21.0931	20.6895	20.5751	20.9819	20.9283	21.0799	21.0771	20.7643	21.1898	20.5385	21.0987	20.7497	20.7618	20.93	20.8112	20.8146	20.6378	20.6513	21.0492	20.9834	20.9576	20.8411	21.1386	21.1323	19.5079	20.4858	20.7859	20.9967	21.0104	20.7956	20.8343	20.7012	20.9967	21.0373	2	2	2	13.1	32.66	14.769
P62937;P62937-2	P62937;P62937-2;P0DN26;A0A0B4J2A2;A0A075B759;Q9Y536;F5H284	Peptidyl-prolyl cis-trans isomerase A	PPIA	26.22358	25.861	25.7243	26.3672	26.3935	26.3758	26.4319	25.7969	26.0312	25.6214	25.4374	25.6244	25.9766	26.0976	26.0512	25.5908	25.9391	25.6834	25.5818	25.8752	26.0898	26.5042	26.4067	26.416	25.8743	25.9396	26.0104	26.1845	26.1766	26.3261	25.9363	26.3788	26.0867	25.5611	26.0418	25.7378	25.8489	26.4423	25.9414	26.2291	11	11	11	58.2	18.012	133.72
P23284	P23284	Peptidyl-prolyl cis-trans isomerase B	PPIB	22.6235	21.5403	21.1454	21.2933	22.1117	20.1913	22.0081	21.8779	20.7355	20.8656	21.0631	16.5111	21.3229	21.2358	21.2811	21.7437	21.6546	21.6603	22.2968	21.8244	21.6365	22.0843	22.1521	21.7443	21.9478	21.9279	21.9027	21.2363	21.8974	21.8719	21.7698	21.1988	21.5405	19.4799	21.2799	21.6862	21.9192	21.9936	21.9261	21.6685	4	4	4	20.4	23.742	16.822
Q9Y570;Q9Y570-4	Q9Y570;Q9Y570-4;Q9Y570-2	Protein phosphatase methylesterase 1	PPME1	17.9949	18.8535	17.7045	18.3404	18.5763	18.0755	18.214	16.8968	19.1791	18.0419	17.6417	18.3074	17.6317	17.7421	17.4557	19.7439	18.5004	18.4676	17.6227	17.3407	17.7858	18.7397	18.8563	19.07	17.9905	18.082	18.8759	18.3214	18.0161	19.062	18.1843	18.3307	18.0966	17.997	17.6098	18.904	17.5831	18.8887	18.3162	18.4665	3	3	3	11.1	42.315	2.8703
P62140;P62136;P62136-2	P62140;P62136;P62136-2;P62136-3	Serine/threonine-protein phosphatase PP1-beta catalytic subunit	PPP1CB;PPP1CA	19.61324	20.7226	19.9424	20.3495	20.3559	20.4031	20.8602	20.5571	21.1936	20.9047	20.7363	20.6325	21.0562	20.9734	20.9032	17.8419	20.8962	20.6608	20.7425	20.743	20.7333	20.7925	20.8857	20.0946	21.1301	20.5103	20.8955	20.4964	20.989	20.8734	20.0927	20.3695	20.8703	20.7578	20.9776	19.7997	20.7396	20.5909	20.8453	20.7863	7	7	3	25.7	37.186	27.502
P36873;P36873-2	P36873;P36873-2	Serine/threonine-protein phosphatase PP1-gamma catalytic subunit	PPP1CC	18.63938	19.138	17.5751	16.9566	19.1958	18.744	18.9656	18.6995	18.0262	18.6669	19.1511	19.7342	17.9689	19.424	17.66	17.9032	18.7872	18.7129	18.8924	18.6098	18.4769	18.6642	19.0103	18.7192	18.8985	19.1185	18.9017	18.9661	19.2311	18.3797	18.4508	18.2988	18.5638	19.1841	18.351	18.4678	18.6597	18.7979	18.9729	18.859	6	2	2	25.1	36.983	2.6713
Q9UD71;Q9UD71-2	Q9UD71;Q9UD71-2	Protein phosphatase 1 regulatory subunit 1B	PPP1R1B	19.3749	20.0592	19.544	21.638	21.8434	23.0056	21.6972	21.9307	22.0614	21.3189	21.5185	21.9312	21.151	21.4203	22.073	17.6356	17.626	21.4723	20.8913	21.2308	21.9709	20.1148	21.4126	21.6036	21.3658	21.4572	21.6965	21.513	21.1042	20.851	19.6593	22.1623	21.8964	21.5895	21.5481	18.9113	21.3644	21.0436	21.5065	21.1561	4	4	4	36.8	22.963	14.934
Q15435-2;Q15435;Q15435-5;Q15435-4;Q15435-3	Q15435-2;Q15435;Q15435-5;Q15435-4;Q15435-3	Protein phosphatase 1 regulatory subunit 7	PPP1R7	20.81253	19.8683	17.7859	19.8967	20.0714	19.9575	19.9138	20.0475	20.1378	18.0773	19.8166	17.9768	20.3392	20.2265	20.1769	20.3095	19.3923	19.8529	20.3594	20.1402	20.3717	19.9727	19.9678	19.7355	20.2239	19.7399	19.9461	19.7705	19.762	19.7469	19.4889	19.9752	20.033	18.6235	20.2475	19.8516	20.2904	19.892	19.9699	19.7598	4	4	4	15.1	36.837	32.4
P67775;P62714;P67775-2	P67775;P62714;P67775-2	Serine/threonine-protein phosphatase 2A catalytic subunit alpha isoform	PPP2CA;PPP2CB	21.74279	21.3892	21.6186	21.403	21.3583	21.5956	21.5272	21.7772	21.609	21.5985	21.1804	21.5609	21.5419	21.6191	21.1253	21.484	21.4732	21.6111	21.354	21.1905	21.3455	21.3651	21.8581	21.4391	21.222	21.5923	21.6332	21.631	21.7997	21.5208	21.5835	21.4523	21.6378	21.4466	21.4288	21.5228	21.2967	21.5541	21.4825	21.6505	6	6	6	26.5	35.594	161.92
P30153	P30153	Serine/threonine-protein phosphatase 2A 65 kDa regulatory subunit A alpha isoform	PPP2R1A	22.75902	22.4697	22.593	22.4715	22.61	22.3745	22.3389	22.5618	22.1779	22.2491	22.3781	22.4307	22.3811	22.3187	22.0769	22.5975	22.3553	22.9922	21.9927	22.2154	22.4676	22.2561	22.7269	22.5184	22.2486	22.3489	22.1519	22.5897	22.6071	22.7048	22.6072	22.4854	22.3596	22.3526	22.2589	22.6483	22.2253	22.5005	22.2498	22.6339	10	10	7	23.8	65.308	27.887
P63151;P63151-2	P63151;P63151-2;Q9Y2T4-3;Q00005-6;Q9Y2T4-4;Q00005;Q00005-2;Q9Y2T4-2;Q9Y2T4;Q00005-3;Q66LE6;Q00005-4;Q00005-5;Q00005-7	Serine/threonine-protein phosphatase 2A 55 kDa regulatory subunit B alpha isoform	PPP2R2A	20.31507	20.7309	20.3221	20.0503	20.0169	19.7452	20.393	20.4912	20.435	20.604	20.2508	20.0608	19.983	19.9847	19.9763	20.7976	20.378	20.4846	19.803	20.099	20.4198	20.2662	20.0386	20.3772	20.1387	19.8731	20.0532	20.136	20.2912	20.5014	20.456	19.9374	20.4397	20.3052	19.9813	20.5534	20.1073	20.2273	20.0217	20.3095	3	3	3	8.1	51.691	5.6344
Q08209;Q08209-2;Q08209-3;Q08209-5;Q08209-4	Q08209;Q08209-2;Q08209-3;Q08209-5;Q08209-4;P16298-2;P16298-3;P16298;P16298-4;P48454-2;P48454;P48454-3	Serine/threonine-protein phosphatase 2B catalytic subunit alpha isoform	PPP3CA	22.02394	22.3909	22.1446	23.4441	23.4865	23.587	23.0843	23.135	23.2273	23.6405	23.8451	23.7935	23.8252	23.9584	23.1571	22.9153	23.1502	23.654	23.3651	23.6653	23.7349	23.4319	23.1378	23.0523	23.3781	23.2089	23.0499	23.0162	23.0464	23.1435	22.1865	23.5059	23.1488	23.7597	23.6469	23.2398	23.5884	23.2073	23.2123	23.0687	14	14	14	34.7	58.687	75.377
P53041	P53041	Serine/threonine-protein phosphatase 5	PPP5C	17.84113	18.4238	18.4384	17.3079	18.2992	16.7524	19.4226	17.1004	19.361	19.5238	19.5977	18.556	17.8199	19.4421	17.2343	19.1703	17.1185	17.7026	19.3456	16.7586	17.3642	19.2225	19.1818	19.3161	19.5063	19.6799	19.1714	19.1733	19.4692	19.4015	18.2344	17.4532	18.628	19.2258	18.1654	17.9972	17.8228	19.2401	19.4525	19.348	2	2	2	5.2	56.878	2.9897
P50897;P50897-2	P50897;P50897-2	Palmitoyl-protein thioesterase 1	PPT1	24.67691	24.6846	25.2371	24.3709	24.1586	24.3044	23.5356	24.0917	24.5072	24.4736	24.8326	24.6072	24.428	24.4644	24.3545	25.1598	25.1825	25.7116	24.0051	24.7935	24.8926	24.2578	23.9888	24.4186	23.497	24.5833	24.3449	25.0606	24.3466	25.0786	24.8662	24.278	24.0449	24.6378	24.4156	25.3513	24.5637	24.2217	24.1417	24.8286	6	6	6	32.7	34.193	146.72
O60831	O60831	PRA1 family protein 2	PRAF2	19.59667	20.0927	19.9811	19.7553	19.8779	19.7525	19.5532	20.0115	19.1265	18.3268	18.0464	18.4441	18.3988	19.3603	18.6863	19.3619	19.5321	20.3509	19.1299	19.2097	19.4968	19.4524	19.4175	19.3201	18.7365	16.3607	19.7354	19.9987	20.5383	20.2579	19.8902	19.7952	19.5637	18.2724	18.8151	19.7483	19.2788	19.3967	18.2775	20.2649	3	3	3	22.5	19.258	6.7195
P42785;P42785-2	P42785;P42785-2	Lysosomal Pro-X carboxypeptidase	PRCP	22.82873	23.3431	22.9639	23.5458	23.3725	23.1337	23.507	23.4364	23.7486	24.0494	23.8697	23.5633	24.1947	23.9593	23.7927	23.298	23.335	23.0075	23.8145	23.6272	23.6457	23.6702	23.5703	23.6822	23.3452	23.4399	23.4073	23.5915	23.7124	23.4847	23.0453	23.3507	23.564	23.8274	23.9822	23.2135	23.6958	23.6409	23.3974	23.5962	10	10	10	21.4	55.799	98.704
Q06830	Q06830	Peroxiredoxin-1	PRDX1	26.01506	25.953	26.3129	25.8301	25.5464	25.4855	26.4177	25.7591	26.2276	26.2599	26.1436	26.1754	26.1931	26.1067	26.087	25.7888	26.1102	25.8779	26.0402	26.0275	25.9107	25.8578	25.5444	25.6636	25.9365	25.9254	26.1769	25.0904	25.1087	25.1369	26.0936	25.6207	26.1348	26.193	26.1289	25.9257	25.9928	25.6886	26.0129	25.112	14	14	11	56.3	22.11	163.97
P32119	P32119;P32119-2	Peroxiredoxin-2	PRDX2	24.77841	23.6675	23.8002	24.4037	24.5728	24.3299	24.5366	24.4976	24.3131	24.4843	24.8885	24.7682	24.5494	24.8176	24.7784	24.5088	23.8238	24.1301	24.6188	24.9002	24.8892	24.4221	24.5493	24.6427	24.6721	24.7628	25.0409	24.2611	24.3715	24.2966	24.0821	24.4355	24.4491	24.7137	24.7151	24.1542	24.8027	24.5381	24.8253	24.3097	10	9	9	46.5	21.892	100.46
P30048-2;P30048	P30048-2;P30048	Thioredoxin-dependent peroxide reductase, mitochondrial	PRDX3	23.35016	23.2872	23.1533	23.7507	23.9459	23.906	23.8111	24.0555	24.043	23.7906	24.4337	23.898	24.0638	24.1243	24.2536	23.1598	23.3402	23.1715	24.1065	24.0361	24.388	23.962	24.0828	23.889	23.9899	24.0483	24.6014	24.0076	24.0822	24.1754	23.2635	23.8676	23.9699	24.0408	24.1472	23.2238	24.1769	23.9779	24.2132	24.0884	4	4	4	28.6	25.838	196.98
Q13162	Q13162	Peroxiredoxin-4	PRDX4	19.05115	18.886	19.142	19.2529	19.5513	19.2747	19.5211	19.5015	19.4065	17.8308	18.2214	17.8243	18.9235	18.7327	18.7103	19.8022	19.0702	18.0094	19.4757	19.6147	18.8943	19.6664	19.0976	19.0282	19.7679	19.1519	18.7806	19.2013	19.4906	19.1832	19.0264	19.3596	19.4764	17.9589	18.7888	18.9606	19.3282	19.2641	19.2335	19.2917	5	3	3	20.3	30.54	15.372
P30044-2;P30044;P30044-3;P30044-4	P30044-2;P30044;P30044-3;P30044-4	Peroxiredoxin-5, mitochondrial	PRDX5	23.55438	23.5183	23.5587	23.6036	23.6353	23.4189	23.7793	23.659	23.677	23.6367	23.1996	23.3424	23.4785	23.383	23.5949	23.4947	24.1022	23.483	23.5661	23.5766	23.8471	23.6215	23.6144	23.2141	23.6673	23.6531	24.0309	23.5922	23.2234	23.6029	23.5438	23.5526	23.7051	23.3929	23.4855	23.6933	23.6632	23.4833	23.7837	23.4728	10	10	10	74.1	17.031	91.383
P30041	P30041	Peroxiredoxin-6	PRDX6	25.72145	25.2228	25.5202	25.0282	25.2081	25.3197	25.7237	25.5652	25.6414	24.8472	24.9012	24.8126	25.1764	25.4816	25.3455	25.0616	25.177	25.2414	24.9729	25.0614	25.0985	25.0052	24.9798	25.0314	25.0485	25.1133	25.099	24.6551	24.594	24.7329	25.4881	25.1853	25.6434	24.8537	25.3345	25.16	25.0442	25.0054	25.0869	24.6607	16	16	16	77.2	25.035	323.31
Q4J6C6-4;Q4J6C6-3;Q4J6C6;Q4J6C6-2	Q4J6C6-4;Q4J6C6-3;Q4J6C6;Q4J6C6-2	Prolyl endopeptidase-like	PREPL	19.81275	18.3163	18.4521	19.6073	19.3805	18.1081	19.4808	19.406	19.2179	19.3852	17.1171	18.9326	17.1575	17.4312	18.976	17.6954	17.16	18.741	19.3393	19.2536	19.3901	19.2555	19.7747	19.5643	19.698	19.6346	19.4777	19.4434	19.2026	19.462	18.8604	19.0319	19.3682	18.4783	17.8549	17.8655	19.3277	19.5315	19.6034	19.3693	2	2	2	4.2	73.351	4.9158
P17612-2;P17612	P17612-2;P17612	cAMP-dependent protein kinase catalytic subunit alpha	PRKACA	18.42816	18.7849	18.5699	17.5546	17.1937	18.2468	18.0414	19.4935	17.9836	18.2696	18.4847	18.9255	18.9159	18.4246	18.9655	17.8831	17.2624	17.9561	17.443	18.7337	17.0429	19.2528	19.3954	18.7161	19.61	19.4423	19.7075	18.9195	19.3899	17.8947	18.5943	17.6651	18.5062	18.5599	18.7687	17.7005	17.7399	19.1214	19.5866	18.7347	2	2	2	8.5	39.821	7.5139
P13861-2;P13861	P13861-2;P13861	cAMP-dependent protein kinase type II-alpha regulatory subunit	PRKAR2A	20.3263	20.2454	19.1316	20.013	20.5338	18.8129	19.8171	20.3899	20.262	19.9247	17.5347	17.547	20.3908	20.536	19.8593	20.3989	19.9596	20.0114	20.5613	20.1682	20.0944	20.7231	20.669	20.3064	20.279	20.3846	20.0859	20.5633	20.4965	20.6484	19.9011	19.7866	20.1564	18.3355	20.262	20.1233	20.2746	20.5662	20.2498	20.5694	6	4	4	23.8	43.066	23.752
P31323	P31323	cAMP-dependent protein kinase type II-beta regulatory subunit	PRKAR2B	21.91834	21.4838	22.0847	21.8864	21.8788	21.878	21.7414	21.945	21.997	21.2657	21.3576	21.6134	20.5619	21.2185	21.0331	22.2804	21.6343	22.6471	21.9756	22.2432	22.0589	22.3925	22.2087	22.3958	21.999	22.3199	22.421	22.2005	22.1704	21.9631	21.8289	21.8811	21.8945	21.4122	20.9379	22.1873	22.0926	22.3323	22.2466	22.1114	9	9	7	32.5	46.302	104.57
P14314-2;P14314	P14314-2;P14314	Glucosidase 2 subunit beta	PRKCSH	21.89734	22.0766	21.5279	21.5428	21.4115	21.4945	20.9004	20.8536	21.3161	20.8793	20.8078	20.9858	20.9126	20.8343	20.816	21.7257	21.6718	21.2483	21.1297	21.1158	20.8897	21.6173	21.266	21.2545	20.9158	21.1646	21.2201	21.4548	21.0079	21.5049	21.8339	21.4829	21.0234	20.891	20.8543	21.5486	21.0451	21.3793	21.1002	21.3225	4	4	4	8.4	59.177	46.338
O75569-3;O75569-2;O75569	O75569-3;O75569-2;O75569	Interferon-inducible double-stranded RNA-dependent protein kinase activator A	PRKRA	21.43155	21.3151	21.5454	21.8956	21.4583	21.8064	22.0525	22.1355	21.8668	21.3566	21.0401	20.8981	20.8996	20.9444	20.6265	22.2909	21.9821	22.7094	21.2016	20.9557	21.7496	21.8016	21.6236	21.7112	22.1878	21.7678	21.8062	22.3081	22.3193	22.6056	21.4307	21.7201	22.0183	21.0982	20.8235	22.3275	21.3023	21.7121	21.9206	22.411	7	7	7	29.5	31.635	60.575
P04156-2;P04156	P04156-2;P04156	Major prion protein	PRNP	20.88524	21.0911	21.2298	20.3981	19.7112	20.081	20.2416	20.0331	19.9084	20.6846	20.5599	21.284	20.7524	20.7212	20.5813	21.0785	21.1091	21.1239	20.3392	19.9285	20.1659	20.2899	19.971	19.8695	20.0542	20.1894	20.8331	19.1061	18.7429	19.5412	21.0687	20.0634	20.061	20.8428	20.685	21.1038	20.1446	20.0434	20.3589	19.1301	2	2	2	9.8	26.885	4.3538
Q7Z6L0-3;Q7Z6L0;Q7Z6L0-2	Q7Z6L0-3;Q7Z6L0;Q7Z6L0-2	Proline-rich transmembrane protein 2	PRRT2	21.00785	21.0575	21.1217	21.0709	21.0674	21.2003	20.3709	20.6649	20.4991	21.0785	21.1363	21.9895	20.383	21.1134	21.0555	20.9631	21.0158	21.7876	21.149	20.6049	21.3814	20.8854	21.0319	21.5003	20.8529	20.5722	21.17	20.0497	20.7581	20.4133	21.0624	21.1129	20.5116	21.4015	20.8507	21.2555	21.0451	21.1392	20.865	20.407	5	5	5	36.1	30.652	7.3898
P07602;P07602-2;P07602-3	P07602;P07602-2;P07602-3	Prosaposin	PSAP	28.35443	28.0671	28.12	27.7383	27.5276	27.4233	28.1222	27.7901	27.7117	27.8003	28.4006	28.362	28.3271	28.288	28.1867	27.8989	28.1294	27.4959	27.6764	27.374	27.9864	27.5509	27.2598	27.4354	27.5664	27.2716	27.7897	28.131	28.3279	28.1295	28.1805	27.5631	27.8747	28.1877	28.2673	27.8414	27.6789	27.4154	27.5426	28.1961	8	8	8	15.5	58.112	53.608
Q9Y617;Q9Y617-2	Q9Y617;Q9Y617-2	Phosphoserine aminotransferase	PSAT1	22.35046	22.0975	22.2234	22.1118	22.1071	21.8265	22.3877	22.1773	22.833	21.8561	21.8122	21.9086	21.6794	21.7724	21.8877	21.4961	21.5733	21.8783	21.5177	21.5358	21.6241	22.0696	22.0124	21.8011	21.7993	21.783	21.6527	21.6364	21.4937	21.3571	22.2238	22.0151	22.4659	21.859	21.7798	21.6492	21.5592	21.961	21.745	21.4958	9	9	9	29.7	40.422	29.192
P25786;P25786-2	P25786;P25786-2	Proteasome subunit alpha type-1	PSMA1	19.63961	20.1713	18.5373	19.5761	17.4036	19.6063	19.1986	20.6153	17.4103	19.9337	19.2695	19.4567	19.7511	20.2582	17.3081	19.8255	17.5599	19.5655	19.4305	19.3192	19.0932	20.0668	19.9275	19.2667	19.7451	19.839	19.1791	17.0355	18.2423	17.0322	19.4494	18.862	19.0748	19.5533	19.1058	18.9836	19.281	19.7537	19.5877	17.4367	3	3	3	13.3	29.555	1.6349
P25787	P25787	Proteasome subunit alpha type-2	PSMA2	18.98738	18.6018	19.1485	18.6789	18.8531	19.2523	19.2667	19.2855	19.2696	19.3338	18.9629	19.2992	17.8642	19.0382	19.3365	19.4593	18.5896	19.549	19.0038	18.7523	18.9018	18.5413	18.9674	18.8463	19.1686	19.4135	19.1976	19.0763	18.9321	18.9115	18.9125	18.9281	19.2739	19.1986	18.7463	19.1993	18.886	18.785	19.2599	18.9733	3	3	3	23.1	25.898	5.6579
P28066;P28066-2	P28066;P28066-2	Proteasome subunit alpha type-5	PSMA5	18.26557	17.8607	18.3488	17.5981	20.1929	20.2722	20.1739	20.5714	20.2684	20.0336	20.2704	20.3897	19.8876	20.2983	18.2513	18.5195	17.923	18.6826	19.6407	20.3539	20.2236	20.1101	19.257	20.1817	20.4231	19.93	20.2254	20.1406	20.3663	20.0327	18.1583	19.3544	20.3379	20.2312	19.4791	18.3751	20.0727	19.8496	20.1928	20.1799	2	2	2	12.9	26.411	1.6497
P60900;P60900-2	P60900;P60900-2;P60900-3	Proteasome subunit alpha type-6	PSMA6	20.35746	20.4923	20.5887	19.9744	19.8066	18.099	20.3763	20.3066	19.8156	17.1982	20.311	17.5668	19.794	19.9638	20.5144	20.124	17.4959	20.0674	20.3482	19.9519	16.918	20.0009	20.3081	19.2424	19.9925	20.0046	20.2018	20.058	19.9481	18.0269	20.4795	19.2933	20.1662	18.3587	20.0907	19.2291	19.0727	19.8504	20.0663	19.3443	4	4	4	23.2	27.399	5.713
O14818-2;Q8TAA3-2;O14818;Q8TAA3-5;Q8TAA3;O14818-4	O14818-2;Q8TAA3-2;O14818;Q8TAA3-5;Q8TAA3;O14818-4	Proteasome subunit alpha type-7	PSMA7;PSMA8	19.74473	18.9792	17.8442	18.1879	19.5304	18.7668	19.4132	19.583	19.4774	18.9664	19.4808	19.3659	18.9003	19.2042	18.8698	18.8729	19.2327	18.9682	19.4099	19.1605	19.4764	18.0631	19.0907	19.4042	19.6654	19.2669	19.5158	19.4308	19.1819	19.2147	18.856	18.8284	19.4912	19.271	18.9914	19.0246	19.3489	18.8526	19.4827	19.2758	2	2	2	15.7	20.193	8.0816
P28070	P28070	Proteasome subunit beta type-4	PSMB4	20.20717	20.3488	20.4867	20.0207	19.5545	19.9589	19.5875	19.8043	19.709	19.7703	20.3424	19.3522	19.2875	19.5762	19.4946	20.2319	20.1751	20.2325	19.5425	19.899	19.5481	19.3254	19.5678	18.9218	19.8489	19.8502	19.9209	19.6178	19.6209	20.1027	20.3476	19.8447	19.7003	19.8216	19.4528	20.2131	19.6632	19.2717	19.8733	19.7804	2	2	2	9.1	29.204	4.1573
P28074;P28074-3;P28074-2	P28074;P28074-3;P28074-2	Proteasome subunit beta type-5	PSMB5	19.62053	20.0327	20.3646	19.8339	19.9438	19.4311	18.9549	20.473	19.5907	20.2773	19.6967	19.9912	19.7688	19.1706	19.8877	19.795	19.485	19.4547	19.7353	19.3364	17.2946	19.8296	19.9958	19.5876	19.963	19.601	20.0483	19.4017	19.577	19.6734	20.0059	19.7362	19.6729	19.9884	19.609	19.5783	18.7888	19.8043	19.8708	19.5507	2	2	2	10.3	28.48	5.066
P28072	P28072	Proteasome subunit beta type-6	PSMB6	20.43176	20.9034	20.5962	20.5381	20.5169	20.2158	20.4037	20.3299	20.5595	20.5007	20.6475	20.6016	20.43	20.1493	20.3918	20.5569	20.3916	20.4523	20.3709	20.1196	20.1839	20.2833	20.3014	20.5697	20.1253	20.0724	19.9432	20.2892	20.1718	20.4042	20.6438	20.4236	20.431	20.5832	20.3237	20.467	20.2248	20.3848	20.0469	20.2884	2	2	2	8.8	25.357	2.9425
P17980	P17980	26S protease regulatory subunit 6A	PSMC3	18.23812	18.0796	19.1217	17.947	17.9618	17.8461	17.9789	18.8599	17.9479	17.6876	17.9042	17.5823	17.7899	18.3054	18.104	17.9668	17.2004	17.616	17.7952	18.3435	17.3527	17.893	18.416	17.1152	18.4207	18.1423	18.3903	17.9726	18.095	18.1909	18.4798	17.9183	18.2622	17.7247	18.0664	17.5944	17.8305	17.8081	18.3178	18.0862	4	4	4	15.3	49.203	4.886
P62195-2;P62195	P62195-2;P62195;Q8NB90-3;Q8NB90-2;Q8NB90	26S protease regulatory subunit 8	PSMC5	18.62694	18.5994	18.6681	18.8193	18.8149	18.7943	18.7717	18.6492	18.4952	18.3199	18.6509	18.7339	19.0061	19.0472	18.5421	18.6247	18.9785	18.6543	19.3807	18.8853	18.7645	18.7533	18.873	18.1147	18.7184	18.7129	18.8662	18.5496	18.9371	18.9458	18.6315	18.8095	18.6387	18.5682	18.8651	18.7525	19.0102	18.5803	18.7658	18.8108	4	4	4	12.8	44.784	35.178
P62333	P62333	26S protease regulatory subunit 10B	PSMC6	17.79581	18.4396	16.9692	18.8318	18.5829	19.0818	18.3327	18.7213	19.1511	16.8441	18.1918	18.3754	17.4065	17.3145	17.9338	18.5958	19.016	18.8282	17.7132	16.867	18.1927	18.8815	18.8896	18.2023	19.0079	17.091	18.2764	18.3427	18.6691	18.2454	17.7349	18.8322	18.735	17.8038	17.5516	18.8133	17.591	18.6578	18.1251	18.4191	2	2	2	6.7	44.172	3.7699
O00231;O00231-2	O00231;O00231-2	26S proteasome non-ATPase regulatory subunit 11	PSMD11	19.86842	19.5175	20.0562	20.3053	19.3307	19.6729	20.0601	19.5263	19.9481	19.1178	19.3202	19.1987	18.6256	18.6468	19.0648	20.2677	19.642	19.7997	18.9854	19.2401	19.4114	19.6986	19.721	19.9356	19.4244	19.21	19.4845	19.5176	19.5498	19.783	19.814	19.7697	19.8448	19.2122	18.7791	19.9031	19.2123	19.7851	19.373	19.6168	3	3	3	8.3	47.463	7.2425
O00232;O00232-2	O00232;O00232-2	26S proteasome non-ATPase regulatory subunit 12	PSMD12	17.288	18.3347	17.3703	16.3402	17.0073	16.7727	17.4917	17.4494	17.8847	17.3111	16.7589	16.4563	17.7175	16.8169	17.3707	17.562	17.833	18.4526	16.9223	16.8445	17.3346	16.8983	17.1647	17.6901	17.8794	17.3421	17.814	17.933	17.0851	17.608	17.6643	16.7068	17.6086	16.8421	17.3017	17.9492	17.0338	17.251	17.6785	17.542	2	2	2	5.5	52.904	8.8659
O43242-2;O43242	O43242-2;O43242	26S proteasome non-ATPase regulatory subunit 3	PSMD3	19.87659	19.5971	19.8754	19.2831	18.5914	19.1805	19.4744	19.8426	17.5726	19.5487	19.609	18.9654	20.1145	17.7775	19.6293	20.0282	19.5336	20.3687	19.2334	19.4653	19.1173	19.3957	19.8071	19.2656	19.6439	19.3786	20.1484	19.7291	18.9749	19.7178	19.783	19.0183	18.9632	19.3744	19.1737	19.9768	19.272	19.4895	19.7237	19.474	4	4	4	14.9	41.183	6.5563
P48651-3;P48651-2;P48651	P48651-3;P48651-2;P48651	Phosphatidylserine synthase 1	PTDSS1	18.70614	19.1271	19.0626	17.5371	19.0738	17.3825	18.2758	19.2109	18.2768	19.2941	19.4474	19.3996	18.1732	19.7979	19.7725	18.7786	18.0575	18.9064	19.1906	19.8928	17.1359	19.8931	19.6344	19.7925	19.5954	19.7174	19.8098	19.5612	19.3336	19.9051	18.9653	17.9978	18.5879	19.3804	19.2479	18.5808	18.7398	19.7733	19.7076	19.6	2	2	2	9	34.579	5.6107
P41222	P41222	Prostaglandin-H2 D-isomerase	PTGDS	21.5459	21.3635	21.6747	21.385	21.9488	22.2365	21.3107	21.2523	21.7054	21.6015	21.6022	21.9876	21.9662	21.8239	22.2939	21.4083	21.5114	22.2986	21.5162	20.8877	21.8139	20.9697	20.8398	21.0669	21.026	21.1618	21.2489	21.3884	21.5799	21.4312	21.528	21.8568	21.4228	21.7304	22.028	21.7394	21.4059	20.9588	21.1456	21.4665	2	2	2	17.4	21.029	112.49
P23471-3;P23471-2;P23471	P23471-3;P23471-2;P23471	Receptor-type tyrosine-protein phosphatase zeta	PTPRZ1	22.35899	22.0702	21.9681	21.8069	21.6954	21.6336	21.6338	21.9523	21.6255	22.61	22.092	21.9555	22.1144	22.0243	21.9132	21.7516	21.7525	21.8167	21.9606	21.5205	21.6485	21.9587	21.4914	21.4645	21.5123	21.3856	21.2245	21.7632	20.0487	20.9303	22.1324	21.712	21.7372	22.2192	22.0173	21.7736	21.7099	21.6382	21.3741	20.9141	4	4	4	3.2	162.66	20.086
Q00577	Q00577	Transcriptional activator protein Pur-alpha	PURA	24.29481	24.3667	24.312	24.3665	24.903	25.1041	24.7246	25.1066	25.4481	23.9692	23.9215	23.6467	24.2408	24.0905	23.5843	24.7001	25.1133	24.8195	24.1799	24.5958	24.4067	24.979	25.2972	25.4082	24.7417	24.8579	24.9375	25.2493	25.5365	25.8359	24.3245	24.7912	25.0931	23.8458	23.9719	24.8776	24.3941	25.2281	24.8457	25.5406	9	9	9	40.4	34.91	191.66
P20472	P20472	Parvalbumin alpha	PVALB	21.51461	21.5064	22.6423	21.1369	20.9796	21.3774	19.6203	20.1989	19.7105	20.5131	20.6919	20.6446	20.3274	20.3729	20.8001	20.609	19.8614	20.2609	20.5513	20.4795	20.7114	20.3677	20.1065	19.9121	19.6871	19.8318	19.7653	19.7517	20.0562	19.6058	21.8878	21.1646	19.8432	20.6165	20.5002	20.2438	20.5807	20.1288	19.7614	19.8045	5	5	5	57.3	12.059	48.688
P11216	P11216;P06737-2;P06737	Glycogen phosphorylase, brain form	PYGB	23.46949	23.0508	22.4535	22.5424	22.344	22.068	23.2788	23.043	22.9244	22.7661	22.9157	22.7593	22.5215	22.1266	22.2778	23.287	22.6024	23.3247	21.9377	21.5093	21.3576	22.61	22.6451	22.3511	22.9444	22.9538	22.7947	22.4513	22.4181	22.4591	22.9912	22.3181	23.0821	22.8137	22.3087	23.0714	21.6015	22.5354	22.8977	22.4428	13	13	10	19.5	96.695	15.371
P47897;P47897-2	P47897;P47897-2	Glutamine--tRNA ligase	QARS	21.25839	21.2992	21.544	21.0637	21.1401	21.7951	22.2644	20.9169	21.7336	19.8219	17.1367	17.1176	18.7699	15.7877	17.5635	21.4188	21.4707	21.78	21.1334	21.0215	21.2566	21.9693	21.7291	21.8992	21.0538	21.2094	21.468	21.9895	21.5852	22.1266	21.3672	21.333	21.6383	18.0254	17.3737	21.5565	21.1372	21.8659	21.2437	21.9004	10	10	10	17.8	87.798	55.083
P09417;P09417-2	P09417;P09417-2	Dihydropteridine reductase	QDPR	23.92904	24.4257	25.0929	24.821	24.6406	24.8468	24.722	24.6123	24.7707	25.0284	24.969	25.0683	24.9442	25.0249	24.8783	23.9859	23.8598	24.756	25.1582	24.8956	25.4272	24.6346	24.6307	24.2587	25.0024	24.8036	25.0314	24.5801	24.3634	24.6889	24.4825	24.7695	24.7017	25.0219	24.9491	24.2006	25.1604	24.508	24.9458	24.5441	13	13	13	63.9	25.789	323.31
P61026	P61026	Ras-related protein Rab-10	RAB10	18.25228	19.6481	17.9596	18.1084	19.4062	19.572	19.6902	19.6735	19.8992	20.1777	19.989	20.0058	18.7119	20.523	19.6242	18.6526	18.3015	18.3102	19.8855	19.9587	19.631	20.0833	20.2249	19.6951	19.9489	19.8789	20.0752	18.0927	19.7724	19.4398	18.62	19.0288	19.7543	20.0575	19.6197	18.4214	19.8251	20.0011	19.9677	19.1016	3	2	2	16	22.541	19.955
Q15907;Q15907-2;P62491-2;P62491	Q15907;Q15907-2;P62491-2;P62491	Ras-related protein Rab-11B	RAB11B;RAB11A	23.1089	22.9316	23.2194	23.0089	23.039	23.1186	22.9821	22.9191	23.5105	22.814	22.7815	22.856	23.1123	22.8225	23.0012	23.4759	23.3265	23.7584	22.9353	22.5728	22.5659	23.3853	23.3343	23.3339	23.1763	23.2681	23.2053	23.142	23.2297	23.2053	23.0866	23.0555	23.1372	22.8172	22.9787	23.5203	22.6913	23.3512	23.2166	23.1923	6	6	6	33.5	24.488	35.766
P61106	P61106	Ras-related protein Rab-14	RAB14	22.93029	22.6409	23.0087	23.0844	22.891	23.0523	22.8892	22.8435	22.8739	22.9455	22.6832	22.9742	22.6148	22.7295	22.8006	22.8166	22.5354	22.7266	22.9431	22.6278	22.7861	23.0354	23.0571	23.1791	23.1292	22.4732	22.8341	22.9333	22.8536	23.1092	22.86	23.0092	22.8688	22.8676	22.715	22.6929	22.7856	23.0905	22.8122	22.9654	10	10	10	63.3	23.897	116.31
Q9NP72;Q9NP72-2;Q9NP72-3	Q9NP72;Q9NP72-2;Q9NP72-3	Ras-related protein Rab-18	RAB18	21.50833	22.1794	21.7691	21.496	21.8846	22.1363	22.0377	21.0322	22.0637	21.4125	21.3868	20.9646	21.1932	21.1752	20.8964	22.2323	22.0755	21.8525	21.4094	21.6956	21.8251	21.7612	22.0317	22.2281	21.5571	21.3841	21.9629	22.1786	22.1316	22.2342	21.819	21.839	21.7112	21.2546	21.0883	22.0534	21.6433	22.007	21.6347	22.1815	8	8	8	48.5	22.977	135.92
P62820;P62820-3;P62820-2	P62820;P62820-3;P62820-2	Ras-related protein Rab-1A	RAB1A	18.89404	17.4748	18.8159	18.4386	18.687	18.6007	18.5193	18.5171	18.088	18.5916	18.4438	19.3793	18.6886	18.5834	18.285	18.8225	18.6194	19.3864	18.9134	18.1308	18.42	19.1119	19.42	19.2397	18.3568	19.0505	16.9517	18.5892	18.7646	18.7632	18.3949	18.5755	18.3748	18.8049	18.519	18.9427	18.4881	19.2572	18.1197	18.7057	5	2	2	36.6	22.677	8.1313
Q9H0U4;Q92928	Q9H0U4;Q92928	Ras-related protein Rab-1B	RAB1B;RAB1C	22.13336	21.9723	21.6022	22.1369	22.0298	22.1983	22.1601	21.0593	22.1949	22.0395	21.8476	22.0205	22.2613	21.834	22.4031	21.0719	22.0498	21.39	20.5521	21.9357	22.3491	22.4789	21.9413	22.2771	21.9472	22.1926	22.3401	22.3135	22.4709	22.3374	21.9027	22.1217	21.8048	21.9692	22.1661	21.5039	21.6123	22.2325	22.16	22.374	5	5	2	36.3	22.171	72.366
P61019;P61019-2	P61019;P61019-2	Ras-related protein Rab-2A	RAB2A	23.92162	23.7749	24.0038	23.6534	23.8046	23.7914	23.8587	23.6176	23.8992	23.09	23.5636	23.2253	23.2593	23.0746	23.0733	22.904	23.4259	23.7341	23.0185	23.1319	23.2738	23.9176	24.0145	23.7638	23.4641	23.7131	23.3918	23.8566	24.0898	24.0997	23.9001	23.7498	23.7918	23.293	23.1357	23.3546	23.1414	23.8986	23.523	24.0154	9	9	3	52.4	23.545	169.87
P20336	P20336	Ras-related protein Rab-3A	RAB3A	22.71794	22.6268	22.8183	22.7341	22.6796	22.9036	22.6809	22.0113	22.8357	22.7071	22.0756	22.3793	22.5168	22.5779	22.8506	23.0711	22.8202	23.1327	21.8415	22.155	22.388	22.6175	22.5745	22.7121	22.4925	22.6003	22.7521	22.7435	22.4076	22.5495	22.721	22.7724	22.5093	22.3874	22.6484	23.008	22.1282	22.6347	22.615	22.5668	7	7	4	42.7	24.984	256.48
Q96E17	Q96E17	Ras-related protein Rab-3C	RAB3C	19.72307	20.1272	20.1233	19.5571	19.3129	19.5349	19.5626	18.9388	19.4376	19.3393	18.7952	19.3039	19.502	18.9243	19.9897	19.977	19.3921	19.6877	19.5892	17.5821	19.3906	19.8139	19.9694	20.3468	19.7392	19.1513	19.3866	19.3291	19.7483	20.0159	19.9912	19.4683	19.313	19.1461	19.472	19.6856	18.854	20.0434	19.4257	19.6978	3	2	2	15.4	25.952	16.962
P61018;P61018-2	P61018;P61018-2	Ras-related protein Rab-4B	RAB4B	20.14096	18.6361	19.7572	19.6935	19.6301	20.1316	20.0969	19.7129	19.5746	19.5995	19.3428	19.4469	17.8371	19.108	19.3932	20.1599	19.2158	18.4675	19.5731	19.5119	19.1486	19.8857	19.6917	20.1682	19.7275	19.3575	20.3783	20.1473	19.9883	19.6442	19.5114	19.8184	19.7948	19.463	18.7794	19.2811	19.4112	19.9152	19.8211	19.9266	5	5	4	30.5	23.586	11.441
P20339-2;P20339	P20339-2;P20339	Ras-related protein Rab-5A	RAB5A	18.4355	17.8346	18.4409	18.4017	17.7795	16.9933	18.3135	18.957	19.0128	18.9923	18.8105	19.1452	18.9803	18.9158	19.1064	19.1431	17.4983	17.7735	19.2498	18.8993	19.0615	18.9996	19.0799	18.9933	18.9583	19.5606	19.0838	18.8758	19.2785	18.567	18.237	17.7249	18.7611	18.9826	19.0008	18.1383	19.0702	19.0243	19.2009	18.9071	5	2	2	32.3	22.178	2.0559
P61020;P61020-2	P61020;P61020-2	Ras-related protein Rab-5B	RAB5B	21.80526	22.2157	21.8994	21.607	21.6836	21.2319	21.5744	21.5663	21.727	22.0762	21.9178	22.1001	21.9679	21.8675	22.1591	21.7285	21.7485	21.7212	21.774	21.7157	21.5825	22.2044	21.8122	22.1002	21.9659	22.0453	21.7613	21.436	21.4552	21.4657	21.9735	21.5075	21.6225	22.0313	21.9982	21.7327	21.6907	22.0389	21.9242	21.4523	6	6	3	36.7	23.707	82.57
P51148;P51148-2	P51148;P51148-2	Ras-related protein Rab-5C	RAB5C	18.26579	17.7066	17.1886	19.2284	19.8575	19.3258	19.5817	19.2462	19.4394	18.8996	20.3201	17.1712	19.4988	19.542	19.8588	19.0355	19.3209	18.4378	18.9104	19.7396	19.4372	19.2816	19.3606	19.9472	19.3468	19.4848	19.6344	18.9192	19.8409	19.308	17.7203	19.4706	19.4224	18.797	19.6332	18.9314	19.3624	19.5298	19.4887	19.3561	5	2	2	27.8	23.482	15.811
P20340-2;P20340;P20340-4	P20340-2;P20340;P20340-4;P20340-3	Ras-related protein Rab-6A	RAB6A	22.57589	24.2303	22.4635	23.3112	23.7907	23.3797	23.0903	23.3214	23.3535	23.2229	23.8725	23.5466	22.5863	23.8457	23.6729	22.6377	23.7682	22.9141	23.2661	23.7727	23.6527	23.1546	23.46	23.1941	23.318	23.7459	23.3312	22.8997	23.5342	21.7312	23.0899	23.4939	23.2551	23.5474	23.3683	23.1067	23.5639	23.2696	23.465	22.7217	7	7	3	45.2	23.548	249.66
Q9NRW1;Q9NRW1-2	Q9NRW1;Q9NRW1-2	Ras-related protein Rab-6B	RAB6B	18.12574	19.1912	18.24	20.2032	19.69	19.6394	19.8	20.2213	19.8558	19.5987	19.5222	17.3103	20.0066	19.7524	19.5986	20.1614	20.0999	19.496	20.2642	19.9518	19.9598	19.8745	19.7538	20.0069	19.6386	19.8648	20.3079	19.8292	19.6045	19.8624	18.519	19.8442	19.959	18.8104	19.7859	19.9191	20.0586	19.8784	19.9371	19.7654	6	3	2	39.4	23.461	25.147
P51149	P51149	Ras-related protein Rab-7a	RAB7A	23.3864	23.2615	23.1619	23.4629	23.3238	23.6905	23.6696	23.6288	23.729	22.9181	23.0105	22.8574	22.9412	22.9646	23.1405	23.6698	23.3427	23.3137	23.2911	23.389	23.4434	23.7616	23.8093	23.5686	23.4239	23.4078	23.565	23.709	23.6346	23.895	23.2699	23.4924	23.6758	22.9287	23.0155	23.4421	23.3745	23.7132	23.4656	23.7462	8	8	8	51.7	23.489	269
P63000;P63000-2;P60763	P63000;P63000-2;P60763;P15153	Ras-related C3 botulinum toxin substrate 1	RAC1;RAC3	23.15606	23.1057	22.8976	23.3633	22.9018	23.0202	22.9044	22.8077	22.9192	23.3104	23.0521	23.1214	23.4765	23.4061	23.1805	22.9876	23.3087	23.3683	23.0129	22.5406	23.1143	23.2281	23.0762	22.6185	23.8335	23.3842	22.9164	22.8932	22.9519	22.8129	23.0531	23.0951	22.8771	23.1613	23.3544	23.2215	22.8893	22.9743	23.3781	22.886	6	6	6	29.2	21.45	19.672
P11233	P11233	Ras-related protein Ral-A	RALA	21.21863	21.2387	20.9795	21.1265	21.3295	21.5555	21.0721	21.2145	20.9307	21.1289	21.1148	21.1804	21.0837	21.4915	21.0881	20.9661	21.1624	20.8782	21.3062	20.7571	21.164	21.0013	21.07	21.0755	20.8712	21.0054	20.9326	21.1178	21.1656	20.762	21.1456	21.3372	21.0724	21.1414	21.2211	21.0022	21.0758	21.0489	20.9364	21.0151	3	3	3	15	23.567	42.234
P62826	P62826	GTP-binding nuclear protein Ran	RAN	22.32732	22.6845	18.8309	21.9307	21.8255	21.7749	21.9387	22.4829	21.7013	21.7251	20.3969	22.1866	21.7417	21.4488	21.4849	22.1142	17.6727	21.0966	22.2981	22.5747	21.6463	21.8395	21.7938	21.812	21.864	21.7344	21.8883	21.7291	21.9476	21.6751	21.2809	21.8437	22.041	21.4362	21.5585	20.2945	22.173	21.8151	21.8289	21.784	6	6	6	29.2	24.423	6.2268
P61224-2;P61224-3;P62834;P61224;A6NIZ1;P61224-4	P61224-2;P61224-3;P62834;P61224;A6NIZ1;P61224-4	Ras-related protein Rap-1b	RAP1B;RAP1A	22.09957	21.6749	21.6708	21.3819	21.4233	21.6455	21.3406	21.1581	21.5016	21.3491	21.3976	21.5151	21.3933	21.5391	21.8827	21.7571	21.09	21.3217	22.0449	21.5249	21.8027	20.998	21.4876	21.3853	21.3451	21.3572	21.6108	21.1107	21.6168	20.7841	21.8151	21.4836	21.3334	21.4206	21.605	21.3896	21.7908	21.2903	21.4377	21.1705	5	5	5	36.5	15.356	13.3
P47736;P47736-2;P47736-4;P47736-3	P47736;P47736-2;P47736-4;P47736-3	Rap1 GTPase-activating protein 1	RAP1GAP	18.39015	18.8536	18.5392	17.5286	17.7523	18.8204	18.2219	17.8117	18.6695	18.6669	18.0023	18.4911	18.3856	18.1862	18.6125	18.2463	18.3942	18.4041	18.5547	18.2385	18.7457	18.1527	18.7191	18.8732	18.0542	18.3485	19.0085	18.3592	17.8334	19.2236	18.5943	18.0337	18.2344	18.3868	18.3948	18.3482	18.513	18.5817	18.4704	18.472	3	3	3	6	73.361	4.4004
P61225;Q9Y3L5;P10114	P61225;Q9Y3L5;P10114	Ras-related protein Rap-2b	RAP2B;RAP2C;RAP2A	18.55386	18.7745	18.4446	17.7385	18.7025	18.0853	18.5483	18.5012	18.3808	18.4211	19.0321	18.8519	18.9512	19.2179	18.7758	17.2973	17.7564	17.699	18.5913	18.1285	18.4213	18.1807	18.5327	18.6968	18.6012	18.0611	18.3987	18.358	18.232	18.1836	18.591	18.1754	18.4768	18.7684	18.9816	17.5842	18.3804	18.4701	18.3537	18.2579	2	2	2	12	20.504	2.3633
P54136;P54136-2	P54136;P54136-2	Arginine--tRNA ligase, cytoplasmic	RARS	21.40733	21.4738	21.1626	21.279	21.4697	21.5306	21.4822	21.7868	21.6509	21.5235	20.5863	21.1935	20.6284	20.8419	21.2247	22.2117	22.415	21.9811	21.4882	21.407	21.5222	21.4362	21.7413	21.5486	21.6698	21.8401	21.9437	21.9708	21.9642	22.0684	21.3479	21.4264	21.6399	21.1011	20.8983	22.2026	21.4725	21.5754	21.8179	22.0012	10	10	10	17.7	75.378	54.379
Q15293-2;Q15293	Q15293-2;Q15293	Reticulocalbin-1	RCN1	17.06124	18.2132	20.0182	17.5505	19.9978	19.5765	17.4361	21.174	20.2635	19.8305	19.2444	19.3657	19.5487	19.594	17.8115	20.0062	19.1725	20.1308	17.7676	19.7491	20.7125	17.9462	19.8207	19.9819	19.7591	20.3631	19.8376	19.4328	18.0836	17.1586	18.4309	19.0416	19.6245	19.4802	18.9847	19.7698	19.4097	19.2496	19.9866	18.225	2	2	2	12.5	33.026	2.2452
Q14257;Q14257-2	Q14257;Q14257-2	Reticulocalbin-2	RCN2	21.66713	21.2536	21.8844	22.0619	21.9608	22.6884	22.0661	22.0602	22.4064	21.8765	22.1034	22.2434	22.1036	22.0407	22.5521	21.8227	21.9775	22.3902	22.3828	22.3223	22.611	22.1853	22.5163	21.944	22.2264	22.3084	22.579	22.4503	22.4226	22.2136	21.6017	22.237	22.1776	22.0745	22.2321	22.0635	22.4387	22.2152	22.3713	22.3621	8	8	8	29.3	36.876	60.255
Q8TC12-2;Q8TC12	Q8TC12-2;Q8TC12;Q8TC12-3	Retinol dehydrogenase 11	RDH11	20.20455	20.6737	20.4228	20.4252	20.806	19.7396	20.3494	20.9131	20.3177	20.6267	16.8125	20.3241	20.1658	20.5052	20.5405	20.9618	20.6716	20.8546	20.3358	20.5078	20.348	20.4984	20.5892	20.7153	20.3022	20.3437	20.7511	20.5157	20.5256	20.8139	20.4337	20.3236	20.5267	19.2544	20.4038	20.8293	20.3972	20.601	20.4656	20.6184	3	3	3	15.1	34.003	5.0251
P61586;P08134	P61586;P08134;P62745	Transforming protein RhoA	RHOA;RHOC	22.00395	22.1702	22.3276	22.0329	22.1371	21.7067	22.0531	21.7967	21.9664	22.0648	21.7652	21.9404	22.3355	21.9119	21.9357	20.6325	22.536	21.4512	21.9055	21.541	22.11	22.2994	21.7324	21.9257	21.8864	21.842	21.4889	21.6523	21.4325	21.6324	22.1673	21.9589	21.9387	21.9235	22.061	21.5399	21.8522	21.9858	21.7391	21.5724	6	6	6	37.3	21.768	9.3612
P13489	P13489	Ribonuclease inhibitor	RNH1	21.97081	22.0234	22.2162	21.7881	21.9236	21.9925	21.7443	21.7439	21.7275	21.4391	21.526	21.5434	21.4084	21.3152	21.6328	20.9927	21.1587	21.4631	21.5663	21.7386	21.1919	21.6397	21.6888	21.5819	21.198	21.198	21.5592	21.571	21.6808	21.9115	22.0701	21.9014	21.7386	21.5028	21.4521	21.2048	21.4989	21.6368	21.3184	21.7211	7	7	7	20	49.973	82.882
P62906	P62906	60S ribosomal protein L10a	RPL10A	21.9079	21.921	22.354	21.8817	22.0127	21.991	22.0463	21.8832	22.7792	22.2253	22.4615	22.0076	22.4029	21.7972	21.8308	22.1682	21.4219	21.6725	21.9939	21.6484	22.2636	22.529	21.986	22.4394	22.8226	22.0153	22.1316	22.3525	22.3253	22.3247	22.0609	21.9618	22.2362	22.2315	22.0103	21.7542	21.9687	22.3182	22.3232	22.3342	3	3	3	17.1	24.831	8.2369
P62913-2;P62913	P62913-2;P62913	60S ribosomal protein L11	RPL11	22.43535	22.3786	22.2487	22.2508	22.0918	22.0966	22.082	21.9061	22.4667	22.4716	20.0781	22.566	22.3223	22.3169	22.7467	22.1021	21.983	23.1902	22.0925	21.9466	22.2706	22.6058	22.4644	22.5476	22.3955	22.3059	22.6085	22.5443	22.5097	22.4891	22.3542	22.1464	22.1516	21.7052	22.462	22.4251	22.1032	22.5393	22.4366	22.5144	2	2	2	13	20.124	42.991
P30050;P30050-2	P30050;P30050-2	60S ribosomal protein L12	RPL12	23.26026	23.1663	23.2835	23.224	23.1377	23.4129	23.487	23.4234	23.4743	23.3441	23.2399	23.464	23.1764	23.0413	23.266	23.4691	23.3612	23.4947	23.3207	23.1819	23.5318	23.4573	23.5388	23.5127	23.669	23.6205	23.8207	23.7741	23.7567	24.0184	23.2367	23.2582	23.4616	23.3493	23.1612	23.4417	23.3448	23.5029	23.7034	23.8498	7	7	7	58.8	17.818	218.11
P26373-2;P26373	P26373-2;P26373	60S ribosomal protein L13	RPL13	20.69523	20.4562	20.943	20.3767	20.3529	19.704	20.5823	20.2674	20.2117	20.1547	20.4237	19.8031	20.1868	20.0951	20.0152	20.3811	20.8898	20.8652	20.3312	20.4776	20.1397	20.2032	20.3649	20.1721	20.7537	20.4912	20.4785	20.5261	20.3244	20.7342	20.6981	20.1445	20.3538	20.1272	20.099	20.712	20.3162	20.2467	20.5745	20.5283	3	3	3	18.9	18.845	8.539
P50914	P50914	60S ribosomal protein L14	RPL14	20.16472	20.3494	20.3282	19.775	19.5065	20.0394	19.6241	19.6605	17.7051	20.1592	19.7756	19.9929	20.3047	20.0927	20.6373	19.6506	19.7756	19.837	19.4835	19.7819	19.5425	20.0009	19.837	19.9176	20.2471	20.0457	20.5415	19.9415	20.317	20.2748	20.2808	19.7736	18.9965	19.9759	20.3449	19.7544	19.6026	19.9185	20.2781	20.1778	2	2	2	10.7	23.432	50.544
Q07020-2;Q07020	Q07020-2;Q07020	60S ribosomal protein L18	RPL18	21.10342	20.6996	20.6773	19.871	20.1663	20.3384	20.34	20.1619	20.9974	19.8425	20.7108	20.371	17.4845	20.5741	20.5922	21.3911	21.1846	20.9899	21.0798	20.5661	20.0124	21.1826	20.3729	20.3591	20.9256	20.8195	20.6539	20.5661	20.8585	20.8489	20.8268	20.1253	20.4998	20.3081	19.5503	21.1885	20.5527	20.6382	20.7997	20.7578	4	4	4	23.9	18.091	50.491
P35268	P35268	60S ribosomal protein L22	RPL22	18.87648	22.3894	18.1805	21.8304	22.0592	21.4561	20.8362	21.6274	21.9433	22.4485	22.6199	22.4952	21.915	22.334	22.202	21.2681	22.845	22.2631	21.9649	22.0199	22.0524	21.963	20.9642	21.7683	18.3599	21.7263	17.2464	18.0083	21.9463	22.0117	19.8155	21.7819	21.469	22.5212	22.1503	22.1254	22.0124	21.5652	19.1109	20.6554	3	3	3	30.5	14.787	4.4825
P83731	P83731	60S ribosomal protein L24	RPL24	18.43643	18.0312	18.6272	17.6535	17.8105	17.4782	17.9688	18.619	18.1925	18.763	18.5711	18.8024	18.2398	18.9004	18.5905	17.9827	18.5789	18.215	18.4428	18.4529	18.2215	18.0503	19.0568	18.3096	18.5573	18.3174	18.2934	18.2197	17.6559	18.2492	18.3649	17.6474	18.2601	18.7122	18.5769	18.2589	18.3724	18.4722	18.3894	18.0416	2	2	2	14	17.779	1.8857
P61353	P61353	60S ribosomal protein L27	RPL27	21.73999	21.4468	21.724	21.2013	21.4323	21.0282	20.9326	21.46	21.5921	21.5214	21.4084	21.4148	21.4328	21.32	21.2545	21.688	21.0599	21.7173	21.0849	21.1286	20.9525	21.4654	21.4703	21.3435	21.3063	21.5119	21.5292	21.5451	21.7719	21.7833	21.6369	21.2206	21.3283	21.4482	21.3358	21.4884	21.0553	21.4264	21.4491	21.7001	4	4	4	36	15.798	10.244
P62888	P62888	60S ribosomal protein L30	RPL30	22.02509	22.1389	22.2182	22.7111	22.635	22.4597	22.7559	22.8172	22.8167	21.0569	22.9211	22.1733	22.4753	22.7081	22.6316	23.1227	22.9121	23.7655	22.0776	22.3106	22.2852	22.6058	23.0612	22.716	22.5932	22.5431	22.6983	22.9222	23.0701	23.248	22.1274	22.6019	22.7966	22.0504	22.605	23.2668	22.2245	22.7943	22.6115	23.0801	4	4	4	51.3	12.784	30.612
P46777	P46777	60S ribosomal protein L5	RPL5	17.24075	20.5585	19.7566	18.583	18.6285	17.306	18.0963	18.2479	18.6563	18.149	18.0537	19.1396	17.4062	19.1595	18.7036	17.691	18.9621	18.9731	18.3437	17.6206	17.0883	18.7663	18.65	17.8912	18.6694	19.2063	19.0482	18.8404	19.4301	16.4624	19.1853	18.1725	18.3335	18.4474	18.4231	18.5421	17.6842	18.4358	18.9746	18.2443	2	2	2	8.8	34.362	3.2743
Q02878	Q02878	60S ribosomal protein L6	RPL6	21.88487	16.9595	21.0207	21.3978	20.9641	20.5491	21.2399	20.9254	21.0872	21.1732	21.6236	21.5374	21.7978	21.6593	21.7776	22.008	17.6922	21.0748	20.9647	21.3926	21.4569	21.6919	21.2522	21.5447	21.5449	21.296	21.5306	22.1529	21.793	21.8235	19.955	20.9703	21.0842	21.4447	21.7449	20.2584	21.2714	21.4963	21.4572	21.9231	4	4	4	14.2	32.728	10.062
P18124	P18124	60S ribosomal protein L7	RPL7	22.62475	22.8374	21.8565	22.4171	22.3599	22.1366	22.0786	22.6115	22.394	22.3908	22.582	20.3963	22.2624	22.263	22.1128	22.4263	22.026	22.8956	22.1362	22.186	22.2939	22.4218	22.5075	22.4682	22.7205	23.0583	22.7288	22.4022	22.8311	22.535	22.4396	22.3045	22.3614	21.7897	22.2127	22.4493	22.2054	22.4658	22.8359	22.5894	3	3	3	17.7	29.225	70.396
P62424	P62424	60S ribosomal protein L7a	RPL7A	21.53929	21.1292	21.5322	21.0959	21.6952	20.7064	20.9479	21.0505	20.808	22.3563	22.9757	22.3139	22.1842	22.2702	22.1307	21.6281	22.1152	21.8657	21.3392	21.5001	21.4296	21.0356	21.23	21.1169	21.9379	22.1691	22.1283	21.1856	21.4146	20.8349	21.4002	21.1658	20.9354	22.5486	22.195	21.8697	21.423	21.1275	22.0784	21.145	3	3	3	15	29.995	88.08
P62917	P62917	60S ribosomal protein L8	RPL8	18.84344	18.6062	19.3182	18.4547	18.5482	18.6831	18.7735	18.7741	19.2651	18.9881	18.4037	18.6617	19.1428	18.7169	19.4964	18.865	19.0688	19.0261	18.6519	19.2192	18.7404	18.8276	18.7825	19.3819	18.9482	19.3215	19.4318	18.6739	19.0339	19.3971	18.9226	18.562	18.9376	18.6845	19.1187	18.9866	18.8705	18.9974	19.2339	19.0349	2	2	2	6.6	28.024	2.6663
P32969	P32969	60S ribosomal protein L9	RPL9	20.84345	20.301	20.4635	20.9273	20.6077	21.2371	20.8525	20.9882	20.8625	20.9455	21.0529	21.1932	21.0257	20.67	21.1196	20.8008	20.2866	20.7592	20.6965	20.541	20.8545	20.6506	21.1929	21.01	20.8953	21.0705	20.9984	20.9481	21.0608	21.0156	20.536	20.924	20.901	21.0639	20.9384	20.6155	20.6974	20.9511	20.988	21.0082	4	4	4	21.4	21.863	17.316
P05388;P05388-2;Q8NHW5	P05388;P05388-2;Q8NHW5	60S acidic ribosomal protein P0	RPLP0;RPLP0P6	21.83719	21.9291	22.6624	22.0868	22.2478	22.1709	22.6001	22.4491	22.6727	21.9752	22.4155	22.4623	22.4121	22.5462	22.1769	22.5658	22.2963	22.8776	22.2543	22.444	22.3089	22.5523	22.7985	22.6822	22.3826	22.6265	22.4946	22.8756	23.0055	23.087	22.1429	22.1685	22.574	22.2843	22.3784	22.5799	22.3357	22.6776	22.5012	22.9894	7	7	7	36.9	34.273	259.97
P05386	P05386	60S acidic ribosomal protein P1	RPLP1	19.83266	19.8361	19.0013	21.636	21.4752	21.6478	21.6857	21.9816	21.9902	20.1436	20.1989	20.2421	21.0661	21.1458	21.1607	19.8503	20.3769	19.9003	21.5126	21.4007	21.7493	21.9881	22.2159	22.1817	21.4516	21.7119	21.6272	22.4896	22.3485	22.2923	19.5567	21.5863	21.8858	20.1949	21.1242	20.0425	21.5542	22.1286	21.5969	22.3768	2	2	2	51.8	11.514	54.051
P05387	P05387	60S acidic ribosomal protein P2	RPLP2	23.0002	23.3685	23.1653	23.0986	23.26	23.1475	23.4838	23.533	23.2053	22.5414	22.8357	22.9969	22.8808	23.0722	23.1742	22.6322	22.8509	22.3297	22.9424	22.8688	22.9479	23.5816	23.5317	23.4343	23.4732	23.1884	23.5059	24.1076	23.7482	24.2273	23.178	23.1687	23.4074	22.7913	23.0424	22.6043	22.9197	23.5159	23.3892	24.0277	5	5	5	71.3	11.665	197.36
P04843	P04843	Dolichyl-diphosphooligosaccharide--protein glycosyltransferase subunit 1	RPN1	21.93862	21.9916	21.5624	22.168	22.2034	22.04	22.5474	21.9842	22.5659	22.1839	22.0137	22.231	22.1614	22.0909	22.5398	22.6542	22.7818	22.1217	22.2295	22.093	22.263	22.5939	22.3028	21.9492	22.6286	22.426	22.5564	22.9937	22.6886	23.2846	21.8309	22.1371	22.3658	22.1429	22.264	22.5193	22.1952	22.282	22.537	22.989	11	11	11	23.9	68.569	69.404
P04844-2;P04844	P04844-2;P04844	Dolichyl-diphosphooligosaccharide--protein glycosyltransferase subunit 2	RPN2	22.01199	21.4219	22.1388	21.9891	21.8129	22.114	21.8515	22.1092	22.2019	21.5925	21.9528	21.8444	21.6173	21.9768	21.5981	22.0674	22.1907	22.6308	22.1703	22.1606	22.2719	22.3703	22.8062	22.4017	22.2143	22.6001	22.208	22.4602	22.2065	22.6288	21.8576	21.972	22.0542	21.7966	21.7307	22.2963	22.201	22.5261	22.3408	22.4318	7	7	7	20.5	67.723	50.849
P46783;Q9NQ39	P46783;Q9NQ39	40S ribosomal protein S10	RPS10;RPS10P5	19.9522	20.0261	20.0638	21.3461	20.6926	20.7754	20.6037	20.1596	20.9606	18.4216	17.2508	17.92	18.6594	17.9351	17.7416	18.3225	18.3898	16.9481	17.6149	17.5078	17.765	21.299	21.0104	21.1802	21.0615	20.8408	20.8719	21.5108	21.7522	21.9823	20.014	20.938	20.5746	17.8641	18.112	17.8868	17.6292	21.1632	20.9247	21.7484	3	3	3	18.8	18.898	30.335
P25398	P25398	40S ribosomal protein S12	RPS12	22.26459	22.014	22.0156	22.2405	22.2907	22.1239	22.1625	22.012	22.3024	20.8752	21.3003	21.3051	22.0509	21.3606	21.7481	22.2893	22.9741	22.3548	21.4343	21.6855	21.7207	22.0613	21.6764	22.1799	21.8146	21.9577	22.4137	22.809	22.4994	22.6257	22.0981	22.2184	22.159	21.1602	21.7199	22.5394	21.6135	21.9725	22.062	22.6447	6	6	6	62.1	14.515	64.461
P62277	P62277	40S ribosomal protein S13	RPS13	21.79301	22.4969	21.6194	21.806	21.6198	21.1085	22.0591	21.1238	21.6984	21.7873	21.0475	21.183	21.5333	21.7872	21.6989	22.0426	21.886	21.5907	21.7978	21.3407	21.324	21.5658	22.125	20.7509	21.7728	21.7856	21.7255	22.0101	22.2001	21.7398	21.9698	21.5114	21.6271	21.3392	21.6731	21.8397	21.4875	21.4806	21.7613	21.9833	4	4	4	27.8	17.222	4.312
P62244	P62244	40S ribosomal protein S15a	RPS15A	22.11203	21.8983	22.2819	22.2275	21.7755	21.7007	22.2479	22.0535	22.2747	21.7504	21.8685	21.2481	22.3054	21.7898	21.9722	22.6052	22.4803	22.4891	21.885	21.7109	21.8659	22.4465	22.3059	22.2274	22.1811	22.1621	22.036	22.4663	22.0951	21.7463	22.0974	21.9013	22.192	21.6223	22.0225	22.5249	21.8206	22.3266	22.1264	22.1026	5	5	5	38.5	14.839	12.542
P62249	P62249	40S ribosomal protein S16	RPS16	21.54331	22.0445	21.7532	21.7846	21.9017	21.9509	22.0142	22.2838	22.3035	21.5979	21.3991	21.571	21.849	21.7681	21.9341	21.9963	21.8734	21.4026	21.6305	21.7901	21.4987	21.886	21.9953	22.2653	22.0044	22.0305	21.988	22.0672	22.0879	22.2718	21.7803	21.8791	22.2005	21.5227	21.8504	21.7575	21.6398	22.0489	22.0076	22.1423	4	4	4	24	16.445	15.634
P08708	P08708	40S ribosomal protein S17	RPS17	20.46184	20.5198	20.6737	20.3172	20.498	20.4831	20.1307	20.3719	20.6173	20.2388	19.8383	20.3283	21.0169	19.7863	20.5648	20.4744	20.5392	20.7009	20.4393	19.9925	20.2417	20.5509	20.3457	20.5787	20.3824	20.7787	20.522	20.8558	20.459	20.4927	20.5518	20.4328	20.3733	20.1351	20.456	20.5715	20.2245	20.4918	20.561	20.6025	4	4	4	44.4	15.55	11.974
P62269	P62269	40S ribosomal protein S18	RPS18	19.3121	19.1305	19.1957	18.1595	17.7465	18.9793	18.835	18.6955	18.9248	19.8613	19.2297	19.4925	19.2605	19.261	19.5527	18.0495	18.8649	19.5793	18.93	18.9662	18.8146	19.2533	19.1748	19.6862	19.4766	19.6955	19.6344	19.027	18.9608	18.9793	19.2127	18.2951	18.8184	19.5279	19.3581	18.8312	18.9036	19.3714	19.6022	18.989	2	2	2	13.8	17.718	1.8729
P39019	P39019	40S ribosomal protein S19	RPS19	22.48699	21.746	21.5829	21.9321	22.0549	22.442	22.3797	22.4305	22.562	21.4706	21.7504	22.1737	22.5061	21.9307	22.3157	22.4733	21.6701	22.3483	21.6863	22.1184	21.9683	22.4824	22.0506	22.0965	22.4564	22.3617	22.0019	22.4954	22.3158	22.1564	21.9386	22.143	22.4574	21.7982	22.2508	22.1639	21.9244	22.2098	22.2733	22.3225	7	7	7	43.4	16.06	8.8333
P15880	P15880	40S ribosomal protein S2	RPS2	19.83393	17.8519	20.2588	19.269	19.1718	19.2418	19.7476	19.3431	19.2642	20.6882	19.9742	18.3819	20.7004	19.8608	20.0585	19.2928	19.7363	19.5385	20.2236	19.375	19.4985	19.9906	19.5067	19.5455	19.3498	19.4138	20.5173	20.1245	19.3236	19.6624	19.3149	19.2275	19.4516	19.6814	20.2066	19.5225	19.699	19.681	19.7603	19.7035	4	4	4	16	31.324	5.4445
P60866;P60866-2	P60866;P60866-2	40S ribosomal protein S20	RPS20	22.52076	21.9752	22.2507	22.8245	22.3372	21.8289	22.9583	22.0285	22.0356	22.4605	22.0738	22.1596	22.689	21.6019	22.3149	23.1289	22.754	21.761	22.539	21.879	22.0919	22.9305	22.3102	22.0449	23.248	22.707	22.8221	23.5671	22.8362	23.2287	22.2489	22.3302	22.3408	22.2313	22.2019	22.548	22.17	22.4285	22.9257	23.2107	3	3	3	22.7	13.373	55.032
P63220	P63220	40S ribosomal protein S21	RPS21	20.88069	21.3548	21.2894	20.8705	21.1653	20.6986	21.1618	21.39	21.1155	20.3082	20.4646	20.5021	20.7747	20.958	20.697	21.0917	21.8414	21.6714	21.2344	20.8349	20.9205	20.6405	21.3455	20.7809	20.8881	20.6083	20.6807	21.5891	21.5038	21.7149	21.175	20.9115	21.2224	20.425	20.8099	21.5348	20.9966	20.9223	20.7257	21.6026	3	3	3	51.8	9.1113	5.3638
P62851	P62851	40S ribosomal protein S25	RPS25	20.014	19.8783	18.4807	19.5752	19.7216	19.6933	19.7774	19.2963	19.1521	19.8439	20.0803	19.7769	19.7721	19.8142	19.892	20.138	17.5368	18.3177	19.6537	19.7965	19.7438	19.589	19.5337	19.8515	20.0301	19.9604	20.1075	19.606	19.9401	19.7205	19.4577	19.6634	19.4086	19.9003	19.8261	18.6641	19.7313	19.6581	20.0327	19.7555	2	2	2	15.2	13.742	3.4109
P42677	P42677;Q71UM5	40S ribosomal protein S27	RPS27	19.38486	19.4845	19.2095	20.0571	19.2385	19.2246	19.3263	19.9446	19.4109	19.0127	18.722	19.6322	20.1842	19.2707	19.2173	19.0555	19.0492	17.9495	19.2795	17.995	17.8436	18.9813	18.8751	19.0188	19.4978	19.4305	19.2975	19.7969	19.621	18.4387	19.3596	19.5068	19.5606	19.1223	19.5574	18.6847	18.3727	18.9584	19.4086	19.2856	3	3	3	29.8	9.461	3.0041
P62857	P62857	40S ribosomal protein S28	RPS28	18.29139	20.2956	20.57	20.1226	20.2814	20.1453	20.5716	20.2442	20.3122	20.1678	19.9157	20.2894	20.5615	20.4304	16.5309	19.6639	20.3081	20.2724	20.0449	19.9399	20.2784	20.6401	20.1891	18.9498	20.7225	20.4523	20.444	21.1653	17.6199	17.383	19.719	20.1831	20.376	20.1243	19.1743	20.0815	20.0877	19.9263	20.5396	18.7227	2	2	2	23.2	7.8409	40.146
P62273;P62273-2	P62273;P62273-2	40S ribosomal protein S29	RPS29	19.49566	19.2994	19.14	19.5299	19.5804	19.433	19.8974	20.0912	20.2828	19.2171	19.3396	19.4414	19.9006	19.3564	19.7283	19.9676	19.7465	19.8969	19.2062	19.3599	19.2675	19.345	19.1508	19.441	19.5126	19.1695	19.6766	20.3526	19.8427	20.1554	19.3117	19.5144	20.0904	19.3327	19.6618	19.8703	19.2779	19.3123	19.4529	20.1169	2	2	2	33.9	6.6767	3.093
P23396;P23396-2	P23396;P23396-2	40S ribosomal protein S3	RPS3	24.391	24.1086	24.2641	23.9553	23.9858	23.9422	24.1507	24.1466	24.1812	23.9615	23.7417	23.9505	24.251	23.948	24.12	24.5264	24.3473	24.0071	23.7464	23.7244	24.0021	24.1559	24.1676	24.1632	24.3238	24.2035	24.016	24.4862	24.5063	24.7063	24.2546	23.9611	24.1595	23.8846	24.1063	24.2936	23.8243	24.1623	24.1811	24.5663	11	11	11	57.6	26.688	223.33
P62701;P22090	P62701;P22090;Q8TD47	40S ribosomal protein S4, X isoform	RPS4X;RPS4Y1	17.86564	17.5969	18.5125	19.4859	19.0614	19.2522	19.8099	19.1233	18.9125	19.5752	19.2547	19.093	19.7314	19.3671	17.9612	18.2469	18.441	18.1425	19.2261	18.9691	19.0724	19.739	19.8764	19.131	19.9869	19.6151	19.7721	19.686	19.4726	19.5922	17.9917	19.2665	19.2819	19.3076	19.0199	18.2768	19.0892	19.5821	19.7914	19.5836	5	5	5	19	29.597	9.6697
P46782	P46782	40S ribosomal protein S5	RPS5	21.34581	21.0385	21.3545	21.5293	21.4736	22.1716	21.9543	21.5843	22.0175	20.2042	20.9019	21.3002	21.9706	21.6199	22.1876	20.8831	20.948	21.9312	21.2381	20.5995	21.5777	21.8305	21.6733	22.0435	21.579	21.3643	22.0261	22.5958	21.7909	22.236	21.2463	21.7248	21.852	20.8021	21.926	21.2541	21.1384	21.8491	21.6565	22.2076	4	4	4	22.5	22.876	217.21
P62753	P62753	40S ribosomal protein S6	RPS6	19.65038	19.9569	19.2659	19.3598	19.5731	17.6945	18.1095	19.7773	20.1682	19.3839	18.1563	19.7166	20.4369	19.8761	18.2911	19.7813	19.5693	20.1317	17.8697	17.4724	20.2384	19.7306	19.6584	19.7648	19.6939	19.8583	19.7973	19.4875	19.8572	19.4906	19.6244	18.8758	19.3516	19.0856	19.5347	19.8274	18.5269	19.7179	19.7832	19.6118	2	2	2	10.8	28.68	40.212
P62081	P62081	40S ribosomal protein S7	RPS7	17.84587	18.7542	18.6078	17.4523	17.1657	17.4057	17.6911	17.4032	18.0447	18.1959	18.1028	18.1913	18.2286	18.2092	18.8464	18.5531	17.4679	16.7089	18.1395	17.7636	17.9799	17.9684	17.4636	17.8081	18.4604	18.2907	18.4055	18.1533	18.0825	17.9753	18.4026	17.3412	17.713	18.1633	18.4281	17.5766	17.961	17.7467	18.3855	18.0704	3	3	3	12.4	22.127	3.2712
P62241	P62241	40S ribosomal protein S8	RPS8	21.61661	21.8038	21.4236	21.4164	21.1541	21.165	21.5111	21.5	21.3239	21.2862	21.6577	21.4641	21.5412	21.3882	21.6108	21.861	21.9489	22.2901	21.4723	21.6975	21.6135	21.6032	22.0825	21.5916	21.6513	21.7183	22.0901	21.7646	21.6995	21.87	21.6147	21.2452	21.445	21.4693	21.5134	22.0333	21.5944	21.7591	21.8199	21.778	5	5	5	27.9	24.205	149.67
P46781	P46781	40S ribosomal protein S9	RPS9	20.19653	19.6644	20.1033	19.7152	19.6147	19.4414	19.8951	19.858	19.8507	19.8348	20.1298	19.9756	20.2737	19.8731	19.9948	19.9967	19.2696	19.876	19.6082	19.6133	19.6084	19.7703	19.8615	19.734	20.027	20.0039	19.6682	19.9366	19.8164	19.7766	19.9881	19.5904	19.868	19.9801	20.0472	19.7141	19.61	19.7886	19.8997	19.8432	3	3	3	14.4	22.591	9.2923
P08865	P08865	40S ribosomal protein SA	RPSA	23.84479	23.7079	23.7735	23.7107	23.6727	23.8516	23.9249	23.7325	23.7056	23.4477	23.7165	23.6427	23.9689	23.9522	24.0533	24.3543	24.1526	24.043	23.5062	23.4187	23.8546	23.7316	24.1336	24.0028	23.8459	23.9307	24.1204	24.128	24.2362	24.3412	23.7754	23.745	23.7876	23.6023	23.9915	24.1833	23.5932	23.956	23.9657	24.2352	7	7	7	37.3	32.854	264.55
Q7L523;Q5VZM2-2;Q5VZM2	Q7L523;Q5VZM2-2;Q5VZM2	Ras-related GTP-binding protein A	RRAGA;RRAGB	17.81954	19.5535	19.2969	19.2953	17.5567	19.1025	19.4658	18.7107	18.0134	17.7415	19.217	19.1066	19.2836	19.0518	19.0206	19.5824	19.9624	18.5305	18.7307	19.0571	19.3415	19.1633	19.8661	19.4908	19.3745	19.1181	18.953	19.3398	19.4204	19.3694	18.89	18.6515	18.73	18.6884	19.1187	19.3584	19.0431	19.5068	19.1486	19.3765	2	2	2	6.7	36.566	2.9374
Q9Y3I0	Q9Y3I0	tRNA-splicing ligase RtcB homolog	RTCB	19.84852	20.828	19.8235	19.7297	20.1887	20.1253	20.2098	20.03	20.1311	18.2529	17.5127	16.8182	19.5081	18.6073	17.902	18.6817	17.3591	20.0434	18.2757	19.1695	18.2392	19.8462	20.1645	20.2602	19.644	19.9583	17.7993	20.2309	20.5315	20.4486	20.1666	20.0146	20.1236	17.5279	18.6725	18.6947	18.5615	20.0903	19.1339	20.4037	4	4	4	10.3	55.21	24.334
Q16799	Q16799;Q16799-2	Reticulon-1	RTN1	20.84038	21.2728	20.9704	20.8544	20.9252	20.8849	21.034	21.1945	21.0863	20.745	20.4639	20.8068	20.774	20.6417	20.92	20.6518	20.1867	21.516	20.7916	20.9324	21.0714	20.2156	21.0282	20.9719	20.474	20.562	20.8213	21.0678	21.063	21.0314	21.0279	20.8882	21.1049	20.6719	20.7786	20.7848	20.9318	20.7386	20.6191	21.0541	5	5	4	10.8	83.617	30.566
O95197-6;O95197-3;O95197-5;O95197-4;O95197-7;O95197-2;O95197	O95197-6;O95197-3;O95197-5;O95197-4;O95197-7;O95197-2;O95197	Reticulon-3	RTN3	17.91458	20.757	17.2709	20.9931	21.1234	21.2363	21.1351	21.1523	21.4941	20.3284	20.2912	19.7855	16.0505	20.7692	18.7817	17.2477	21.2933	20.4056	21.0059	21.3366	20.5247	21.6596	21.4297	21.5027	20.9643	21.219	21.0597	21.0275	20.2428	21.558	18.6475	21.1176	21.2605	20.135	18.5338	19.6489	20.9557	21.5307	21.081	20.9428	2	2	2	25.2	23.489	33.365
Q9NQC3;Q9NQC3-4;Q9NQC3-6	Q9NQC3;Q9NQC3-4;Q9NQC3-6;Q9NQC3-5;Q9NQC3-2;Q9NQC3-3	Reticulon-4	RTN4	22.5185	22.534	22.811	22.9471	22.9152	22.9242	22.5588	22.9117	22.861	22.5082	22.2724	22.6268	22.5493	22.2629	22.617	22.3368	22.8089	23.0233	22.8395	22.6231	23.0089	22.794	23.0104	22.9673	22.8254	22.6736	22.8413	22.8674	23.3834	23.1187	22.6212	22.9289	22.7771	22.4691	22.4764	22.723	22.8238	22.9239	22.7801	23.1232	13	13	13	19.1	129.93	89.26
Q7L099;Q7L099-2;Q7L099-4;Q7L099-3	Q7L099;Q7L099-2;Q7L099-4;Q7L099-3;Q8WXA3-5;Q8WXA3-4;Q96T51-3;Q96T51-2;Q8WXA3-2;Q8WXA3-3;Q8WXA3;Q96T51	Protein RUFY3	RUFY3	21.50557	21.358	21.1769	21.1763	20.9918	21.1823	21.7528	20.3491	21.6777	20.7333	20.7538	20.5203	20.7248	20.9789	20.8098	21.308	21.6489	21.2885	21.2074	21.0655	21.63	21.2463	21.1409	21.4235	21.2962	21.2432	21.1602	20.7792	21.2318	21.1351	21.3468	21.1168	21.2599	20.6691	20.8378	21.4151	21.3009	21.2703	21.2332	21.0487	5	5	5	11.7	52.964	40.456
P23297	P23297	Protein S100-A1	S100A1	18.75879	20.0017	20.1995	22.1074	21.0615	21.6487	21.6376	21.5339	21.4561	21.1351	21.3083	20.5076	21.8621	21.6726	21.5728	18.6608	19.3172	19.3602	21.5465	21.1588	21.8573	20.6957	21.2391	21.1499	21.6146	21.1376	21.604	21.0086	21.0637	20.7931	19.6533	21.6059	21.5426	20.9837	21.7025	19.1127	21.5209	21.0282	21.452	20.9552	4	4	4	48.9	10.546	184.71
P04271	P04271	Protein S100-B	S100B	22.18707	22.1938	22.2911	22.1735	22.5426	22.7258	23.5465	23.2375	22.9469	22.4099	21.6198	22.3663	22.6069	22.3423	22.8571	21.9727	22.2179	22.262	22.3443	22.3252	22.3931	22.2593	21.7285	22.3506	22.3529	22.4029	22.4864	22.3073	22.1773	22.2577	22.224	22.4806	23.2436	22.132	22.6021	22.1509	22.3542	22.1128	22.4141	22.2474	2	2	2	40.2	10.713	69.031
Q9NTJ5;Q9NTJ5-2	Q9NTJ5;Q9NTJ5-2	Phosphatidylinositide phosphatase SAC1	SACM1L	19.37501	18.7225	18.7224	19.3125	18.4261	18.1011	19.5229	18.6823	18.1798	18.9435	18.3379	18.6125	18.1633	18.2107	17.8466	19.7587	19.8015	18.3727	19.21	18.4481	18.8472	18.544	19.0379	17.6863	18.7615	18.9219	18.5038	19.3112	19.1432	19.0266	18.94	18.6132	18.795	18.6313	18.0735	19.3109	18.8351	18.4227	18.7291	19.1603	2	2	2	3.2	66.966	2.8297
Q9Y512	Q9Y512	Sorting and assembly machinery component 50 homolog	SAMM50	20.72709	20.5044	20.8526	21.1151	20.7286	21.0553	20.9057	20.7825	21.0891	21.4269	21.4237	21.4388	20.9496	21.113	21.1995	21.3796	21.1038	21.2022	21.0088	20.8565	20.6512	21.1586	21.1255	21.117	21.0634	21.3034	21.0242	21.1548	20.8927	21.0242	20.6947	20.9663	20.9257	21.4298	21.0874	21.2285	20.8388	21.1337	21.1303	21.0239	6	6	6	14.5	51.976	7.4502
P49591	P49591	Serine--tRNA ligase, cytoplasmic	SARS	20.24075	20.4279	20.7992	20.2406	19.841	19.8953	19.7416	19.9648	20.0059	19.7458	18.9231	19.4666	19.983	20.0144	19.6874	20.2809	20.5838	20.66	20.1539	20.1446	20.4617	20.2434	20.1712	20.2856	19.4816	20.2289	20.291	20.7228	20.6088	20.8611	20.4893	19.9923	19.9041	19.3785	19.8949	20.5082	20.2534	20.2334	20.0005	20.7309	5	5	5	12.8	58.777	56.314
Q14108;Q14108-2	Q14108;Q14108-2	Lysosome membrane protein 2	SCARB2	23.97395	23.9633	23.4563	23.9461	23.8214	23.7922	23.7246	23.9132	23.8567	24.5973	24.3492	24.1822	24.2736	24.2793	24.2025	24.1636	23.8041	23.847	24.0737	24.03	24.1784	23.9246	23.8947	23.8142	24.1116	23.954	24.1503	23.985	23.8843	23.8029	23.7978	23.8533	23.8315	24.3762	24.2518	23.9382	24.0941	23.8778	24.072	23.8907	9	9	9	21.3	54.29	37.407
Q8NBX0	Q8NBX0	Saccharopine dehydrogenase-like oxidoreductase	SCCPDH	21.43094	21.2213	18.5287	21.534	21.4717	21.2359	21.0841	21.3046	21.3511	21.5093	21.5206	21.1507	21.2707	21.0694	21.2415	21.384	21.6236	21.4246	21.081	21.1363	21.1672	21.5067	20.8786	21.3687	21.263	21.2482	20.8639	20.8994	21.1001	21.057	20.3937	21.4139	21.2466	21.3935	21.1939	21.4774	21.1282	21.2513	21.125	21.0189	4	4	4	11	47.151	8.0308
Q8WVM8;Q8WVM8-2;Q8WVM8-3	Q8WVM8;Q8WVM8-2;Q8WVM8-3	Sec1 family domain-containing protein 1	SCFD1	18.26132	18.8497	18.8666	20.0048	19.9171	17.4646	20.2552	17.0591	18.373	17.9657	20.4155	17.9582	17.5186	17.8525	18.0267	17.8609	17.0826	18.0879	20.2809	20.2081	20.3751	17.0218	18.7292	20.5415	20.3273	20.4247	20.5061	18.314	20.3423	20.0367	18.6592	19.1289	18.5624	18.7798	17.7993	17.6771	20.288	18.7642	20.4194	19.5644	3	3	3	7.9	72.379	8.214
P13521	P13521	Secretogranin-2	SCG2	24.72323	24.6389	24.3402	24.4823	24.354	24.4864	24.6633	23.9802	24.5426	24.6894	24.6166	24.3336	24.4079	24.1101	24.4057	24.1112	23.7163	24.4974	24.1696	24.3081	24.6704	24.3861	23.9153	23.9242	23.9645	24.1332	24.0335	23.5793	23.747	23.3266	24.5675	24.4409	24.3954	24.5465	24.3079	24.1083	24.3827	24.0752	24.0437	23.551	13	13	13	22.5	70.94	27.083
Q12765;Q12765-2	Q12765;Q12765-2;Q12765-3	Secernin-1	SCRN1	23.20772	23.2526	23.666	22.7836	23.0642	22.9808	23.7239	23.5838	23.5819	23.1955	22.931	22.9036	23.1682	22.985	22.8305	23.1574	23.8173	23.3986	23.4385	23.121	23.378	23.8298	23.6988	23.426	23.9357	23.7245	24.0589	23.5314	23.2864	23.5035	23.3755	22.9429	23.6299	23.01	22.9946	23.4578	23.3125	23.6515	23.9064	23.4404	8	8	8	26.6	46.382	101.25
P31040-2;P31040;P31040-3	P31040-2;P31040;P31040-3	Succinate dehydrogenase [ubiquinone] flavoprotein subunit, mitochondrial	SDHA	22.26988	22.0371	22.5352	22.6508	22.0521	22.2274	22.6432	22.206	22.2038	22.9274	22.1603	22.4544	22.3177	22.3587	22.5278	22.2961	22.1228	22.778	22.3968	22.2941	22.161	22.2902	22.5542	22.3427	21.5529	22.227	22.2693	22.2221	22.2521	22.4577	22.2807	22.3101	22.351	22.5141	22.4014	22.399	22.284	22.3957	22.0164	22.3106	10	10	10	26	67.299	106.7
P21912	P21912	Succinate dehydrogenase [ubiquinone] iron-sulfur subunit, mitochondrial	SDHB	18.13974	20.0335	20.2121	19.4051	19.9989	17.4929	20.0234	19.4877	20.3046	20.1009	17.4103	20.085	20.2274	20.4757	18.6834	20.1897	19.4347	18.0539	19.9713	19.8376	20.2189	20.0415	20.1095	19.8848	19.4692	19.9006	20.1413	19.708	19.9999	18.8059	19.4618	18.9656	19.9386	19.1987	19.7955	19.2261	20.0093	20.012	19.8371	19.5046	2	2	2	6.8	31.629	3.036
O75396	O75396	Vesicle-trafficking protein SEC22b	SEC22B	20.82749	21.5551	21.3939	21.4126	21.2452	21.3315	21.7058	21.1559	22.0988	20.9749	21.0539	21.2939	21.3584	21.0867	21.3051	21.6931	21.7972	21.9805	21.3169	21.2829	21.7274	21.8101	21.8114	21.5378	21.2649	21.1567	21.7194	22.0071	21.7716	21.9407	21.2588	21.3298	21.6535	21.1076	21.2501	21.8236	21.4424	21.7198	21.3804	21.9065	4	4	4	24.7	24.593	212.45
Q15436;Q15436-2	Q15436;Q15436-2	Protein transport protein Sec23A	SEC23A	17.38585	17.7123	19.1559	19.3374	19.4098	18.4488	19.4438	19.2909	19.4086	18.8827	18.5146	18.9916	17.9259	19.2371	19.6199	18.9728	18.3972	18.0394	16.5275	19.3406	17.4249	19.7323	19.8933	19.7488	19.5788	19.773	19.4286	19.0138	19.7667	19.86	18.0847	19.0653	19.3811	18.7963	18.9276	18.4698	17.7643	19.7915	19.5935	19.5468	3	3	3	6	86.16	4.6369
Q13228;Q13228-4;Q13228-3;Q13228-2	Q13228;Q13228-4;Q13228-3;Q13228-2	Selenium-binding protein 1	SELENBP1	21.59714	21.4984	21.6773	22.0585	22.1287	21.929	22.2658	22.0789	22.1668	22.0003	21.93	21.7891	21.9579	22.0772	22.3485	22.013	21.8975	21.9968	21.4492	21.2813	21.7909	21.2631	21.0692	20.8424	21.6023	21.894	21.9596	20.7661	20.9675	20.887	21.5909	22.0388	22.1705	21.9064	22.1279	21.9691	21.5071	21.0582	21.8186	20.8736	9	9	9	27.5	52.39	93.61
Q9NVA2;Q9NVA2-2	Q9NVA2;Q9NVA2-2	Septin-11	SEPT11	21.67595	22.2006	22.631	21.8244	21.8033	21.8951	21.3451	21.6691	21.5589	22.1013	22.1494	22.2977	21.9349	22.0347	22.1564	21.5555	22.1765	22.2743	21.4537	22.2708	21.9637	21.7462	21.5011	21.7622	21.9149	22.0489	21.5419	21.3307	21.2999	21.4804	22.1692	21.8409	21.5244	22.1828	22.042	22.0021	21.8961	21.6699	21.8352	21.3704	5	5	4	12.4	49.398	257.01
Q15019;Q15019-3;Q15019-2	Q15019;Q15019-3;Q15019-2	Septin-2	SEPT2	21.78823	21.4796	21.2244	21.1527	21.413	21.042	21.2858	21.6114	21.3212	21.6456	21.3605	21.1821	21.2775	21.3661	21.2734	21.2723	21.7204	21.5717	21.3931	20.8866	21.2185	21.2347	21.6589	21.2591	21.3061	21.3491	21.2019	20.7703	20.9451	20.4255	21.4974	21.2026	21.4062	21.3961	21.3057	21.5215	21.1661	21.3843	21.2857	20.7136	6	6	6	21.6	41.487	198.51
Q9UH03-2;Q9UH03	Q9UH03-2;Q9UH03	Neuronal-specific septin-3	SEPT3	20.89874	21.1083	20.6783	20.8046	20.7258	20.3321	20.9663	20.6138	20.7546	20.9955	21.1447	21.0971	20.9959	21.1166	20.963	20.9371	20.7861	21.0429	20.7735	20.5172	20.8899	21.1026	20.1709	20.4764	20.7328	20.581	20.6454	20.6548	20.5679	20.6076	20.8951	20.6209	20.7782	21.0791	21.0252	20.922	20.7269	20.5833	20.653	20.6101	4	4	4	12.3	40.1	9.9294
O43236-6;O43236-2;O43236-3;O43236;O43236-4;O43236-5	O43236-6;O43236-2;O43236-3;O43236;O43236-4;O43236-5	Septin-4	SEPT4	18.67035	18.0393	18.881	17.1385	18.1058	17.7659	18.0713	18.6723	18.1489	17.7068	18.3437	18.5334	18.3026	18.4134	18.5934	17.4937	18.1302	18.1541	18.4467	18.3692	18.2627	17.5995	17.6892	18.0355	17.9763	18.2632	17.0803	18.0673	18.2938	18.0341	18.5302	17.6701	18.2975	18.1946	18.4365	17.926	18.3595	17.7747	17.7733	18.1317	2	2	2	9.9	30.809	6.5103
Q99719;Q99719-2	Q99719;Q99719-2	Septin-5	SEPT5	20.70041	20.888	21.1193	20.9321	20.6218	20.622	21.1129	20.9806	20.9874	21.2192	21.0849	21.1812	21.0968	20.7891	21.0368	21.2725	20.9762	21.4894	20.8978	20.9913	21.27	20.863	20.6193	20.6471	20.6734	20.8426	20.8319	20.0579	20.5427	20.546	20.9026	20.7253	21.027	21.1618	20.9743	21.2461	21.053	20.7098	20.7826	20.3822	4	4	4	13	42.777	58.351
Q16181-2;Q16181	Q16181-2;Q16181;Q6ZU15	Septin-7	SEPT7	22.0462	21.9592	21.8462	21.6991	21.7254	21.6984	22.0452	21.9108	21.7115	22.1289	22.2333	22.3337	21.9497	22.1503	22.3396	22.0484	22.0352	21.9502	22.1682	22.0121	22.8279	21.7271	21.9163	21.9266	21.8802	21.8481	22.1542	21.5325	21.7867	21.0877	21.9505	21.7076	21.8892	22.232	22.1465	22.0112	22.3361	21.8566	21.9609	21.4689	8	8	8	26.1	50.58	59.999
Q92599-2;Q92599-4;Q92599;Q92599-3	Q92599-2;Q92599-4;Q92599;Q92599-3	Septin-8	SEPT8	20.94235	21.5112	18.2613	17.705	21.2956	21.0493	20.6399	20.7262	21.4334	21.3012	20.6461	21.4935	21.7192	21.7181	21.454	20.7526	21.1989	17.9796	20.9927	20.5849	21.1036	20.8639	21.3108	20.8726	21.1055	21.0823	20.9913	20.5553	18.4095	20.7858	20.2383	20.0166	20.9332	21.1469	21.6304	19.9771	20.8937	21.0158	21.0597	19.9169	3	3	3	11	49.814	5.7162
P01009;P01009-2	P01009;P01009-2;P01009-3	Alpha-1-antitrypsin	SERPINA1	20.88099	20.9575	21.3465	22.1863	21.8844	21.5453	19.7329	17.5905	20.0336	20.9673	20.313	18.7043	17.2555	20.5222	19.9212	23.9305	23.3026	23.1534	22.6489	21.7196	21.6658	22.4168	21.8836	21.9741	20.0232	20.3413	19.7254	23.6244	22.6845	22.9282	21.0616	21.872	19.119	19.9949	19.233	23.4622	22.0114	22.0915	20.03	23.079	7	7	7	20.6	46.736	11.772
Q01105-3;Q01105-4;Q01105-2;Q01105;P0DME0	Q01105-3;Q01105-4;Q01105-2;Q01105;P0DME0	Protein SET	SET;SETSIP	21.07398	21.0571	20.894	20.3722	20.711	20.1257	21.0919	20.4416	20.8246	20.5961	20.1656	20.3162	20.8321	20.525	20.3976	17.1591	20.4289	20.516	20.1739	19.7635	19.6496	20.1206	20.3712	20.6265	20.3884	20.3946	20.5609	20.4689	20.6912	20.6725	21.0084	20.4029	20.786	20.3593	20.5849	19.368	19.8623	20.3728	20.448	20.6109	3	3	3	14	30.992	23.693
P23246-2;P23246	P23246-2;P23246	Splicing factor, proline- and glutamine-rich	SFPQ	17.06088	18.4536	18.954	18.5695	17.075	17.9022	21.1967	22.7068	20.1779	20.9343	20.742	20.4541	18.289	17.1968	17.8345	20.2276	17.4742	17.9036	21.1705	18.1074	17.4396	21.432	21.2364	20.5363	20.929	21.0363	20.7703	21.5982	21.5414	21.2212	18.1562	17.8489	21.3605	20.7102	17.7734	18.5352	18.9059	21.0682	20.9119	21.4536	2	2	2	3.9	72.262	1.9954
Q9H9B4	Q9H9B4	Sideroflexin-1	SFXN1	22.23812	22.4069	22.4234	22.5416	22.4565	22.5345	22.5642	22.5077	22.3988	22.7891	22.6759	22.6402	22.1159	22.3498	22.4167	22.9345	22.6496	23.0711	22.2239	22.1427	22.712	22.9241	22.579	22.8055	22.557	22.581	22.6491	22.5629	22.3034	22.9452	22.3562	22.5109	22.4902	22.7017	22.2941	22.8851	22.3595	22.7695	22.5957	22.6038	8	8	8	39.1	35.619	162.73
Q9BWM7	Q9BWM7	Sideroflexin-3	SFXN3	21.77997	21.6527	21.9444	22.3057	22.0886	22.2536	22.0628	21.9884	21.9454	22.0365	21.8424	21.6986	22.2004	22.3398	22.3385	22.7855	22.7153	22.905	21.8901	21.6647	21.8442	22.2975	22.2442	22.4408	22.1334	22.1559	22.3539	22.3248	22.3318	22.0017	21.7924	22.216	21.9989	21.8591	22.2929	22.8019	21.7996	22.3275	22.2144	22.2194	5	5	5	21.5	35.503	11.837
P51688	P51688	N-sulphoglucosamine sulphohydrolase	SGSH	22.66364	22.6448	22.8968	22.2786	21.9496	21.7699	21.2339	21.6273	21.636	22.5922	22.3195	22.3801	22.6162	22.4267	22.5534	21.3119	22.4864	23.9756	21.465	21.9897	21.6251	21.3819	21.3191	21.5851	22.0528	21.3429	21.4017	21.852	21.9322	21.8072	22.7351	21.9994	21.499	22.4306	22.5321	22.5913	21.6932	21.4287	21.5991	21.8638	5	5	5	14.1	56.695	79.944
O75368	O75368	SH3 domain-binding glutamic acid-rich-like protein	SH3BGRL	22.22211	22.3379	21.6721	21.9195	21.9601	22.2461	21.7644	22.255	22.0912	21.9671	22.0652	21.7478	21.9181	21.6335	21.6228	21.2276	21.2043	21.3069	21.9175	21.5306	21.9724	21.529	21.3444	21.431	21.3914	21.0993	21.8022	21.6538	21.6769	21.4953	22.0773	22.0419	22.0369	21.9267	21.7248	21.2463	21.8068	21.4348	21.431	21.6087	4	4	4	58.8	12.774	98.328
Q99962	Q99962;Q99961-3;Q99961	Endophilin-A1	SH3GL2	21.41137	21.7969	21.2544	21.6624	21.6684	21.7434	21.4683	21.5558	22.0148	21.3802	21.4725	21.5761	21.8322	21.9051	21.8859	21.2634	21.7525	20.7398	21.555	21.3671	21.7015	21.7449	21.9545	21.8481	21.4142	21.6255	21.817	21.6925	21.6668	21.6146	21.4876	21.6914	21.6796	21.4763	21.8744	21.2519	21.5412	21.8492	21.6189	21.6579	5	5	5	20.7	39.962	116.54
Q9NR46;Q9NR46-2	Q9NR46;Q9NR46-2	Endophilin-B2	SH3GLB2	19.66459	19.3875	18.2708	19.7344	19.1154	19.0359	19.2734	19.2128	19.3452	19.1064	18.4164	19.3789	19.2966	19.1544	19.0599	19.0692	19.5754	19.0353	19.1035	19.0639	18.6067	19.3292	19.27	19.5098	19.2822	17.2832	19.1831	18.8525	18.9292	19.006	19.1076	19.2952	19.2771	18.9672	19.1703	19.2266	18.9247	19.3696	18.5829	18.9292	2	2	2	5.3	43.973	2.5004
Q9HAT2;Q9HAT2-2	Q9HAT2;Q9HAT2-2	Sialate O-acetylesterase	SIAE	25.79573	25.8238	25.7939	25.6939	25.7143	25.6161	25.7739	25.6932	25.7807	26.1407	26.1885	26.2502	26.1699	26.1492	26.0895	26.2511	25.9266	25.9486	25.8864	25.8817	26.1559	25.7225	25.7953	25.7785	25.8469	25.8832	26.0565	25.7045	25.8515	25.5974	25.8045	25.6747	25.7493	26.1931	26.1362	26.0421	25.9747	25.7654	25.9288	25.7178	14	14	14	28.3	58.314	323.31
P78324-4;P78324;P78324-2	P78324-4;P78324;P78324-2;Q5TFQ8	Tyrosine-protein phosphatase non-receptor type substrate 1	SIRPA	18.46517	18.2211	17.402	18.0471	19.1349	17.9124	19.9576	19.7153	19.6764	20.0634	20.0326	18.0063	17.222	20.2671	19.8586	17.3295	17.5458	17.7843	19.9078	19.9172	19.7693	20.0721	19.6665	19.8836	19.8782	19.7627	19.6018	18.9216	18.2511	17.6732	18.0295	18.3648	19.7831	19.3674	19.1159	17.5532	19.8648	19.8741	19.7475	18.282	3	3	3	10.5	54.851	7.765
Q8IXJ6-2;Q8IXJ6-3;Q8IXJ6;Q8IXJ6-4;Q8IXJ6-5	Q8IXJ6-2;Q8IXJ6-3;Q8IXJ6;Q8IXJ6-4;Q8IXJ6-5	NAD-dependent protein deacetylase sirtuin-2	SIRT2	22.0557	22.6936	21.8847	21.597	21.7818	21.8631	21.4084	21.7586	21.9271	21.6732	22.2003	21.8037	21.5574	22.48	22.083	21.0994	21.4728	21.327	21.7215	21.8027	21.1021	21.0542	21.5103	21.8397	21.1792	21.8334	21.5877	21.2488	21.3135	21.0876	22.2113	21.7473	21.698	21.8924	22.0401	21.2997	21.5421	21.4681	21.5334	21.2166	7	7	7	25.9	39.515	107.48
P63208;P63208-2	P63208;P63208-2	S-phase kinase-associated protein 1	SKP1	18.57734	22.4406	22.3888	22.2331	22.7724	22.3604	22.2585	22.6327	22.2106	21.5487	21.5155	21.4682	21.6118	21.4594	21.847	20.6723	22.5418	22.8408	21.8628	21.7333	22.3932	21.5508	23.134	22.4501	21.7403	21.7402	22.7549	22.2664	22.6623	22.8444	21.1356	22.4553	22.3672	21.5108	21.6394	22.0183	21.9964	22.3783	22.0785	22.591	7	7	7	47.9	18.658	36.532
Q05940-2;Q05940	Q05940-2;Q05940	Synaptic vesicular amine transporter	SLC18A2	19.80183	17.663	17.9806	18.987	19.2322	18.9184	20.0263	19.8329	19.4968	19.8438	19.5367	19.7397	19.9314	19.2167	20.2447	20.4805	18.325	18.2602	19.3022	19.9955	19.6522	19.504	19.7066	19.4751	19.2702	19.5796	19.9072	19.8314	19.8565	19.709	18.4818	19.0459	19.7854	19.7067	19.7976	19.0219	19.65	19.5619	19.5856	19.799	2	2	2	12.4	22.979	18.099
P43004-2;P43004;P43004-3	P43004-2;P43004;P43004-3	Excitatory amino acid transporter 2	SLC1A2	21.74571	21.6948	22.0574	21.0851	20.7614	17.975	20.9333	21.0008	21.0742	21.6423	21.3967	21.8836	21.2309	21.2782	21.2253	21.0172	21.4185	20.6865	19.7615	20.906	20.3509	21.109	21.2352	21.8574	21.443	21.3631	21.4633	20.7506	21.4759	21.2708	21.8326	19.9405	21.0028	21.6409	21.2448	21.0407	20.3395	21.4005	21.4231	21.1658	5	5	5	12.4	61.228	42.865
P43003-2;P43003	P43003-2;P43003	Excitatory amino acid transporter 1	SLC1A3	19.96452	20.4441	20.7837	20.8998	21.3224	21.4473	21.1122	21.3248	21.2675	22.0448	22.1998	21.8114	21.4945	21.5288	21.4476	19.3954	19.2048	19.0916	21.0608	21.3077	21.1281	21.4695	21.9197	21.3557	21.1912	21.4994	21.4716	21.3237	21.4915	21.2683	20.3974	21.2232	21.2348	22.0187	21.4903	19.2306	21.1656	21.5816	21.3874	21.3612	4	4	4	9.9	55.148	25.18
P43007	P43007	Neutral amino acid transporter A	SLC1A4	18.23799	18.6104	17.8079	18.7461	19.3883	19.1946	19.6893	19.4632	19.4639	19.6093	19.6931	19.6695	19.3727	19.3725	19.4176	17.9416	19.5169	18.6082	19.1775	19.127	19.5353	19.9245	19.8144	19.494	19.9827	19.9532	20.0089	20.2157	20.007	20.296	18.2188	19.1097	19.5388	19.6573	19.3876	18.6889	19.2799	19.7443	19.9816	20.1729	2	2	2	4.5	55.722	3.7754
Q02978-2;Q02978	Q02978-2;Q02978	Mitochondrial 2-oxoglutarate/malate carrier protein	SLC25A11	21.53217	21.6714	21.4728	21.7481	21.8997	21.9455	21.4381	21.6267	21.9298	22.1337	22.4007	22.104	21.8182	21.8738	21.9255	21.311	21.6588	21.4148	21.7081	21.9433	21.6793	22.0384	22.2306	22.2372	21.9274	22.101	21.9852	21.9813	21.9988	21.9555	21.5588	21.8644	21.6649	22.2128	21.8725	21.4615	21.7769	22.1687	22.0045	21.9785	4	4	4	21.3	28.494	192.08
O75746;O75746-2	O75746;O75746-2	Calcium-binding mitochondrial carrier protein Aralar1	SLC25A12	22.48107	22.4827	22.0422	22.7436	22.5994	22.5861	22.7495	22.731	22.675	22.7602	22.612	22.7331	22.7409	22.7841	22.819	23.327	23.0926	23.2462	22.7219	22.6721	22.8448	23.0386	22.9287	22.8986	22.7546	22.7007	23.0246	22.8794	22.7732	23.0226	22.3353	22.643	22.7185	22.7018	22.7813	23.222	22.7463	22.9553	22.8266	22.8917	12	12	8	21.5	74.761	86.104
Q9UJS0;Q9UJS0-2	Q9UJS0;Q9UJS0-2	Calcium-binding mitochondrial carrier protein Aralar2	SLC25A13	19.36585	18.9362	20.0876	19.4682	19.6474	19.5768	19.5902	19.9461	20.1813	17.4741	20.1709	19.6848	17.7764	19.9767	18.6663	19.4772	19.8994	19.9654	19.8129	19.4207	19.8329	19.8707	20.0957	18.9111	19.5047	19.9831	19.5138	19.9523	19.7961	20.4995	19.4632	19.5641	19.9059	19.1099	18.8065	19.7807	19.6888	19.6258	19.6672	20.0827	8	4	4	15.7	74.175	9.3974
Q9H936	Q9H936;Q9H1K4	Mitochondrial glutamate carrier 1	SLC25A22	20.96818	21.0452	21.0989	21.2662	21.2704	21.367	21.4647	21.3299	21.1775	21.4269	21.5323	21.4652	21.2957	21.0781	21.0691	22.1788	21.7597	21.6622	21.4645	21.0983	21.0882	21.5121	21.6639	21.2026	21.401	21.3199	21.4166	21.4023	21.1317	21.592	21.0374	21.3012	21.324	21.4748	21.1476	21.8669	21.217	21.4595	21.3792	21.3754	5	5	5	18	34.47	108.23
Q6KCM7-6;Q6KCM7;Q6KCM7-4;Q6KCM7-5;Q6KCM7-2;Q6KCM7-3	Q6KCM7-6;Q6KCM7;Q6KCM7-4;Q6KCM7-5;Q6KCM7-2;Q6KCM7-3;Q9BV35-4;Q9BV35-2;Q9BV35;Q9BV35-3	Calcium-binding mitochondrial carrier protein SCaMC-2	SLC25A25	19.5874	19.6769	17.8584	19.6388	18.5279	19.6798	19.245	16.9417	20.0077	19.2834	19.572	22.3054	19.8021	17.9733	19.7031	20.8855	19.96	19.877	16.631	19.6555	19.3598	21.5922	20.5871	19.7181	19.7595	19.7237	20.0454	19.3435	17.9658	19.6521	19.0409	19.2822	18.7315	20.3869	19.1595	20.2408	18.5488	20.6325	19.8428	18.9871	3	3	3	10.9	40.589	3.4608
Q00325-2;Q00325	Q00325-2;Q00325	Phosphate carrier protein, mitochondrial	SLC25A3	24.38759	24.2507	24.1837	25.087	24.4403	24.6677	24.5747	24.3318	24.5247	24.7984	24.8366	24.9707	24.7192	24.6843	24.5211	25.5158	25.2092	25.0768	24.7008	24.5222	24.2804	24.5427	24.9177	24.5475	24.4089	24.3348	24.2993	24.8778	24.5924	24.6975	24.274	24.7316	24.477	24.8686	24.6415	25.2673	24.5012	24.6693	24.3477	24.7226	3	3	3	13	39.958	21.14
P12235	P12235	ADP/ATP translocase 1	SLC25A4	21.04993	21.2818	20.9298	20.9841	20.9826	20.9695	21.2898	21.1222	20.8231	21.0773	21.2102	21.0064	20.8116	21.177	21.1039	20.5499	20.6331	20.9193	21.0799	21.1087	21.1408	21.296	21.3569	21.3216	21.2704	21.4015	21.0425	21.3361	21.0779	21.0564	21.0872	20.9787	21.0784	21.098	21.0308	20.7007	21.1098	21.3248	21.2381	21.1568	9	3	3	29.9	33.064	7.813
P05141	P05141;Q9H0C2	ADP/ATP translocase 2	SLC25A5	23.50761	23.5985	23.5353	23.4738	23.3817	22.4836	23.3434	23.1194	22.9847	23.6554	23.3949	23.4788	23.3221	23.1793	23.0614	23.2736	22.5816	23.0993	22.8799	22.921	22.9115	23.309	23.3309	22.8692	23.3936	23.1395	23.1769	23.0704	23.2248	23.1331	23.5471	23.113	23.1492	23.5097	23.1876	22.9848	22.9041	23.1697	23.2367	23.1427	8	3	3	26.8	32.852	37.126
P12236	P12236	ADP/ATP translocase 3	SLC25A6	24.96715	24.8432	25.0819	25.3828	25.2511	25.2054	24.8958	24.8351	24.7416	25.5996	25.3886	25.204	25.3327	25.1508	24.8573	25.4181	25.4193	25.5651	24.716	24.5788	25.0161	24.4219	24.5758	24.9352	24.9008	25.0187	24.8995	25.3965	25.2156	25.3066	24.9641	25.2798	24.8242	25.3974	25.1136	25.4675	24.7703	24.6443	24.9397	25.3062	10	10	2	31.9	32.866	203.71
Q96QE2	Q96QE2	Proton myo-inositol cotransporter	SLC2A13	18.64714	22.4352	18.2597	21.5921	22.0132	22.247	21.8804	22.2176	21.7591	21.624	22.2907	22.2283	21.9998	22.2219	22.1197	22.3975	22.4378	22.4586	22.3153	23.0623	22.4248	22.2071	22.073	21.8634	22.6531	22.4918	22.4559	22.1798	22.2887	22.7406	19.7807	21.9508	21.9524	22.0477	22.1138	22.4313	22.6008	22.0478	22.5336	22.403	6	6	6	16.2	70.37	57.555
Q9H598	Q9H598	Vesicular inhibitory amino acid transporter	SLC32A1	20.24702	20.6757	19.9343	20.4475	20.4335	20.5625	20.1183	20.0224	19.9343	20.8972	20.7665	20.5655	20.6915	20.7374	20.8044	20.2175	20.5352	20.2506	21.1973	20.4419	19.9278	19.903	20.3345	20.0507	20.4743	20.402	19.6004	17.7283	20.4406	19.8911	20.2857	20.4812	20.025	20.7431	20.7445	20.3344	20.5223	20.0961	20.1589	19.3534	3	3	3	9.3	57.415	74.318
P08195-2;P08195-3;P08195;P08195-4	P08195-2;P08195-3;P08195;P08195-4	4F2 cell-surface antigen heavy chain	SLC3A2	20.17889	19.8831	20.3135	20.7101	20.5401	20.7468	20.7492	20.3903	20.7512	21.2109	21.454	21.4869	21.0421	20.9616	20.9149	20.4919	20.5385	20.7621	20.8432	21.1044	21.219	21.1103	21.0389	21.2924	20.9632	21.4166	20.8827	21.1111	20.8212	21.0386	20.1252	20.6657	20.6302	21.3839	20.9729	20.5975	21.0555	21.1472	21.0875	20.9903	3	3	3	10.2	57.944	14.367
Q8WWI5-3;Q8WWI5-2;Q8WWI5	Q8WWI5-3;Q8WWI5-2;Q8WWI5	Choline transporter-like protein 1	SLC44A1	18.53313	18.2845	19.2813	16.8423	18.6614	17.9041	18.2808	19.1794	18.5795	19.4839	19.0638	19.4786	18.5736	17.7198	19.0756	18.2339	17.7488	18.6652	19.083	19.3672	17.4084	17.1668	18.2723	18.8868	19.5243	19.1766	18.8747	18.6888	18.2681	16.6321	18.6996	17.8026	18.6799	19.3421	18.4563	18.216	18.6196	18.1086	19.1919	17.863	2	2	2	4.4	73.011	4.0251
O14745	O14745;O14745-2	Na(+)/H(+) exchange regulatory cofactor NHE-RF1	SLC9A3R1	20.82376	21.2997	21.5132	20.7895	20.2896	20.9741	20.8868	20.9694	20.8812	21.0637	21.284	20.9788	20.5623	21.0403	21.8671	21.5156	21.4546	21.8058	20.9059	21.0557	21.4605	20.6226	20.1863	20.7771	18.2961	18.1468	20.8669	20.6881	20.8135	21.1602	21.2122	20.6844	20.9125	21.1088	21.1566	21.592	21.1407	20.5286	19.1033	20.8873	3	3	3	11.2	38.868	9.2891
P60880;P60880-2	P60880;P60880-2	Synaptosomal-associated protein 25	SNAP25	22.03399	23.3616	23.3525	22.3334	22.8109	22.6617	22.1468	22.4532	22.6743	23.0643	23.1741	23.5059	22.6872	23.0018	22.867	22.1023	20.7133	22.8424	22.872	22.5032	22.7945	22.2738	22.6701	22.6744	22.5335	22.3666	22.9814	22.1588	22.1605	22.6231	22.916	22.602	22.4247	23.2481	22.852	21.886	22.7233	22.5394	22.6272	22.3141	10	10	10	51.5	23.315	62.529
O60641-3;O60641-4;O60641	O60641-3;O60641-4;O60641;Q13492-4;Q13492-3;Q13492-2;Q13492-5;Q13492;O60641-2	Clathrin coat assembly protein AP180	SNAP91	18.41929	21.6495	17.5959	21.7255	21.6049	21.3051	21.2688	21.5045	20.5977	22.0351	21.8278	21.8704	21.8597	21.8517	21.8174	18.4339	21.4175	21.7091	21.679	21.3102	21.898	21.8306	21.6497	21.6881	21.6284	21.3207	21.691	21.4936	21.3079	21.5465	19.2216	21.5452	21.1237	21.9111	21.8429	20.5202	21.6291	21.7228	21.5467	21.4494	6	6	6	14	63.128	16.454
P37840-2;P37840;P37840-3	P37840-2;P37840;P37840-3	Alpha-synuclein	SNCA	23.03678	23.1194	22.9315	23.7455	23.4786	23.2486	24.4582	23.8397	23.964	24.1115	23.2706	23.79	24.2617	23.712	24.0473	22.8692	22.9027	22.8891	22.3908	22.7659	21.6587	23.3299	23.0552	23.1643	23.2505	22.8002	23.1906	23.8456	23.7424	24.002	23.0292	23.4909	24.0873	23.724	24.007	22.887	22.2718	23.1831	23.0804	23.8633	5	5	5	47.3	11.372	154.24
Q16143	Q16143	Beta-synuclein	SNCB	22.63578	23.1969	22.9396	22.6629	23.1074	23.0116	22.8613	23.136	23.3598	22.232	22.4663	22.4409	21.8024	21.774	22.3406	17.6986	18.5094	22.7309	22.3744	22.7616	22.1064	22.0005	22.3414	22.5619	22.1912	22.5627	22.6809	22.6375	22.9548	23.1801	22.9241	22.9273	23.119	22.3797	21.9723	19.6463	22.4141	22.3013	22.4782	22.9241	4	4	4	31.3	14.288	124.36
O76070	O76070	Gamma-synuclein	SNCG	23.11975	23.1178	23.0314	22.8169	22.2678	22.8822	22.458	22.8254	23.0263	23.0656	22.7268	22.7546	22.5757	22.4616	22.6001	23.2267	23.0658	22.7524	23.0158	22.3995	22.6343	23.4104	23.1211	23.0017	23.0218	22.8399	23.2065	23.2357	23.009	23.1645	23.0896	22.6556	22.7699	22.849	22.5458	23.015	22.6832	23.1778	23.0228	23.1364	4	4	4	29.1	13.331	85.914
Q7KZF4	Q7KZF4	Staphylococcal nuclease domain-containing protein 1	SND1	21.76316	22.3178	22.4103	22.6517	22.009	22.3652	22.5944	22.5205	22.7405	20.8149	21.3669	20.8847	20.4388	20.9013	21.3313	22.5227	22.4368	22.5152	22.035	21.7367	21.3503	22.8311	22.3366	22.6417	22.2567	22.1615	22.3904	23.1789	23.2571	23.348	22.1638	22.342	22.6185	21.0222	20.8905	22.4916	21.7074	22.6031	22.2696	23.2613	15	15	15	23.4	102	70.456
P62318-2;P62318	P62318-2;P62318	Small nuclear ribonucleoprotein Sm D3	SNRPD3	17.86447	17.8288	19.2353	19.2225	19.1475	19.2762	18.1334	19.3439	17.5586	19.4721	20.0743	20.0483	19.5662	19.8279	17.57	19.2595	20.0338	19.8417	19.4811	19.7106	19.7797	19.9077	19.4749	19.9287	19.5546	19.684	20.025	19.39	19.2556	19.8708	18.3095	19.2154	18.3453	19.8649	18.988	19.7117	19.6571	19.7704	19.7546	19.5055	3	3	3	33.3	13.291	83.739
O60493-3;O60493	O60493-3;O60493;O60493-2;O60493-4;Q9UMY4-2;Q9UMY4	Sorting nexin-3	SNX3	19.40808	19.1682	19.2205	18.8693	17.9568	18.9249	19.5345	19.6413	19.4508	19.2335	18.0238	19.382	17.5505	19.4731	19.3602	20.082	19.6459	18.2128	19.4235	19.6251	19.6868	19.4286	16.9134	19.5923	19.7272	19.2861	19.1446	19.6943	19.2727	19.0063	19.2656	18.5837	19.5422	18.8798	18.7946	19.3135	19.5785	18.6448	19.3859	19.3245	3	3	3	19.5	13.172	3.2976
P00441	P00441	Superoxide dismutase [Cu-Zn]	SOD1	23.6212	23.4805	24.3627	23.5559	24.0675	24.2208	24.1444	24.6356	24.2012	23.1936	24.5421	24.0713	24.6115	24.6392	24.4947	22.8323	23.937	22.988	24.2886	24.2514	24.7454	24.4836	24.5325	24.1424	24.8328	24.9665	24.8224	23.9436	24.1828	23.8883	23.8214	23.9481	24.3271	23.9357	24.5818	23.2524	24.4285	24.3862	24.8739	24.0049	5	5	5	64.3	15.936	129.19
P04179-3;P04179-4;P04179;P04179-2	P04179-3;P04179-4;P04179;P04179-2	Superoxide dismutase [Mn], mitochondrial	SOD2	22.70704	23.2603	20.8952	22.5027	22.6239	22.8216	22.7422	22.8635	22.9109	23.1975	22.7478	23.3945	23.4493	23.3746	23.5923	22.03	23.4946	23.4009	23.8373	23.654	23.8889	23.0972	22.7388	23.0743	23.5844	23.5472	23.7503	22.9773	22.9931	22.9531	22.2875	22.6494	22.8389	23.1133	23.4721	22.9752	23.7934	22.9701	23.6273	22.9745	4	4	4	30.9	18.234	280.5
Q00796-2;Q00796	Q00796-2;Q00796	Sorbitol dehydrogenase	SORD	20.05762	20.3889	20.8418	20.6745	20.2689	20.2121	17.0534	20.8302	20.6968	20.4499	20.5514	20.2128	20.3572	20.2713	20.471	19.72	20.0411	19.9706	20.3899	20.7864	20.861	19.8879	20.318	20.1432	20.2734	20.5031	19.8698	19.921	19.6352	20.1947	20.4294	20.3851	19.5268	20.4047	20.3665	19.9106	20.6791	20.1164	20.2154	19.9169	2	2	2	37	10.811	7.1108
O60271-5;O60271-3;O60271-4;O60271-2;O60271;Q9UPT6-2;O60271-9;Q9UPT6	O60271-5;O60271-3;O60271-4;O60271-2;O60271;Q9UPT6-2;O60271-9;Q9UPT6	C-Jun-amino-terminal kinase-interacting protein 4	SPAG9;MAPK8IP3	18.08794	18.7501	18.936	18.1614	18.8767	18.7579	18.8587	19.0201	18.1333	17.1079	18.0357	18.0074	17.9344	18.7854	18.3131	18.7715	19.0488	18.7612	17.4571	17.9607	18.2042	18.8004	18.895	18.9779	18.4563	18.9166	18.7404	17.7099	19.7701	18.3848	18.5914	18.5987	18.6707	17.717	18.3443	18.8605	17.874	18.8911	18.7044	18.6216	2	2	2	2.5	103.21	2.735
Q96JI7;Q96JI7-2;Q96JI7-3	Q96JI7;Q96JI7-2;Q96JI7-3	Spatacsin	SPG11	22.88446	22.4679	22.4269	22.1884	22.1044	22.1329	22.8906	23.027	22.5949	18.4062	17.3254	17.3587	18.2231	17.318	17.898	18.3424	22.3207	22.287	22.4083	22.1016	21.7688	18.5929	21.6686	21.8691	21.8686	21.6943	17.8512	21.9657	21.9843	21.9053	22.5931	22.1419	22.8375	17.6968	17.813	20.9834	22.0929	20.7102	20.4714	21.9518	2	2	2	0.9	278.86	2.3123
P10451-3;P10451-4;P10451-5;P10451-2;P10451	P10451-3;P10451-4;P10451-5;P10451-2;P10451	Osteopontin	SPP1	17.16872	19.4228	17.862	16.815	19.1749	18.8102	18.3741	17.0604	19.6939	19.4356	19.3184	19.6039	19.0296	19.0811	20.0243	19.5196	19.9262	19.4183	19.6952	19.7496	19.6468	18.0037	17.4996	17.4569	18.2598	19.3808	19.2993	19.6277	19.8422	20.071	18.1512	18.2667	18.3761	19.4526	19.3784	19.6214	19.6972	17.6534	18.9799	19.847	2	2	2	12.9	32.355	4.2495
P35270	P35270	Sepiapterin reductase	SPR	18.09949	18.1184	17.9857	17.958	17.985	18.4272	18.461	17.7678	18.4595	18.3494	18.5737	18.6096	18.5664	18.1357	18.452	18.8575	17.9184	18.5063	18.1713	17.9498	18.2024	18.1046	17.7148	19.1686	18.0613	18.0206	19.2289	17.7443	17.9165	17.9481	18.0679	18.1234	18.2294	18.5109	18.3847	18.4274	18.1078	18.3294	18.4369	17.8697	2	2	2	13	28.048	8.2709
Q13813-2;Q13813	Q13813-2;Q13813	Spectrin alpha chain, non-erythrocytic 1	SPTAN1	26.56918	26.6253	26.6497	26.2591	26.361	26.3813	26.3733	26.3527	26.3907	26.6529	26.6051	26.6923	26.4323	26.4184	26.5393	26.4657	26.3988	26.4305	26.4612	26.6033	26.4768	26.53	26.5002	26.4502	26.3897	26.2957	26.4109	26.1029	26.1266	26.1782	26.6147	26.3338	26.3722	26.6501	26.4633	26.4317	26.5138	26.4935	26.3654	26.1359	96	96	2	47.2	285.09	323.31
Q01082;Q01082-3;Q01082-2	Q01082;Q01082-3;Q01082-2;P11277-3;P11277;Q9H254-2;Q9H254-4;Q9H254	Spectrin beta chain, non-erythrocytic 1	SPTBN1	25.19978	25.2515	25.4744	25.4266	25.0747	25.263	25.2643	25.1655	25.2767	25.6903	25.7321	25.772	25.4988	25.5384	25.6262	25.5348	25.4117	25.597	25.4847	25.487	25.6679	25.1752	25.3218	25.3225	25.3589	25.448	25.5198	24.7967	24.9014	24.9772	25.3086	25.2547	25.2355	25.7315	25.5545	25.5145	25.5465	25.2732	25.4422	24.8918	54	54	49	31.9	274.61	323.31
P30626-3;P30626-2;P30626	P30626-3;P30626-2;P30626	Sorcin	SRI	22.17749	22.1412	21.6523	21.564	21.127	21.3274	22.0479	21.7583	22.2657	22.073	21.9944	22.0936	21.8824	22.1629	21.8772	21.6053	21.6601	21.4218	21.7311	21.6969	21.6707	21.5683	21.9229	21.6216	21.5669	21.3578	21.9167	21.2005	21.3737	21.4671	21.9903	21.3394	22.0239	22.0537	21.9742	21.5624	21.6996	21.7043	21.6138	21.3471	3	3	3	17.2	20.006	11.32
P49458;P49458-2	P49458;P49458-2	Signal recognition particle 9 kDa protein	SRP9	18.34121	20.5411	17.6724	19.4838	20.8847	19.7787	20.1684	20.4601	20.0277	19.3769	19.1724	19.7043	19.5325	19.9938	19.7739	19.6319	20.2676	18.4105	19.5534	20.165	19.198	19.6765	20.5034	19.6477	17.8165	19.4298	19.8194	19.7679	20.5382	19.8316	18.8516	20.0491	20.2187	19.4179	19.7667	19.4367	19.6388	19.9426	19.0219	20.0459	2	2	2	25.6	10.112	4.4559
P78362;P78362-2	P78362;P78362-2	SRSF protein kinase 2	SRPK2	20.2006	19.647	19.4605	19.4326	19.9834	19.968	17.3252	19.8184	19.9856	20.4818	20.1819	20.114	18.811	19.8642	20.0683	20.0175	20.1322	20.1174	17.9226	18.4563	19.4266	20.3337	20.0147	20.3819	20.2128	20.0912	19.8355	20.1814	20.0989	19.8283	19.7694	19.7947	19.0431	20.2592	19.5812	20.0891	18.6018	20.2435	20.0465	20.0362	3	3	3	6	77.526	2.6263
Q04837	Q04837	Single-stranded DNA-binding protein, mitochondrial	SSBP1	21.02134	21.4038	21.3805	21.0993	20.7947	20.9802	20.9935	21.5178	21.016	21.3734	21.3327	21.1043	21.0911	20.8436	21.0255	21.3239	21.2356	21.688	20.7589	20.641	20.8497	20.6571	20.8245	20.8985	21.0924	21.1641	21.1353	21.0843	21.0356	21.0086	21.2686	20.9581	21.1758	21.2702	20.9867	21.4158	20.7499	20.7934	21.1306	21.0428	3	3	3	32.4	17.259	198.25
P43307-2;P43307	P43307-2;P43307	Translocon-associated protein subunit alpha	SSR1	18.86941	18.3866	17.6346	19.147	16.9346	18.897	19.7329	17.0358	19.5345	19.4526	19.1626	19.4315	18.4772	17.8606	18.1309	19.1545	18.2105	17.8678	19.51	16.8431	18.9605	19.4381	19.0165	19.4044	19.5098	19.3609	19.9704	19.3763	19.0885	19.2374	18.2969	18.3262	18.7677	19.3489	18.1562	18.411	18.4379	19.2863	19.6137	19.2341	2	2	2	8.9	29.373	10.001
P51571	P51571	Translocon-associated protein subunit delta	SSR4	20.18192	20.3387	20.5195	19.9085	20.3084	20.6438	21.0188	20.678	20.3645	20.0254	20.1762	20.077	20.2974	20.5762	20.2004	21.5051	20.7631	21.2085	20.5799	20.5719	21.2979	20.9062	20.9316	20.823	21.0043	20.8943	20.6781	21.0757	21.01	20.2537	20.3467	20.2869	20.6871	20.0929	20.358	21.1589	20.8165	20.8869	20.8589	20.7798	4	4	4	30.6	18.998	25.302
Q8IZP2;P50502;Q8NFI4	Q8IZP2;P50502;Q8NFI4	Putative protein FAM10A4	ST13P4;ST13;ST13P5	22.58247	22.4015	17.6687	17.8448	22.2159	22.2767	21.9064	22.4219	21.2789	22.2198	22.1878	22.1244	22.0633	21.9632	22.2206	22.0134	22.1279	22.4026	21.9298	22.1317	22.2821	22.0277	22.3615	22.2844	22.3942	22.4916	22.4139	22.3234	22.2247	22.3458	20.8842	20.7792	21.8691	22.1773	22.0824	22.1813	22.1145	22.2245	22.4332	22.298	4	4	4	22.5	27.406	27.978
P31948;P31948-2;P31948-3	P31948;P31948-2;P31948-3	Stress-induced-phosphoprotein 1	STIP1	21.87617	21.8914	21.989	21.8767	22.0648	21.6998	21.9204	22.1149	22.1379	21.8067	21.8812	21.9346	21.574	21.6773	21.5645	21.6231	21.5091	21.8782	21.6775	21.7839	21.7289	22.0068	21.8938	21.7874	21.7491	22.1219	21.9836	21.8952	21.6413	22.0405	21.9188	21.8804	22.0577	21.8741	21.6053	21.6701	21.7301	21.896	21.9515	21.859	7	7	7	16	62.639	23.216
P16949;P16949-2	P16949;P16949-2;Q93045	Stathmin	STMN1	22.92225	23.0455	22.5589	22.5867	22.6673	22.4163	22.2867	22.4785	22.381	21.4233	22.0203	21.8675	22.3175	21.9325	21.7072	22.1927	21.8065	21.8654	22.0266	22.1286	21.6145	22.7412	22.672	22.3848	22.16	21.2081	21.8807	22.3546	22.5668	22.226	22.8422	22.5568	22.3821	21.7704	21.9857	21.9549	21.9232	22.5993	21.7496	22.3825	4	4	3	24.2	17.302	13.334
Q9UJZ1-2;Q9UJZ1	Q9UJZ1-2;Q9UJZ1	Stomatin-like protein 2, mitochondrial	STOML2	19.30318	19.03	19.0969	19.2939	19.1669	17.7109	18.4037	19.3674	19.4769	18.8199	19.5378	19.0839	19.2455	19.0931	19.2668	19.7578	19.4902	19.3346	19.547	19.069	19.3681	19.3678	19.3157	19.2415	19.3813	19.133	19.5555	19.7787	19.692	19.655	19.1433	18.7239	19.0827	19.1472	19.2018	19.5275	19.3281	19.3083	19.3566	19.7086	3	3	3	15.4	33.337	5.2168
Q9Y3F4;Q9Y3F4-2	Q9Y3F4;Q9Y3F4-2	Serine-threonine kinase receptor-associated protein	STRAP	21.16183	21.7715	21.083	21.4372	21.3605	20.8474	21.1451	21.3062	21.6729	19.843	19.8943	20.2143	20.3265	19.6884	20.0572	21.0061	20.9222	20.8935	20.5273	20.5406	19.989	21.6087	21.7852	21.6467	20.7801	20.8519	20.7796	21.7798	21.4495	21.7857	21.3388	21.215	21.3747	19.9839	20.024	20.9406	20.3523	21.6802	20.8039	21.6717	9	9	9	39.7	38.438	223.25
Q86Y82	Q86Y82	Syntaxin-12	STX12	21.32268	21.2478	21.479	21.3295	21.6754	21.1356	21.1132	21.5169	21.318	21.234	21.1321	21	20.7852	21.3144	21.1992	20.2414	20.0148	20.1518	21.3024	21.4077	21.2764	21.5347	21.6563	21.8485	21.1348	21.0563	21.6185	21.7696	21.6167	22.0834	21.3498	21.3802	21.316	21.122	21.0996	20.136	21.3288	21.6799	21.2699	21.8232	5	5	5	24.6	31.642	29.037
P61266-2;P61266	P61266-2;P61266	Syntaxin-1B	STX1B	23.49692	23.7595	23.6156	23.0377	23.0582	22.8191	22.8723	22.857	22.9495	23.2421	23.6503	23.7116	23.1943	23.2384	23.3066	23.2832	23.303	23.2799	23.3324	23.1684	23.4514	23.0628	23.2197	23.262	23.0725	22.7229	22.973	22.2531	22.6898	22.821	23.624	22.9717	22.8929	23.5347	23.2464	23.2887	23.3174	23.1815	22.9228	22.588	9	9	9	34.3	31.786	323.31
O15400-2;O15400	O15400-2;O15400	Syntaxin-7	STX7	21.42752	21.5681	21.7837	21.6354	22.4448	22.0785	21.3253	21.5218	21.5607	21.2758	20.7237	20.7693	21.145	21.1825	20.6396	21.2237	21.4836	21.2129	21.0894	20.0126	21.0843	21.7852	22.0556	21.3931	20.9508	21.2315	20.976	21.9878	22.3313	22.0744	21.5931	22.0529	21.4693	20.9229	20.989	21.3067	20.7288	21.7447	21.0528	22.1312	5	5	5	28.5	27.4	199.69
P61764;P61764-2	P61764;P61764-2	Syntaxin-binding protein 1	STXBP1	25.06056	24.8405	25.0628	25.038	25.0164	24.9452	24.795	24.8418	24.836	25.0839	25.2159	25.083	24.7339	24.8385	24.9261	25.0232	24.725	24.6717	24.7541	24.7505	25.0213	24.9983	24.6054	24.7247	24.7771	24.8567	24.77	24.8817	24.7926	24.7846	24.988	24.9999	24.8243	25.1276	24.8328	24.8067	24.842	24.7761	24.8013	24.8196	18	18	18	40.7	67.568	155.87
Q5T5C0-3;Q5T5C0-2;Q5T5C0	Q5T5C0-3;Q5T5C0-2;Q5T5C0	Syntaxin-binding protein 5	STXBP5	18.37729	17.9393	17.7977	18.1107	18.26	17.5213	17.7362	18.8798	17.6466	18.7749	18.7684	18.524	18.7963	17.9957	17.7418	18.9593	18.7964	17.5401	18.8604	18.7959	19.1583	18.8482	18.9219	18.8444	18.847	19.1514	19.3249	18.968	19.044	18.9438	18.0381	17.964	18.0875	18.6891	18.1779	18.4319	18.9382	18.8715	19.1077	18.9853	2	2	2	2.5	121.6	1.9161
Q9P2R7-2;Q9P2R7	Q9P2R7-2;Q9P2R7	Succinyl-CoA ligase [ADP-forming] subunit beta, mitochondrial	SUCLA2	22.24069	22.4491	22.44	22.4278	22.4796	22.4182	22.7294	22.692	22.1576	22.9965	22.9569	22.9578	22.3136	22.5705	22.569	22.6468	23.0319	22.8773	22.5568	22.596	22.3225	22.7355	22.5554	23.1203	22.7981	22.4698	22.5126	22.805	22.7424	22.6921	22.3766	22.4419	22.5263	22.9704	22.4843	22.852	22.4918	22.8037	22.5935	22.7465	6	6	6	12.9	48.039	11.861
P53597	P53597	Succinyl-CoA ligase [ADP/GDP-forming] subunit alpha, mitochondrial	SUCLG1	20.70286	20.7722	20.8847	21.3284	21.0769	20.9458	20.6866	20.8846	21.1186	21.1456	21.1028	21.3575	20.4309	20.703	20.8683	20.976	21.0607	21.4258	21.3513	20.984	20.8121	20.8766	20.7369	20.9872	21.4289	20.8998	21.141	21.2247	21.2258	21.2221	20.7866	21.117	20.8966	21.202	20.6674	21.1542	21.0492	20.8669	21.1565	21.2242	3	3	3	13.3	36.249	9.2543
Q7L0J3-2;Q7L0J3	Q7L0J3-2;Q7L0J3	Synaptic vesicle glycoprotein 2A	SV2A	18.68978	17.6349	18.9062	20.2542	20.1554	19.9117	19.5197	19.9234	19.6754	20.6363	20.32	20.4821	20.4094	20.3045	20.1885	17.7759	17.6997	17.12	19.6544	20.1694	19.7118	19.8333	19.7783	20.1842	20.0243	20.3866	17.2668	19.8739	19.8616	19.9492	18.4103	20.1071	19.7062	20.4795	20.3008	17.5318	19.8452	19.9319	19.2259	19.8949	3	3	3	6.3	76.618	7.5901
P17600;P17600-2	P17600;P17600-2	Synapsin-1	SYN1	23.53848	23.5571	23.4373	23.9271	24.1886	23.8803	23.2595	23.314	23.7625	24.2685	24.6358	24.6633	24.4142	24.4343	24.2619	23.579	23.86	23.694	24.1193	24.2091	24.3257	24.0143	24.1131	24.5644	23.929	24.2299	24.2481	23.606	23.8947	23.7504	23.511	23.9987	23.4453	24.5225	24.3701	23.711	24.218	24.2306	24.1356	23.7504	14	14	13	39	74.111	323.31
Q92777;Q92777-2	Q92777;Q92777-2	Synapsin-2	SYN2	21.57561	21.6657	21.3166	21.9729	21.9586	22.2451	21.7591	21.722	21.3788	21.8361	22.0794	22.2689	22.1337	22.043	22.1486	21.1307	20.7283	20.6418	21.8053	21.9303	21.9071	21.8368	21.2984	21.9643	21.5844	21.7437	21.552	21.0935	21.5347	21.0591	21.5193	22.0589	21.6199	22.0615	22.1084	20.8336	21.8809	21.6998	21.6267	21.2291	7	6	6	18.4	62.846	9.6016
O60506-4;O60506-3;O60506-2;O60506;O60506-5	O60506-4;O60506-3;O60506-2;O60506;O60506-5	Heterogeneous nuclear ribonucleoprotein Q	SYNCRIP	20.09982	20.2946	20.4364	20.1437	19.9415	19.983	20.6194	20.6427	20.0695	19.4104	19.3375	17.3431	20.1578	19.9984	19.8191	20.4168	18.7357	20.4292	20.271	20.1845	20.3342	20.3825	21.0575	21.048	20.2887	20.5947	20.1824	20.8251	20.6244	20.9615	20.2769	20.0227	20.4439	18.697	19.9918	19.8606	20.2632	20.8293	20.3553	20.8037	4	4	2	8.7	58.735	19.206
O43426-4;O43426-2;O43426;O43426-5	O43426-4;O43426-2;O43426;O43426-5	Synaptojanin-1	SYNJ1	21.31766	21.0039	21.2643	21.1755	20.7595	20.966	20.8632	20.7193	20.726	21.016	21.0513	20.941	20.9316	20.9831	20.864	21.3954	21.3447	21.1636	20.8994	20.8512	21.016	20.9271	21.1387	20.8219	21.0866	20.5299	21.1477	21.2584	20.9108	21.3406	21.1953	20.967	20.7695	21.0028	20.9262	21.3012	20.9222	20.9626	20.9214	21.17	9	9	9	8.3	143.25	40.274
P08247;P08247-2	P08247;P08247-2	Synaptophysin	SYP	22.18541	22.0707	18.35	21.6212	21.59	21.6164	21.4903	21.5506	21.8166	22.171	22.0032	21.9671	21.847	21.9051	21.735	22.1992	22.2222	22.576	21.5534	21.5363	21.5476	21.48	21.0744	21.0187	21.6456	21.5793	21.701	21.1963	21.6569	21.4363	20.8687	21.6092	21.6192	22.0471	21.829	22.3325	21.5457	21.191	21.642	21.4298	2	2	2	7	33.845	37.028
[truncated: 95 more rows]
[truncated: 4 more columns]
