# Supplementary material for: Multiomic Analyses of Dopaminergic Neurons Isolated from Human Substantia Nigra in Parkinson’s Disease: A Descriptive and Exploratory Study
Source: Cell Mol Neurobiol. 2021 Sep 15;42(8):2805–18. doi: 10.1007/s10571-021-01146-8 (PMC9561004; doi:10.1007/s10571-021-01146-8)
Supplement: Supplementary file 3 — Supplementary file3 (XLSX 1592 kb) [file 10571_2021_1146_MOESM3_ESM.xlsx]

## Sheet: DEG_FDR5_FC2_Parkison_vs_Contro
geneName	logFC	logCPM	PValue	FDR		FC
EHF	7.59521	1.52066	3.19875e-05	0.0267951		193.369
MT1H	6.61912	2.25925	3.34535e-06	0.00812538		98.3003
CHIT1	6.30543	1.27135	0.000141203	0.0482674		79.0906
KCNJ8	5.35358	1.83698	6.50148e-05	0.0346715		40.8872
CXCR4	4.0007	2.06284	0.000127475	0.0475839		16.0077
PNMT	3.32392	3.12566	0.000108051	0.0459917		10.0138
BTG3	3.06018	2.94224	2.49515e-05	0.0249544		8.34079
STC1	2.92207	5.04245	7.35042e-07	0.00323052		7.57934
SLC18A1	2.87733	4.17346	1.80493e-05	0.0249544		7.34789
LRP2	2.86713	2.57534	4.76256e-05	0.0311033		7.2961
NRP2	2.84731	3.29418	0.000121324	0.0469266		7.19658
TGFBR3	2.84273	3.18394	0.000116304	0.0469266		7.17378
EFEMP1	2.81116	4.48651	2.18982e-06	0.00744625		7.01849
ANTXR2	2.57057	2.46124	0.00013154	0.0475839		5.94044
JAM2	2.48668	3.70269	4.09609e-05	0.0311033		5.60486
GJB6	2.43516	3.91917	3.30959e-05	0.0267951		5.40825
COX7A1	2.38691	3.13212	8.76435e-05	0.0425747		5.23034
HHATL	2.38531	3.41198	9.29008e-05	0.043875		5.22457
CNR1	2.36976	3.99829	6.30186e-05	0.0346715		5.16856
CD99	2.2629	4.41251	8.34002e-06	0.0177246		4.79955
TMEM47	2.02681	5.37939	7.355e-07	0.00323052		4.07502
CPM	1.98453	2.94359	0.000121443	0.0469266		3.95733
AGT	1.97205	5.22793	6.6989e-05	0.0346715		3.92325
NKAIN4	1.96909	3.07867	0.000134671	0.0477016		3.91522
ABCA1	1.95681	5.20233	1.29912e-05	0.0245419		3.88202
RGS5	1.94065	5.38339	2.15367e-05	0.0249544		3.83878
S100B	1.87967	9.00199	0.000112421	0.046619		3.6799
FGF14	1.8738	4.39733	0.000148502	0.0485544		3.66496
LHFP	1.86666	4.09512	4.83891e-05	0.0311033		3.64688
TTYH1	1.79425	4.67684	4.93935e-05	0.0311033		3.46835
CST3	1.77447	8.7106	2.726e-06	0.00772458		3.42113
TEAD1	1.71978	4.07602	4.43753e-05	0.0311033		3.29385
MAOA	1.69265	5.59677	1.55269e-05	0.0249544		3.2325
SLC1A2	1.66116	7.57988	7.60034e-07	0.00323052		3.16271
PLEKHB1	1.63271	6.94076	5.33984e-07	0.00323052		3.10094
GATM	1.47843	5.36907	6.72955e-05	0.0346715		2.78646
CHN2	1.46155	5.04323	2.33384e-05	0.0249544		2.75404
CADM1	1.35781	7.01633	1.85079e-05	0.0249544		2.56296
GSG1L	-1.04192	6.34178	0.000141946	0.0482674		0.48568
CBLN1	-1.20209	7.34325	6.13863e-05	0.0346715		0.434644
RGS16	-1.45862	8.56317	6.63799e-05	0.0346715		0.363841
RASGRF2	-1.6554	3.82841	2.49421e-05	0.0249544		0.31745
SSTR1	-1.66977	6.99268	4.83574e-05	0.0311033		0.314303

## Sheet: All_genes_PD vs CTRLS
Gene Name	log (Fold Change)	logCPM	PValue	FDR	Fold Change
PLEKHB1	1.63271	6.94076	5.33984e-07	0.00323052	42.9245
SLC1A2	1.66116	7.57988	7.60034e-07	0.00323052	45.8312
TMEM47	2.02681	5.37939	7.355e-07	0.00323052	106.367
STC1	2.92207	5.04245	7.35042e-07	0.00323052	835.744
EFEMP1	2.81116	4.48651	2.18982e-06	0.00744625	647.382
CST3	1.77447	8.7106	2.726e-06	0.00772458	59.494
MT1H	6.61912	2.25925	3.34535e-06	0.00812538	4.1603e+06
CD99	2.2629	4.41251	8.34002e-06	0.0177246	183.189
ABCA1	1.95681	5.20233	1.29912e-05	0.0245419	90.5332
RASGRF2	-1.6554	3.82841	2.49421e-05	0.0249544	0.0221106
PCSK2	0.908261	6.85826	2.12753e-05	0.0249544	8.09583
CADM1	1.35781	7.01633	1.85079e-05	0.0249544	22.7936
CHN2	1.46155	5.04323	2.33384e-05	0.0249544	28.9435
MAOA	1.69265	5.59677	1.55269e-05	0.0249544	49.2779
RGS5	1.94065	5.38339	2.15367e-05	0.0249544	87.2266
SLC18A1	2.87733	4.17346	1.80493e-05	0.0249544	753.928
BTG3	3.06018	2.94224	2.49515e-05	0.0249544	1148.64
FAM126A	-0.953988	7.29085	3.28199e-05	0.0267951	0.111176
KANK4	-0.834467	7.79029	3.14432e-05	0.0267951	0.146397
GJB6	2.43516	3.91917	3.30959e-05	0.0267951	272.371
EHF	7.59521	1.52066	3.19875e-05	0.0267951	3.93742e+07
SSTR1	-1.66977	6.99268	4.83574e-05	0.0311033	0.0213908
TEAD1	1.71978	4.07602	4.43753e-05	0.0311033	52.4536
TTYH1	1.79425	4.67684	4.93935e-05	0.0311033	62.2655
LHFP	1.86666	4.09512	4.83891e-05	0.0311033	73.5634
JAM2	2.48668	3.70269	4.09609e-05	0.0311033	306.674
LRP2	2.86713	2.57534	4.76256e-05	0.0311033	736.42
RGS16	-1.45862	8.56317	6.63799e-05	0.0346715	0.034784
CBLN1	-1.20209	7.34325	6.13863e-05	0.0346715	0.0627924
GATM	1.47843	5.36907	6.72955e-05	0.0346715	30.0908
AGT	1.97205	5.22793	6.6989e-05	0.0346715	93.7668
CNR1	2.36976	3.99829	6.30186e-05	0.0346715	234.295
KCNJ8	5.35358	1.83698	6.50148e-05	0.0346715	225725
RABGAP1L	-0.618863	8.21612	7.9266e-05	0.0396377	0.240512
COX7A1	2.38691	3.13212	8.76435e-05	0.0425747	243.728
HHATL	2.38531	3.41198	9.29008e-05	0.043875	242.836
LPGAT1	-0.775168	7.93891	0.000108203	0.0459917	0.167816
MACROD2	-0.739626	6.29423	0.000100092	0.0459917	0.182127
SLC38A1	-0.612494	9.15414	0.000105325	0.0459917	0.244065
PNMT	3.32392	3.12566	0.000108051	0.0459917	2108.23
S100B	1.87967	9.00199	0.000112421	0.046619	75.7993
CPM	1.98453	2.94359	0.000121443	0.0469266	96.4999
TGFBR3	2.84273	3.18394	0.000116304	0.0469266	696.198
NRP2	2.84731	3.29418	0.000121324	0.0469266	703.576
HSPH1	0.743602	8.77317	0.000129214	0.0475839	5.54118
ANTXR2	2.57057	2.46124	0.00013154	0.0475839	372.023
CXCR4	4.0007	2.06284	0.000127475	0.0475839	10016
NKAIN4	1.96909	3.07867	0.000134671	0.0477016	93.1305
GSG1L	-1.04192	6.34178	0.000141946	0.0482674	0.0907982
CHIT1	6.30543	1.27135	0.000141203	0.0482674	2.02038e+06
CCDC85A	-0.709295	7.63036	0.000147129	0.0485544	0.195301
FGF14	1.8738	4.39733	0.000148502	0.0485544	74.7819
BAALC	1.17383	6.2351	0.000157178	0.0504215	14.9222
SLC25A18	1.80985	4.00942	0.000162566	0.0511842	64.5436
MDK	2.40854	2.89381	0.000169027	0.0522509	256.177
CDK2AP1	0.889859	6.49328	0.00018138	0.0522683	7.75996
PPP1R1B	1.78998	4.31165	0.000179502	0.0522683	61.6573
MID1	1.79676	4.0117	0.000180527	0.0522683	62.6262
SLCO1A2	2.52256	3.56509	0.000178154	0.0522683	333.088
PAM	0.868312	8.80551	0.000199069	0.0554849	7.38435
MCAM	1.72089	3.35564	0.00019623	0.0554849	52.5887
WNT3	-1.03011	5.10644	0.000205115	0.0554911	0.0933028
CD44	2.6806	4.06912	0.000205619	0.0554911	479.288
MYBPC1	2.51709	5.23625	0.000211894	0.0562909	328.923
HERPUD1	-0.77945	7.00796	0.000216567	0.0563746	0.166169
SERPINE2	1.22499	7.67994	0.00021884	0.0563746	16.7875
STON2	0.834261	5.53892	0.000233602	0.0586984	6.8275
THAP2	1.53152	3.61564	0.000234766	0.0586984	34.0031
CCDC152	1.93278	6.51608	0.000242971	0.0598694	85.6596
CDH2	0.756747	5.81184	0.000248252	0.0602968	5.71145
DYNC1I1	-0.56761	10.0627	0.000264806	0.0622762	0.270639
FSTL5	1.86647	4.75962	0.00026739	0.0622762	73.5302
TNC	2.86075	2.59396	0.00026375	0.0622762	725.684
KLHL13	-0.879349	7.67069	0.000278163	0.0636813	0.132023
CAMK2D	-0.555312	8.60294	0.000291173	0.0636813	0.278412
RUNX1T1	1.1421	5.75929	0.000288173	0.0636813	13.8708
GUCY1A3	1.59931	4.10547	0.000292151	0.0636813	39.7476
TRIL	1.79505	5.08736	0.000286232	0.0636813	62.3802
CA12	2.36041	2.82995	0.000303137	0.0652396	229.302
PRL	-3.74219	2.18904	0.000316445	0.0672525	0.000181056
ATF4	-0.709591	7.54183	0.000328643	0.0673204	0.195168
ENOSF1	1.93544	3.29887	0.000326439	0.0673204	86.1865
PARD3B	4.57513	1.09542	0.000323397	0.0673204	37595.1
MYO5A	-0.490786	9.33308	0.000337554	0.0683226	0.323008
COL4A4	2.76334	2.55113	0.000342719	0.0685519	579.882
KCTD12	1.61847	4.09339	0.000352558	0.0696999	41.5404
USP53	-0.772541	6.08662	0.000368332	0.0706999	0.168834
TANK	-0.646925	6.98499	0.000376914	0.0706999	0.225463
CLU	0.746909	9.93925	0.000386724	0.0706999	5.58353
KCNIP4	1.32602	7.8926	0.000378249	0.0706999	21.1846
TRPM3	2.31401	3.13888	0.0003678	0.0706999	206.066
CYBRD1	3.2206	3.90452	0.000384432	0.0706999	1661.88
CRYM	3.73599	4.76757	0.000383286	0.0706999	5444.93
HBA1	-5.83451	3.35074	0.000414631	0.0719342	1.46384e-06
AK5	-0.636322	7.28775	0.000411488	0.0719342	0.231035
RND2	1.36691	5.31703	0.000406668	0.0719342	23.2759
TRPS1	1.87244	3.98436	0.000412382	0.0719342	74.5488
GABRG1	2.42302	4.31223	0.000400963	0.0719342	264.86
FKBP5	2.41907	4.14764	0.000469344	0.080604	262.466
LGI2	-0.684658	6.16082	0.000489751	0.0816348	0.206701
FBXL2	-0.596768	6.52658	0.000482972	0.0816348	0.253065
DNAJB1	1.24921	7.29335	0.000485004	0.0816348	17.7504
CACNA2D3	1.40714	5.12649	0.000494773	0.0816712	25.5351
VCAN	1.66006	3.77809	0.000506385	0.0819958	45.7156
C1orf61	1.73097	8.37724	0.000502834	0.0819958	53.8229
PKIA-AS1	4.79644	0.568317	0.000513621	0.0823829	62581
ZNF804A	-1.29024	3.73308	0.00053735	0.0841972	0.0512577
TOX	3.338	1.99981	0.000549419	0.0841972	2177.69
SLCO1C1	3.78066	1.83753	0.00054819	0.0841972	6034.7
IRX5	5.01383	0.258421	0.000549693	0.0841972	103236
LINC01354	5.32356	1.14129	0.000543223	0.0841972	210648
TDO2	-4.89176	0.525206	0.000601636	0.0901984	1.28303e-05
TUSC1	-1.00924	4.65164	0.000604788	0.0901984	0.0978945
KIAA0586	-0.954689	4.94126	0.000601572	0.0901984	0.110997
GLRX	-0.774176	6.00541	0.000615703	0.0910277	0.168199
GPAM	1.70781	4.14862	0.000655065	0.0928706	51.0285
NPTX2	2.26216	3.41557	0.000639062	0.0928706	182.876
LOC100506497	3.11329	2.16658	0.00065548	0.0928706	1298.04
ASCL1	3.46726	1.99584	0.000646148	0.0928706	2932.62
ITGAX	4.3337	0.739619	0.000642028	0.0928706	21562.4
METTL7A	2.21537	5.09946	0.000668258	0.0938985	164.199
DAO	3.2068	1.85713	0.000675608	0.0941532	1609.9
PEG3	0.688454	9.60362	0.000696232	0.0954623	4.88039
BAG3	2.16399	5.53562	0.00069431	0.0954623	145.879
CAB39L	-0.719506	7.02597	0.000728236	0.0982657	0.190763
ABCG2	1.95068	2.87717	0.000726829	0.0982657	89.2655
PON2	0.8496	6.77974	0.000736727	0.0986286	7.07294
GRAMD3	2.22396	4.00016	0.000748741	0.0994538	167.478
CD47	-0.6151	8.36711	0.000757862	0.099885	0.242605
PRMT8	-0.89363	5.58953	0.000801565	0.100013	0.127753
PIK3R3	-0.685917	5.9471	0.000823224	0.100013	0.206103
CCDC184	-0.637034	7.14288	0.000800945	0.100013	0.230657
HARS	-0.594717	7.55496	0.000823537	0.100013	0.254263
FMNL2	1.09463	5.24942	0.000810196	0.100013	12.4346
PRIMA1	1.26242	4.45152	0.000822151	0.100013	18.2988
THBS4	1.7449	3.77184	0.000783753	0.100013	55.5775
RGCC	2.07253	5.08675	0.000778576	0.100013	118.175
VANGL2	2.40107	2.79066	0.000795346	0.100013	251.806
KCNC2	2.95849	2.93253	0.000819494	0.100013	908.855
FAM181A	5.54356	0.952444	0.000818358	0.100013	349594
GIPC2	-2.36927	1.98852	0.000833318	0.100483	0.00427298
FABP6	-1.08362	5.98545	0.000881788	0.101391	0.0824854
HS6ST3	-0.760391	6.35599	0.000850673	0.101391	0.173624
TMEM167B	-0.592826	6.60152	0.000888555	0.101391	0.255373
ABHD12	-0.504381	6.73437	0.000876124	0.101391	0.313054
MARCH8	0.612533	7.56778	0.000881709	0.101391	4.09763
SRSF6	0.756353	5.74553	0.000853034	0.101391	5.70628
PMP2	1.18778	6.26432	0.000884229	0.101391	15.4093
WDR72	4.86614	0.899096	0.000860048	0.101391	73474.4
ADGRB3	-0.637635	6.53565	0.000906893	0.102182	0.230337
SV2C	-0.451319	10.9934	0.000909527	0.102182	0.353738
ZC3HAV1	1.14356	4.52541	0.000913521	0.102182	13.9175
ACSBG1	1.97278	3.56807	0.000923213	0.102591	93.9244
ANKRD34C	-1.13725	5.74478	0.000933643	0.103077	0.072904
LOC644145	-5.6059	0.0384552	0.00095251	0.104481	2.47797e-06
VPS11	-0.588111	6.13037	0.000962188	0.104866	0.25816
SPINT1	3.59345	1.48979	0.000974691	0.105552	3921.44
CNTNAP2	-0.820249	8.04594	0.000995828	0.106894	0.151269
LINC01410	5.55368	-0.152099	0.00100128	0.106894	357835
MT1HL1	6.6705	0.623864	0.00100594	0.106894	4.68275e+06
FAM198B	3.08001	3.78048	0.00102356	0.108091	1202.28
POC1B	1.50942	3.10407	0.00103005	0.108104	32.3158
COL16A1	1.89406	3.43746	0.00103979	0.108457	78.3537
FST	-2.83461	3.7535	0.00105999	0.108566	0.0014635
DOPEY1	-0.821472	5.75216	0.00105872	0.108566	0.150844
RPA2	-0.661272	5.97999	0.00105002	0.108566	0.218136
CCNJL	-2.9065	2.02942	0.00107965	0.109917	0.00124023
SPON1	2.27448	3.7162	0.00109475	0.110791	188.138
PID1	-0.618278	7.16956	0.00112502	0.111857	0.240836
TBC1D1	2.2441	2.54083	0.001114	0.111857	175.428
KIAA0226L	3.94515	1.11429	0.00112141	0.111857	8813.46
SLC2A13	-0.501875	10.2222	0.00118112	0.116077	0.314865
AQP4	1.5494	7.06333	0.00117896	0.116077	35.4323
TMEM200A	3.86164	1.28976	0.00120264	0.116842	7271.82
PTER	5.07773	1.38559	0.00120251	0.116842	119599
HEBP1	1.18867	4.04036	0.00121933	0.11779	15.4409
MC4R	5.86618	0.436114	0.0012285	0.118005	734818
ETNPPL	2.14562	5.73862	0.00125665	0.118698	139.836
SLIT3	2.91719	2.97613	0.00125654	0.118698	826.395
C7orf61	4.89946	0.119778	0.001251	0.118698	79333.9
SLC7A11	1.71205	4.47658	0.001266	0.11892	51.5292
EGFL6	5.06415	0.603106	0.00128109	0.119676	115919
HTATSF1P2	-1.45814	4.60793	0.00131952	0.120485	0.0348224
KIAA0319	-0.624772	6.91677	0.00135254	0.120485	0.237262
DNAJC10	-0.570925	6.59791	0.00131548	0.120485	0.268581
PSD3	-0.51874	9.05521	0.0013248	0.120485	0.302872
STXBP1	-0.392122	10.3895	0.0013335	0.120485	0.405394
FAM210B	1.0597	4.62474	0.00134862	0.120485	11.4737
USP32P1	1.99697	2.60687	0.00135352	0.120485	99.3058
GPNMB	2.02718	3.6899	0.00133576	0.120485	106.458
GJA1	2.69938	7.09008	0.00134693	0.120485	500.468
NDEL1	-0.515022	6.85406	0.00137025	0.121339	0.305476
SDC4	2.34212	4.01616	0.0013836	0.121886	219.848
CDH8	-0.559021	7.36555	0.00139107	0.121912	0.276045
APOE	1.83814	8.49512	0.0014183	0.12303	68.8869
SST	8.29788	4.53102	0.00141768	0.12303	1.98552e+08
PLXNC1	2.63099	4.98295	0.00146124	0.123602	427.556
SUSD2	5.09081	0.699303	0.00145738	0.123602	123257
PKD2L1	5.91242	0.0992157	0.00145317	0.123602	817376
LINC00487	6.02	0.224399	0.00145011	0.123602	1.04714e+06
CLEC5A	6.32936	0.437613	0.00145925	0.123602	2.13483e+06
GABRA4	-0.535921	7.46908	0.00148614	0.12386	0.291125
SOX2	2.07354	4.10224	0.00148151	0.12386	118.451
HLA-DRB1	2.36125	3.31971	0.00147499	0.12386	229.747
STXBP3	0.729225	5.51941	0.0015379	0.126649	5.36074
LINC00643	2.59474	2.74295	0.0015306	0.126649	393.316
RXRG	4.24156	1.4238	0.00154196	0.126649	17440.6
CADM2	-0.477886	9.67173	0.00158057	0.128049	0.332747
RSRP1	0.679984	5.85509	0.00157633	0.128049	4.78612
LOC101927204	4.42861	1.05683	0.00158913	0.128049	26829.3
CTCFL	4.92802	-0.521856	0.00158548	0.128049	84727.1
CALN1	-1.21907	7.51795	0.00163924	0.129493	0.0603854
CNTN4	-1.05892	7.37965	0.00167378	0.129493	0.0873141
DUSP3	-0.512162	7.37616	0.00168179	0.129493	0.307495
CERS6	-0.462989	8.31245	0.00161473	0.129493	0.344359
NTSR2	0.866871	4.9412	0.00168321	0.129493	7.35988
SLC5A3	1.28199	6.91595	0.0016673	0.129493	19.1419
STOX1	1.9052	2.92651	0.00165742	0.129493	80.3894
SSTR2	1.99338	3.15573	0.00166434	0.129493	98.4876
ALK	2.71744	1.72183	0.00165197	0.129493	521.719
LINC01268	6.92076	0.84435	0.00168171	0.129493	8.33222e+06
MYOM1	-0.923157	5.00095	0.00171248	0.12998	0.119356
PHF11	0.802599	4.78185	0.00170745	0.12998	6.34745
SLC37A2	5.76167	0.268813	0.00170769	0.12998	577658
HBA2	-4.81326	5.26199	0.0017411	0.130563	1.53723e-05
SCRN1	-0.471286	9.47504	0.00174764	0.130563	0.337842
ADGRA3	1.85395	2.76668	0.00175088	0.130563	71.441
CLIC6	4.46126	0.360366	0.00174107	0.130563	28924.3
POMGNT2	-0.641207	5.83935	0.00176953	0.130807	0.228451
GNG5	1.48626	3.85942	0.00176736	0.130807	30.6379
EPB41L2	1.52626	3.66959	0.00179999	0.132482	33.5939
PEX5L	-0.637623	7.78869	0.00184598	0.134283	0.230344
SH3GL2	-0.578227	6.58549	0.00183471	0.134283	0.264103
CNN3	0.870172	6.67994	0.00184815	0.134283	7.41604
TMCC3	0.781794	7.77656	0.00185989	0.134561	6.05054
DPM2	-0.895169	6.70924	0.00190449	0.135435	0.127301
TLN1	1.15301	3.854	0.0018938	0.135435	14.2235
IGDCC4	1.46122	3.87264	0.00189062	0.135435	28.9211
FAM222A-AS1	4.64739	-0.0867735	0.0018959	0.135435	44400.6
LOC101929532	6.24881	0.677969	0.0019118	0.135435	1.77343e+06
CDK14	-0.44826	8.97462	0.00194622	0.136634	0.356238
SNAPC1	0.979172	4.00162	0.00195803	0.136634	9.53173
AKR1C3	4.25941	1.17765	0.00196087	0.136634	18172.4
TMEM220-AS1	5.10143	-0.369309	0.00195524	0.136634	126307
TNFAIP8	4.10369	0.508453	0.0019923	0.138258	12696.5
FAP	5.33558	1.1101	0.00201508	0.13927	216562
SLC26A11	0.931191	5.57234	0.0020362	0.14016	8.53476
HBB	-5.20941	6.75479	0.0020735	0.1409	6.17432e-06
SLC25A27	0.756919	6.79525	0.00207681	0.1409	5.71372
PDE5A	1.51593	3.56128	0.0020801	0.1409	32.8042
CYP2J2	2.83042	2.83525	0.00205629	0.1409	676.741
RALYL	-0.47306	8.34493	0.002127	0.143505	0.336465
GRP	4.02458	5.5005	0.00214624	0.144231	10582.4
CASC3	0.786367	6.20342	0.00218386	0.145608	6.11458
CDON	0.978642	3.81597	0.00217581	0.145608	9.52011
GAS7	1.27001	3.91485	0.0021954	0.145805	18.6214
SEPT2	-0.506682	8.44398	0.00227416	0.150172	0.311399
CYP4V2	1.2312	3.67878	0.00227881	0.150172	17.0295
PSD2	1.15131	4.47395	0.00231013	0.151648	14.1679
MAN2A2	-0.633473	7.7816	0.00232588	0.152017	0.232556
CPSF2	0.804614	4.94367	0.00233363	0.152017	6.37697
TSC22D4	1.33453	5.58617	0.00234378	0.152095	21.6038
APBB2	-0.574176	6.20318	0.00238844	0.152663	0.266578
ROBO2	-0.425238	8.36691	0.00238171	0.152663	0.375632
RNF213	0.841613	4.39898	0.0023797	0.152663	6.94405
COLGALT1	1.43181	3.02236	0.00236917	0.152663	27.0279
RN7SL1	0.870731	6.83259	0.00242885	0.153514	7.4256
LPPR5	2.57553	2.94171	0.00241091	0.153514	376.295
GRIN2C	3.94004	0.205872	0.00242409	0.153514	8710.46
HVCN1	2.6865	3.30177	0.00243812	0.153529	485.849
FAM19A2	-0.80706	5.30009	0.00245619	0.154096	0.155934
CHML	-1.03065	4.74491	0.00248409	0.155274	0.0931852
DNER	-0.518956	10.9369	0.00251726	0.156771	0.302722
DSE	1.62147	2.7102	0.00253316	0.157185	41.8279
LGR6	2.68854	1.96547	0.0025442	0.157296	488.134
TMX4	0.497619	8.57022	0.00255622	0.157467	3.14499
ALKBH3	-0.873364	4.41783	0.00259302	0.159116	0.133855
GMPR	0.937274	4.73682	0.0026017	0.159116	8.65515
CXCL2	-4.44424	0.6939	0.00271986	0.160067	3.59551e-05
UBA6-AS1	-1.56398	3.99114	0.00263654	0.160067	0.0272909
CERS6-AS1	-0.494062	7.32857	0.00271123	0.160067	0.320581
UXS1	0.768319	5.61523	0.00270439	0.160067	5.86569
CHORDC1	0.779307	5.95332	0.00270833	0.160067	6.01598
RN7SK	1.49194	4.13349	0.00263555	0.160067	31.0414
NEXN	1.91307	1.9347	0.00266979	0.160067	81.8604
PAX6	1.97342	3.23077	0.00271791	0.160067	94.0635
MRO	2.01306	3.79266	0.00268793	0.160067	103.053
CALB2	3.73227	7.13727	0.00272082	0.160067	5398.42
MYL3	4.44409	0.499241	0.00271076	0.160067	27803
C6orf136	-0.48668	6.98913	0.00274548	0.160581	0.326077
MARCH11	2.92431	2.12534	0.00274844	0.160581	840.068
LOC441666	-1.41059	2.60832	0.00287271	0.165297	0.0388517
VRK1	-0.872537	4.73851	0.00290695	0.165297	0.134111
PITPNA	-0.423714	7.43541	0.00289995	0.165297	0.376952
PTN	1.18797	4.52678	0.00287438	0.165297	15.416
MAOB	1.81661	5.72577	0.00289348	0.165297	65.5557
LOC399815	2.54393	1.34616	0.00287916	0.165297	349.886
CTB-178M22.2	4.70045	0.167442	0.00289861	0.165297	50170.7
GTSF1	4.74915	0.148675	0.00285161	0.165297	56124
RBM4B	1.46671	3.17853	0.00295425	0.165598	29.2892
DNHD1	1.9252	2.32239	0.00296093	0.165598	84.1777
FCGRT	2.69625	2.26648	0.00295052	0.165598	496.879
ARL9	4.22017	0.872164	0.00293529	0.165598	16602.2
LINC01338	4.76766	1.89952	0.00294723	0.165598	58567.7
LINC01260	-0.897552	4.35732	0.0029782	0.166018	0.126604
FAM20B	-0.584441	6.34698	0.00299253	0.166271	0.260351
GPR37L1	2.40179	3.4544	0.00300285	0.166301	252.229
ATP1B1	-0.424612	11.8721	0.00302576	0.167026	0.376173
SLIT2	0.867831	6.15789	0.00304601	0.167059	7.37617
OTX2	4.28974	1.27694	0.00304401	0.167059	19486.7
SEPP1	1.9019	6.63717	0.00310363	0.169672	79.7818
KCNJ10	1.81711	4.23821	0.00314034	0.171128	65.6313
C19orf48	-1.34711	2.45538	0.00319391	0.171678	0.0449668
AARD	-1.29789	2.94178	0.00320092	0.171678	0.0503629
IFT57	-0.942046	6.19783	0.00317903	0.171678	0.114276
COL21A1	1.89515	2.27211	0.00318176	0.171678	78.5512
EFHB	4.34214	1.0376	0.0031927	0.171678	21985.6
OLR1	3.74551	2.97184	0.00323314	0.172861	5565.53
RASGRF1	-1.07848	4.49736	0.00326208	0.173319	0.0834685
MVP	1.72016	2.69019	0.00325967	0.173319	52.5004
HPSE2	2.0164	2.72988	0.00330932	0.17528	103.848
BZW1	-0.624476	6.09331	0.0034033	0.178815	0.237424
FPGT	1.15079	4.11653	0.00341812	0.178815	14.151
ZBTB20	1.30168	6.15481	0.00339847	0.178815	20.0301
ADCYAP1	2.75964	3.33325	0.00341691	0.178815	574.966
DHX8	-0.774967	4.56864	0.00344428	0.179288	0.167893
SPARCL1	1.80842	8.09245	0.00344825	0.179288	64.3308
LOC101927243	-4.91182	-0.648893	0.00349693	0.180166	1.22513e-05
KIF3C	-0.453506	8.98151	0.00349384	0.180166	0.35196
TNS3	1.83664	3.43625	0.00349127	0.180166	68.6506
FMN1	-0.711012	4.60213	0.00356959	0.180625	0.19453
RAP2A	-0.62821	7.79319	0.00356669	0.180625	0.235391
LDLRAD4	-0.487222	6.67608	0.0035384	0.180625	0.32567
PPAP2B	1.35342	4.92551	0.00352547	0.180625	22.564
ETNK2	1.69939	2.52416	0.00353627	0.180625	50.0482
CDK15	3.44253	0.52909	0.00355899	0.180625	2770.29
NDRG2	1.54353	6.01311	0.00359663	0.181454	34.9569
LOC728084	-4.58039	0.445242	0.00362112	0.182149	2.62793e-05
ZFYVE21	0.67596	5.27952	0.0036751	0.184282	4.74198
GIPR	3.2197	2.21711	0.00368521	0.184282	1658.44
ADPRM	-1.42421	3.39979	0.00369785	0.184372	0.0376521
FAM69B	-0.536091	6.35271	0.00371753	0.184464	0.291011
DOK6	-0.52344	7.72512	0.0037214	0.184464	0.299613
FAM3C	-0.585999	5.53765	0.00380845	0.185735	0.259418
CECR1	1.6684	4.15788	0.00379821	0.185735	46.6011
HLA-B	1.74498	5.20122	0.00380486	0.185735	55.5884
IGFBP5	2.77454	2.18365	0.00377972	0.185735	595.025
NXPH2	2.8679	3.72624	0.00381258	0.185735	737.742
NEUROD6	4.41109	0.846233	0.00379007	0.185735	25768.3
GADD45G	1.21846	3.31995	0.00382409	0.185764	16.5373
BMP2K	-0.920401	3.66213	0.00386424	0.186658	0.120116
PTCHD1	1.67529	3.93171	0.00387115	0.186658	47.3467
C2orf40	2.05542	2.53178	0.00388533	0.186658	113.612
FIBIN	2.16875	1.90877	0.00388642	0.186658	147.487
SOX6	-1.349	5.92709	0.00395636	0.187911	0.0447717
COL4A3	1.89806	2.06324	0.00395671	0.187911	79.0782
PCDHGA12	4.34047	-0.0356571	0.00394385	0.187911	21901.3
BTBD17	4.5254	0.754755	0.00392662	0.187911	33527.8
RGS2	0.665374	7.56694	0.00396901	0.18797	4.6278
VAT1L	0.912268	7.40667	0.00399321	0.18859	8.17087
ETV1	2.4743	2.94083	0.00403938	0.190243	298.056
TYROBP	2.33684	3.542	0.00405645	0.190519	217.19
VAV3	-0.715814	7.10815	0.0041198	0.192632	0.192392
MMD	-0.587993	6.70624	0.00416736	0.192632	0.25823
TBL1X	1.06155	4.19229	0.00416405	0.192632	11.5225
TCF12	1.19524	4.18044	0.00413031	0.192632	15.6761
FXYD1	1.64595	5.32478	0.00415813	0.192632	44.254
PLIN3	2.09559	2.79293	0.00416942	0.192632	124.621
CCNB1	-1.11624	4.23343	0.00429647	0.194403	0.0765167
MOSPD1	-0.701229	4.4415	0.00427767	0.194403	0.198962
DEXI	-0.652027	5.97106	0.00423613	0.194403	0.22283
HBS1L	-0.52791	6.2193	0.0043003	0.194403	0.296545
SYT1	-0.413185	12.4151	0.00425516	0.194403	0.386202
CAPN2	0.675266	5.79692	0.00427762	0.194403	4.73441
PDLIM5	1.33643	4.86831	0.00426149	0.194403	21.6984
LAPTM5	2.03839	3.7542	0.00431066	0.194403	109.242
YAP1	2.40236	2.64744	0.00426346	0.194403	252.56
HRASLS5	4.26692	1.37221	0.0043238	0.19448	18489.5
RAB36	-0.870145	4.23274	0.00434957	0.194787	0.134851
ARHGAP36	2.76465	2.19281	0.00435356	0.194787	581.633
ADD3	0.798257	6.41051	0.00436656	0.194856	6.2843
RORA	-0.598002	6.10161	0.00439055	0.194904	0.252347
ACBD7	1.53591	3.28998	0.00437946	0.194904	34.3488
MPI	-0.487065	6.48094	0.00443041	0.195144	0.325788
ZNF202	1.40072	3.06246	0.00441917	0.195144	25.1607
VAV1	3.12972	1.6853	0.00442389	0.195144	1348.09
RAPH1	-0.566816	7.56559	0.00445893	0.195748	0.271134
HSPB1	1.02108	7.46719	0.00446714	0.195748	10.4974
BHLHE41	0.466271	6.50067	0.00447955	0.195787	2.92598
PAPPA	1.26959	6.32071	0.00449744	0.196065	18.6034
DLL1	1.60236	2.51088	0.00454631	0.197185	40.0279
MIRLET7DHG	4.75831	0.139942	0.00453902	0.197185	57320.7
UBE2K	-0.428667	7.57882	0.00456244	0.197381	0.372677
B4GALT6	-0.459316	8.30754	0.00458574	0.197732	0.347284
CHODL	4.01688	-0.108835	0.00459381	0.197732	10396.4
MORN4	-0.560866	6.26068	0.00461896	0.197969	0.274874
SNX24	-0.520696	6.33149	0.00463427	0.197969	0.301511
ING1	1.44539	3.21688	0.00462915	0.197969	27.8863
PKHD1L1	3.79436	0.0604839	0.00465735	0.198457	6228.11
ERLIN1	1.30716	3.04266	0.00467856	0.198862	20.2843
MYNN	-0.919404	4.60594	0.00469636	0.198889	0.120392
TNFRSF14	3.90891	0.836225	0.0047026	0.198889	8107.98
CDKN2C	2.90543	1.67605	0.00472013	0.199135	804.326
FRMPD4	-0.516836	6.41711	0.00473237	0.199158	0.304203
FAF2	-0.461369	6.34004	0.004771	0.199336	0.345646
GNG4	1.85963	4.44123	0.00477178	0.199336	72.3813
RHPN2	3.11482	1.37503	0.00475833	0.199336	1302.62
CSRP2	1.60198	3.83646	0.00479747	0.199918	39.9926
CHURC1	-0.758869	6.00834	0.0048106	0.199975	0.174233
HPGD	-0.846625	4.84524	0.00482557	0.200108	0.142356
KCTD6	-0.569743	6.57019	0.00487462	0.200817	0.269313
CACHD1	0.854742	4.09676	0.0048781	0.200817	7.15718
STOM	1.38937	5.76038	0.00487247	0.200817	24.5118
CAPNS1	-0.402905	8.77293	0.00491612	0.200923	0.395453
IFI6	1.44009	6.45627	0.00490799	0.200923	27.5481
TM4SF18	3.93921	1.12042	0.00489605	0.200923	8693.8
RGS7	-0.665719	5.90289	0.00494511	0.201623	0.215914
UNC5C	-0.866055	5.37486	0.00503291	0.202624	0.136127
VAMP3	0.924897	4.63093	0.00507334	0.202624	8.41196
S100PBP	0.965685	4.49362	0.00501139	0.202624	9.24028
MPST	1.37586	2.86658	0.00505455	0.202624	23.7606
LGI4	1.60088	2.80063	0.00507691	0.202624	39.8919
MUC3A	1.89363	3.00532	0.00507158	0.202624	78.2765
SLC14A2	4.57927	-0.695787	0.00503186	0.202624	37954.8
ANP32A-IT1	5.5496	-0.197746	0.00506408	0.202624	354490
HSPA6	5.93667	3.88523	0.00500788	0.202624	864314
FOXA1	-0.543371	6.55313	0.00510495	0.202791	0.286173
SAR1A	-0.452997	7.05292	0.00510417	0.202791	0.352373
SPARC	1.82786	8.20754	0.00513815	0.203633	67.2755
KANK1	1.28432	3.55701	0.00518145	0.204397	19.245
PRELP	2.91636	1.85248	0.00517817	0.204397	824.816
YES1	1.32698	3.25038	0.00521378	0.204722	21.2316
C2orf54	3.98131	-0.356534	0.00520597	0.204722	9578.82
ACVR1	-0.846975	4.69226	0.00526879	0.206406	0.142241
ALAS1	-0.69904	4.95441	0.00534597	0.207991	0.199968
ICMT	-0.653481	6.62528	0.00534015	0.207991	0.222085
FKBP11	1.34004	3.06774	0.00534351	0.207991	21.8794
NME4	1.0927	4.13565	0.00536233	0.208151	12.3794
FBXO42	-0.557492	5.38927	0.0054167	0.209783	0.277018
PPP4R1	0.864577	4.18451	0.00544532	0.209935	7.32112
AHNAK	1.56423	3.69542	0.00543955	0.209935	36.6633
CBLN4	-2.16157	2.49149	0.00551171	0.210277	0.00689329
DLEU7	-1.02774	3.8456	0.00548632	0.210277	0.0938127
PTPRN2	-0.434416	7.8786	0.00551603	0.210277	0.367776
SLC14A1	3.26312	5.5642	0.00547229	0.210277	1832.83
FKBP10	5.64217	-0.0731843	0.00549682	0.210277	438704
GPM6B	0.953865	7.97877	0.00556588	0.211703	8.99218
RBP1	1.30964	4.1419	0.00562353	0.213418	20.4007
PYGM	2.64435	2.05967	0.0056384	0.213506	440.906
SSPN	1.5344	3.92742	0.00565982	0.21384	34.2298
PHGDH	1.26117	3.92712	0.00568776	0.21442	18.246
SARS	-0.611979	8.81391	0.00573893	0.215394	0.244355
RAMP2	1.33914	4.03788	0.00572631	0.215394	21.8345
PCDHB6	-3.16206	0.458636	0.00600051	0.215548	0.00068856
TGFBR2	-0.603432	6.12233	0.00582073	0.215548	0.249211
SPCS3	-0.497865	7.87613	0.00590119	0.215548	0.317786
TOMM70A	-0.407434	7.67498	0.00577017	0.215548	0.391351
CRYZ	0.600421	5.75432	0.00581586	0.215548	3.98494
SYN2	0.651877	5.78589	0.0059091	0.215548	4.48618
PLS3	0.734823	6.80185	0.0057637	0.215548	5.43029
HTRA1	0.747881	6.31994	0.00603464	0.215548	5.59604
STK32A	0.954078	4.55666	0.00591499	0.215548	8.9966
NECAB1	1.26437	5.98387	0.00598339	0.215548	18.3811
ATP1A2	1.58432	6.66449	0.00586606	0.215548	38.3993
SHC4	1.73681	2.3704	0.00589901	0.215548	54.5521
MBNL3	1.84106	1.63006	0.006018	0.215548	69.3522
RAB13	1.85027	2.21337	0.00602733	0.215548	70.8383
TTLL4	2.45843	2.14893	0.00583798	0.215548	287.363
CHRM3	3.4099	0.825182	0.00594623	0.215548	2569.8
ADAMTS12	3.49776	0.860942	0.00603357	0.215548	3146.03
CALCR	4.42066	2.212	0.00602347	0.215548	26342.6
WDR49	4.42324	0.219263	0.00588307	0.215548	26499.4
DACT2	4.6579	-0.67053	0.005936	0.215548	45487.8
SLCO4A1-AS1	4.94416	-0.459802	0.00584379	0.215548	87934.8
LILRB3	5.32023	-0.370507	0.00598738	0.215548	209043
CLEC3A	6.16791	0.471232	0.00593289	0.215548	1.47201e+06
FGF2	0.989884	4.64058	0.00605756	0.215913	9.76976
PKP2	5.04228	-0.50867	0.00607232	0.215987	110225
FAM182B	-1.93004	2.31647	0.00611047	0.21673	0.0117479
NPC2	0.61151	6.26995	0.00613145	0.21673	4.08799
NFIA	1.08913	5.18364	0.00612423	0.21673	12.2781
TRIM3	-0.603905	4.7536	0.00616067	0.21731	0.24894
FUT9	-0.382898	8.76982	0.0062403	0.218327	0.414097
PSMD5-AS1	1.00681	3.92223	0.00620622	0.218327	10.158
ACTN2	1.58579	3.10933	0.00622175	0.218327	38.5293
PLCD3	1.93924	2.25315	0.00624085	0.218327	86.9442
LOC100128076	-4.10129	-0.170419	0.00631608	0.219254	7.91979e-05
PDZD8	-0.399974	7.17369	0.0063369	0.219254	0.398131
HILPDA	1.0795	3.81401	0.0063233	0.219254	12.0087
ACTA2-AS1	3.82059	0.345169	0.00633229	0.219254	6615.9
COL3A1	3.91555	0.328514	0.0063013	0.219254	8232.88
MSC-AS1	5.22271	0.645716	0.00634473	0.219254	166998
RAMP1	0.79486	6.53139	0.00638303	0.219685	6.23534
SLC1A3	1.41914	6.1561	0.00638026	0.219685	26.2507
CAB39	-0.478688	7.48645	0.00648429	0.220789	0.332133
AP1S2	0.919954	5.42343	0.00644481	0.220789	8.31676
PQLC3	1.62254	3.08616	0.00649813	0.220789	41.9316
GRIK4	2.23671	1.96936	0.00648304	0.220789	172.467
GEM	3.07342	1.36547	0.00643963	0.220789	1184.17
BMP3	3.46032	1.58742	0.00650602	0.220789	2886.12
PNPLA5	5.05289	-0.407864	0.00648493	0.220789	112951
RNF115	-0.780882	4.70907	0.00653639	0.221034	0.165622
LRRN1	2.30501	1.38232	0.00653923	0.221034	201.842
TCF4	1.57191	5.28634	0.00657225	0.221709	37.3174
SLC4A2	-1.40314	2.51191	0.00668952	0.222148	0.0395236
FAM103A1	-1.23828	2.91101	0.00669176	0.222148	0.0577721
GARS	-0.519891	7.77257	0.00672658	0.222148	0.302071
DPP8	-0.498107	5.55784	0.00666166	0.222148	0.317609
YIPF6	-0.41403	6.99732	0.00665269	0.222148	0.385452
TRIM44	-0.392795	7.63131	0.0066514	0.222148	0.404767
UHRF2	0.9024	4.48492	0.00663031	0.222148	7.9873
HS1BP3	1.35606	2.73184	0.00678125	0.222148	22.7017
ANXA2	1.58443	6.01138	0.00667695	0.222148	38.4087
LRP4	1.72772	2.8954	0.00676896	0.222148	53.4215
CABLES1	1.992	3.3049	0.00676165	0.222148	98.1752
MUC16	2.73121	1.24244	0.00670526	0.222148	538.528
RAD51-AS1	3.36278	0.504097	0.00677123	0.222148	2305.6
KCNE3	4.04825	0.705616	0.00671654	0.222148	11175.1
HIST1H4D	4.9297	-0.166529	0.00673856	0.222148	85054.9
ETFDH	-0.960275	4.41234	0.00682156	0.222184	0.109579
MAP1S	-0.818957	5.15202	0.00680934	0.222184	0.15172
DBX2	3.96253	0.935493	0.00680199	0.222184	9173.41
PYGL	-1.42785	6.66874	0.00685751	0.222462	0.0373382
PRKCD	-1.04948	4.24351	0.00690858	0.222462	0.0892318
RSRC2	-0.460589	6.99912	0.00690327	0.222462	0.346267
IPO5	-0.44084	6.77438	0.00687472	0.222462	0.362377
RBM47	2.78067	1.223	0.00688478	0.222462	603.49
ELF5	4.67498	-0.442583	0.00684933	0.222462	47312.9
GNL3	-0.769823	5.41288	0.00698804	0.222909	0.169894
SYNJ1	-0.379833	9.14795	0.00693812	0.222909	0.41703
TPTE2P1	0.838011	4.62563	0.00697101	0.222909	6.8867
IGSF1	1.34588	2.71369	0.00697158	0.222909	22.1757
TPM3P9	1.85831	1.87956	0.00698795	0.222909	72.1617
GRTP1-AS1	4.33098	0.426115	0.00707072	0.225124	21428
CYP4X1	0.723492	4.94693	0.00710223	0.225705	5.29044
GAK	-0.591821	5.83704	0.00717634	0.225745	0.255964
FAM134B	-0.580917	8.5922	0.00721503	0.225745	0.262472
MFSD6	-0.363854	9.40144	0.00718865	0.225745	0.432659
LIFR	0.823012	6.42997	0.00722364	0.225745	6.65292
RARRES2	1.38933	3.15624	0.00719553	0.225745	24.5095
CRYAB	1.47143	8.47113	0.00726184	0.225745	29.6092
TSHZ2	1.63849	2.78273	0.00717513	0.225745	43.5006
ELK3	2.18545	2.21481	0.00726348	0.225745	153.267
F2R	2.31849	1.66132	0.00724365	0.225745	208.203
GLIPR1L2	2.57824	1.78732	0.00724381	0.225745	378.648
NCF2	3.18846	0.248314	0.00720415	0.225745	1543.34
RNY1	3.68617	-0.576939	0.00725296	0.225745	4854.77
TMEM40	4.53841	-0.0688031	0.00727611	0.225745	34547.1
LPO	-1.21767	4.32672	0.00737787	0.226559	0.0605805
HS3ST5	-0.73864	4.86839	0.00739253	0.226559	0.182541
OCIAD1	-0.467552	8.56749	0.00735694	0.226559	0.34076
FAT3	0.589675	5.4929	0.00739562	0.226559	3.88754
BRINP3	3.85251	1.26567	0.00736598	0.226559	7120.49
PAX1	4.11999	-0.370527	0.00734607	0.226559	13182.3
TBX15	4.19052	-0.398617	0.0073477	0.226559	15506.8
NUDT11	0.59416	6.18721	0.00743206	0.227266	3.9279
MRE11A	-1.37477	2.58451	0.00770448	0.228669	0.0421923
SENP2	-0.59613	5.52691	0.00770657	0.228669	0.253437
REPS2	-0.449665	7.49743	0.00765652	0.228669	0.355087
USP8	-0.427897	7.00393	0.00756306	0.228669	0.373339
AKAP12	-0.396634	9.03908	0.00754453	0.228669	0.401205
GPI	-0.357471	9.4941	0.00754549	0.228669	0.439065
ITM2C	0.478243	7.74482	0.00768683	0.228669	3.00776
RPP25L	0.917365	4.53773	0.0075894	0.228669	8.26733
APOD	0.986786	7.42104	0.00758769	0.228669	9.70032
ID4	1.00329	5.50232	0.00761001	0.228669	10.076
TMEM260	1.11952	3.79754	0.0076627	0.228669	13.1681
B2M	1.36101	8.35907	0.00766918	0.228669	22.9619
ZNRF3	1.91805	2.35789	0.0076901	0.228669	82.8036
CTNNA3	2.42168	1.96897	0.00760612	0.228669	264.044
PRDM16	2.81962	1.49523	0.00751688	0.228669	660.114
NXPE4	4.26574	-0.715653	0.00768616	0.228669	18439.1
MIA	4.55277	-0.64071	0.00751191	0.228669	35708.2
HYKK	-2.01686	1.41619	0.00778939	0.229922	0.00961914
AQP3	4.39084	0.391031	0.00776987	0.229922	24594.7
C9orf66	4.77225	-0.598604	0.00778035	0.229922	59189.9
SLC22A6	3.61051	1.18673	0.0078045	0.229969	4078.58
DLGAP1-AS1	1.23226	2.51973	0.00785378	0.231021	17.071
LOC100128494	-2.91059	0.614163	0.00793251	0.232506	0.0012286
ACER3	-0.423033	6.65268	0.00794531	0.232506	0.377544
IKZF3	5.1434	-0.409544	0.00792178	0.232506	139124
RMI2	-2.45149	1.59642	0.00795971	0.232528	0.00353599
CNIH3	-0.647368	5.66087	0.00799335	0.23311	0.225233
FGD3	4.80874	-0.569933	0.00800751	0.233123	64379
SEZ6	-1.06589	4.44508	0.00804629	0.233851	0.0859232
STC2	-2.54825	0.880345	0.00811851	0.234521	0.00282978
CLTCL1	-0.697302	5.37783	0.00811435	0.234521	0.20077
TAB3	-0.556423	6.34699	0.00812451	0.234521	0.2777
NWD1	3.89587	1.73169	0.00810497	0.234521	7868.03
FANCL	0.903963	6.98146	0.00819294	0.236095	8.0161
MOGAT1	-4.79893	-0.689621	0.00823988	0.237046	1.5888e-05
EPS15	-0.459989	8.68679	0.00827094	0.237409	0.346746
ARHGAP26	0.504577	6.74347	0.00833987	0.237409	3.19578
PARVA	0.852277	5.51859	0.00832173	0.237409	7.11668
SOX9	1.69277	4.42115	0.00830515	0.237409	49.2909
FOXO1	1.79569	2.92322	0.00832678	0.237409	62.4732
RNASE4	3.23799	1.15745	0.00832455	0.237409	1729.77
CCDC27	5.07847	-0.460417	0.00835023	0.237409	119804
TP53BP2	2.14389	4.06813	0.00836935	0.237555	139.281
TSPAN33	0.885973	4.01256	0.00845941	0.238895	7.69083
HIGD1B	2.34583	3.24303	0.00845453	0.238895	221.732
RELN	3.37911	5.42741	0.00846309	0.238895	2393.93
CDH1	4.68854	-0.674977	0.00847276	0.238895	48814
DGKG	1.91503	1.94261	0.00848954	0.238972	82.2292
TMEM219	0.473831	6.71699	0.00850612	0.239043	2.97736
PRKD1	3.10769	1.57207	0.00852625	0.239213	1281.4
TRAPPC6B	-0.496347	7.48231	0.0085433	0.239297	0.318899
RGS12	-0.870116	4.04089	0.00859328	0.239345	0.13486
SPOCK1	1.04091	5.48646	0.00862036	0.239345	10.9878
PLXNB1	1.07802	3.80145	0.00858969	0.239345	11.9681
AKR1C1	1.11428	3.9635	0.00862949	0.239345	13.0102
UNC13D	4.14742	0.55126	0.00856003	0.239345	14041.6
DDIT4L	6.41746	0.545809	0.00862504	0.239345	2.61493e+06
PTGDS	1.06115	7.88406	0.00866546	0.239952	11.5121
GKN1	-3.72473	-0.461736	0.00868525	0.240108	0.000188484
BSG	-0.415186	8.47525	0.00871669	0.240586	0.384427
LOC101928718	-2.65943	0.45861	0.00895961	0.240715	0.00219062
LRRTM1	-1.26164	2.93588	0.00878086	0.240715	0.0547476
UNC13C	-1.16995	7.76926	0.00914572	0.240715	0.0676162
CHMP6	-0.963987	3.4882	0.00900307	0.240715	0.108646
CGREF1	-0.732271	5.48293	0.00916025	0.240715	0.185238
RSPO2	-0.495947	8.51998	0.00876212	0.240715	0.319192
CCDC115	-0.447553	6.56139	0.00910777	0.240715	0.356819
BCL2L13	-0.422547	7.40046	0.0091024	0.240715	0.377966
MAP7D1	-0.398416	7.60139	0.00902614	0.240715	0.399562
ERC2	-0.393608	7.82558	0.00906598	0.240715	0.40401
SORL1	0.428507	7.45979	0.00915433	0.240715	2.6823
FTL	0.528597	10.2253	0.00913294	0.240715	3.37751
SERPINB6	0.613889	5.71307	0.00895226	0.240715	4.11045
TM7SF3	0.636694	5.28539	0.00881335	0.240715	4.33205
PAQR8	0.644376	6.3613	0.00901866	0.240715	4.40936
APH1B	0.679566	5.00479	0.00907458	0.240715	4.78153
CSPG5	0.792683	4.57107	0.00913834	0.240715	6.20417
PRSS23	1.30562	3.79183	0.00885493	0.240715	20.2126
LITAF	1.31762	3.76871	0.00901363	0.240715	20.7788
ACAA2	1.77311	2.90589	0.00881345	0.240715	59.3073
LOC101927069	1.86456	1.42993	0.0088694	0.240715	73.2078
SLC44A3	1.91035	2.09941	0.00915354	0.240715	81.3482
SNTB1	2.95463	1.14235	0.00910647	0.240715	900.806
PROM1	3.23918	0.0509474	0.00911214	0.240715	1734.51
LINC01279	3.48369	1.08736	0.00895432	0.240715	3045.74
NKX2-2	3.77778	1.02525	0.00905471	0.240715	5994.89
APOBEC4	3.93377	-0.355285	0.00881143	0.240715	8585.64
LOC100131496	4.6534	-0.323953	0.00884718	0.240715	45019.7
IL2RB	4.66371	-0.627241	0.00889422	0.240715	46100.6
LINC00499	5.02112	-0.492405	0.00889622	0.240715	104984
TNFSF14	5.7384	0.704192	0.00911932	0.240715	547520
HEPACAM	1.41642	3.74244	0.00920792	0.241222	26.087
LYPD6	3.44182	1.37931	0.00920541	0.241222	2765.8
SLC25A19	-1.06438	3.68297	0.00926216	0.241314	0.0862223
OLFM2	0.522556	5.68465	0.00925881	0.241314	3.33086
LYAR	1.42977	2.9695	0.00926823	0.241314	26.9012
LINC01478	5.00193	-0.5242	0.00925646	0.241314	100445
WAC-AS1	-0.702116	4.59902	0.00930113	0.241801	0.198556
TEX15	1.12383	3.10694	0.00937461	0.242968	13.2993
NFIL3	1.42573	2.86707	0.0093617	0.242968	26.6518
C4orf33	-0.666994	5.15097	0.00939892	0.243223	0.215281
RANBP3L	2.77627	1.79288	0.00941306	0.243223	597.413
FBLN2	-3.86198	0.570872	0.00946725	0.243572	0.00013741
PGR	-1.06844	4.54826	0.00946771	0.243572	0.0854199
CD81	0.426787	7.67347	0.00946954	0.243572	2.6717
PDK4	1.85608	4.46266	0.00950277	0.244058	71.7934
CPVL	3.10931	1.09394	0.00952808	0.244339	1286.22
PPHLN1	-0.480726	7.35536	0.0095629	0.244862	0.330578
ZNF583	-1.04685	2.9831	0.00960143	0.245479	0.0897748
ADAM7	3.24093	0.0803872	0.00962907	0.245816	1741.54
RFPL1S	-0.503392	6.26355	0.00965803	0.246186	0.313767
CMTM3	2.15635	1.41841	0.00969282	0.246642	143.336
PTPRD-AS1	2.30486	2.06879	0.00972971	0.246642	201.772
CD40	2.52778	1.69781	0.00973187	0.246642	337.118
CTB-113P19.1	3.42796	0.464117	0.00973395	0.246642	2678.9
SLC6A9	1.28117	2.79539	0.00975041	0.246691	19.1058
C8orf82	-0.697523	4.26151	0.00985832	0.246945	0.200667
LCOR	0.781854	4.96633	0.00980008	0.246945	6.05138
MSN	1.2279	3.71328	0.00985215	0.246945	16.9004
ITPR1-AS1	2.08818	2.20403	0.00983989	0.246945	122.511
NECAB2	2.30522	2.05812	0.00979145	0.246945	201.941
HAVCR2	2.38214	1.40365	0.00985346	0.246945	241.066
PENK	4.90231	1.03505	0.00986213	0.246945	79856.6
CHMP2B	-0.425303	7.92705	0.0099382	0.24819	0.375575
HTR2C	3.57505	4.80419	0.00994102	0.24819	3758.81
PLCG2	3.53398	0.513138	0.00997609	0.2487	3419.62
N4BP2L1	1.18842	3.71668	0.0100181	0.249381	15.432
LINC00836	3.32475	1.16816	0.0100982	0.251008	2112.26
CHMP1B2P	4.0846	-0.294682	0.010144	0.251411	12150.8
HNF4A	4.14624	-0.403503	0.0101398	0.251411	14003.5
IGBP1	-0.532379	6.12511	0.0101711	0.251717	0.293509
SLC25A10	-1.12316	3.18898	0.0101866	0.251733	0.0753081
SERPINF1	3.00362	2.24413	0.0102104	0.251956	1008.37
TSPAN2	-1.28313	2.86221	0.0102466	0.252253	0.0521039
GLTP	1.20152	3.78253	0.0102521	0.252253	15.9044
TMEM26	3.62386	0.574678	0.0102956	0.252677	4205.93
EVC2	5.01516	-0.450216	0.0102991	0.252677	103552
ATG4C	0.879079	4.40217	0.0104766	0.253032	7.56971
TPD52L1	1.44222	4.95827	0.0104736	0.253032	27.6837
GFAP	1.48362	9.31272	0.0104149	0.253032	30.4522
CXCL16	1.56468	2.84213	0.0104543	0.253032	36.7012
TSPAN19	1.75067	2.45574	0.0104385	0.253032	56.3211
BAZ1A	2.05647	2.3299	0.0104035	0.253032	113.885
PABPC1L	3.44737	0.190651	0.010363	0.253032	2801.34
EFCAB6-AS1	3.7018	-0.619367	0.0104773	0.253032	5032.73
FLG2	3.78008	-0.159358	0.0103779	0.253032	6026.69
LINC00293	4.00226	-0.908597	0.0103861	0.253032	10052.1
ENDOU	4.58824	0.608781	0.0104664	0.253032	38747.2
IL20RA	3.72987	1.49381	0.0105015	0.253257	5368.73
C8orf33	-0.471231	6.24858	0.0107213	0.25425	0.337885
PGM2L1	-0.322537	9.902	0.0107118	0.25425	0.475842
HERC2P2	0.924118	4.26924	0.010584	0.25425	8.39688
RNASET2	1.09848	3.65617	0.0106312	0.25425	12.5453
PEX6	1.33847	4.19737	0.0106113	0.25425	21.8008
CYP27A1	1.43029	3.50242	0.010717	0.25425	26.9333
PAQR6	1.44725	2.97439	0.0105815	0.25425	28.0061
TMEM176A	1.74454	3.13234	0.0107371	0.25425	55.5321
LOC727896	1.79302	2.13609	0.0106474	0.25425	62.0894
GRAMD1C	2.14119	2.2454	0.0106158	0.25425	138.416
ST6GALNAC2	3.82011	-0.351559	0.0107132	0.25425	6608.65
SVOPL	3.83556	-0.456987	0.0107326	0.25425	6847.99
UNC93B1	3.99251	-0.451457	0.0106349	0.25425	9828.91
JPH4	-0.445197	6.32125	0.0107641	0.254535	0.35876
ERICH1	-0.629769	5.54113	0.0107996	0.254735	0.234548
PARP4	1.99253	1.66809	0.0108025	0.254735	98.2958
KRTAP5-2	4.23133	-0.794313	0.0109371	0.257552	17034.6
ITGA6	1.56083	2.60724	0.0109757	0.257746	36.3772
MLC1	1.94451	2.56099	0.0109624	0.257746	88.0049
USP12	-0.565801	6.11104	0.0110667	0.258813	0.271768
PRPF8	-0.406391	7.15494	0.0110592	0.258813	0.392291
ZNF83	0.644226	4.93319	0.0110442	0.258813	4.40784
TMEM248	0.421019	6.43515	0.0111402	0.259107	2.63645
TCF7L2	1.36555	3.70734	0.0111248	0.259107	23.2035
PKN2-AS1	3.50939	0.194828	0.0111403	0.259107	3231.39
NMI	3.58172	0.765868	0.011124	0.259107	3817
NMNAT2	-0.354157	8.24167	0.0112019	0.260184	0.442429
GCLC	-0.552563	5.03263	0.0112458	0.260847	0.28018
ELFN1	1.34945	3.2264	0.0112641	0.260917	22.3587
BDH2	0.889652	4.41954	0.0113342	0.262182	7.75625
PPM1J	-0.924784	4.01141	0.011379	0.262862	0.118909
BTBD3	-0.723882	7.18805	0.0114848	0.26319	0.18885
SLC2A3	-0.542025	6.31111	0.0114747	0.26319	0.287062
FERMT2	0.845109	4.2399	0.0114563	0.26319	7.00017
SIRPA	0.951828	5.05312	0.0114896	0.26319	8.9501
MT1F	2.62142	6.4083	0.0114617	0.26319	418.233
TAS2R10	3.18906	0.768122	0.0114496	0.26319	1545.48
LOC340017	3.59186	-0.505464	0.0115016	0.26319	3907.12
PARP10	3.09393	0.391367	0.011549	0.263588	1241.44
PVRL4	4.22729	-0.860402	0.01155	0.263588	16876.6
VAPB	-0.381833	7.61775	0.0116273	0.263918	0.415114
CLIP3	-0.338104	9.81627	0.0116303	0.263918	0.459088
WNT5A	0.722098	4.72484	0.0116421	0.263918	5.27349
MAD1L1	0.852122	5.10886	0.0116405	0.263918	7.11414
COL7A1	1.15566	2.93324	0.01162	0.263918	14.3106
HKR1	-0.559869	5.1672	0.011696	0.263964	0.275506
SGIP1	-0.556028	7.53519	0.0117062	0.263964	0.277953
STAMBPL1	1.17082	2.76775	0.0116934	0.263964	14.819
HAPLN1	3.48747	0.700406	0.0116752	0.263964	3072.35
LRIG1	1.01571	4.66872	0.0117951	0.265617	10.3683
OTOR	4.90913	-0.23731	0.0118471	0.266435	81120.4
SYNPO	-0.839256	5.11374	0.0120303	0.266442	0.144792
FNBP4	-0.654088	4.54962	0.0120861	0.266442	0.221775
MAP1LC3B	-0.423657	9.61108	0.0120223	0.266442	0.377001
AP2M1	-0.358045	9.68448	0.0120078	0.266442	0.438485
MT3	0.468775	10.5095	0.0119743	0.266442	2.9429
STIM2	0.574132	4.88256	0.0121026	0.266442	3.75087
DEPTOR	0.773023	5.47961	0.0120264	0.266442	5.92957
FHDC1	1.02554	3.60294	0.0118646	0.266442	10.6056
ATG10	1.0608	3.14484	0.0121245	0.266442	11.5026
RASSF2	1.16804	3.94431	0.0119209	0.266442	14.7243
CPAMD8	1.42663	2.17296	0.0121295	0.266442	26.707
S100A1	1.58324	3.5117	0.0119263	0.266442	38.3033
LRRC16A	1.6312	2.33059	0.0119443	0.266442	42.7762
PLEKHO2	2.50797	1.25905	0.0121189	0.266442	322.083
LOC644285	3.28305	0.32726	0.0121157	0.266442	1918.89
ACTA2	3.28417	1.29353	0.0119529	0.266442	1923.84
SIX5	4.00508	-0.331623	0.0121119	0.266442	10117.8
IL1A	4.18169	-0.263865	0.0119667	0.266442	15194.8
GCH1	0.506694	6.61847	0.012217	0.267327	3.2114
MARCH9	0.938995	5.19962	0.0122094	0.267327	8.6895
NOTCH1	2.57374	1.30577	0.0122023	0.267327	374.75
PCDH10	-0.489304	9.11976	0.0122677	0.267472	0.324113
WDR11	-0.47922	6.04977	0.0123587	0.267472	0.331727
PDK3	-0.384347	6.82509	0.0123379	0.267472	0.412717
ABCA5	-0.370349	7.64464	0.0123966	0.267472	0.426237
CAMSAP2	-0.367549	7.85691	0.0122708	0.267472	0.428993
FAM213A	0.562051	6.67304	0.0123394	0.267472	3.64797
G3BP1	0.637851	5.25711	0.0122483	0.267472	4.34361
FAM228B	0.716862	4.3333	0.012394	0.267472	5.21029
PDE8B	0.725283	6.58204	0.0123238	0.267472	5.3123
C9orf24	0.818299	4.15961	0.012395	0.267472	6.5811
C1orf140	4.0084	-0.915696	0.0122971	0.267472	10195.3
B4GALT1	2.42357	1.4305	0.0124205	0.267646	265.195
DENR	-0.475199	7.94365	0.0125006	0.267946	0.334812
BAIAP3	0.802228	5.22541	0.0124651	0.267946	6.34202
RILPL2	1.66855	2.19138	0.0125132	0.267946	46.6171
MARCO	2.6667	0.820152	0.012492	0.267946	464.192
ZYG11A	3.76179	-0.520937	0.0124757	0.267946	5778.19
ZC3H3	-1.04386	2.87109	0.0126793	0.268256	0.0903949
RHOQ	-0.417158	7.67398	0.0126955	0.268256	0.382686
PRDX1	0.500338	9.66374	0.0126009	0.268256	3.16474
H3F3B	0.50249	7.20382	0.012737	0.268256	3.18046
TMCO3	0.652381	4.55937	0.0126487	0.268256	4.49139
MKL2	0.897012	4.66852	0.0127643	0.268256	7.88882
SELPLG	2.55105	1.07298	0.0127492	0.268256	355.67
TLCD1	2.73255	1.04438	0.0126784	0.268256	540.192
OAS3	2.99081	1.28346	0.0127045	0.268256	979.068
SCN5A	3.25771	-0.211799	0.0126693	0.268256	1810.11
DNMBP-AS1	3.69411	0.74993	0.0125947	0.268256	4944.33
RIBC1	3.94014	-0.445721	0.012627	0.268256	8712.48
FLJ30679	4.26623	-0.234631	0.012745	0.268256	18459.9
LOC439933	4.61326	-0.179933	0.012623	0.268256	41044.8
FABP4	5.47318	-0.229887	0.0126133	0.268256	297291
ATP6V1C1	-0.429757	8.66003	0.012841	0.268871	0.371743
BIRC3	1.63799	2.93905	0.0128145	0.268871	43.4497
FXYD3	3.51957	1.16774	0.0128293	0.268871	3308.05
STXBP5-AS1	-0.522755	5.6752	0.0128877	0.268904	0.300085
RFTN1	1.02584	4.92135	0.0128624	0.268904	10.6132
NXPH4	3.80171	-0.352117	0.0128901	0.268904	6334.48
JMY	-0.527877	5.93742	0.0129319	0.269008	0.296567
SEMA6D	-0.36729	8.48499	0.0129439	0.269008	0.42925
IGSF11	1.61941	1.81069	0.0129494	0.269008	41.6305
LOC339298	3.51458	-0.686931	0.0129583	0.269008	3270.28
SATB1-AS1	-3.23252	-0.171423	0.0129888	0.269313	0.000585432
SPDEF	-2.0513	1.84942	0.0131058	0.269764	0.00888596
HTR1F	-1.65933	2.63252	0.0130395	0.269764	0.0219113
COX19	-0.633933	5.54809	0.0130988	0.269764	0.23231
RNF6	-0.466272	6.44373	0.0130554	0.269764	0.341766
IVNS1ABP	0.758986	4.43296	0.0130597	0.269764	5.74098
NOL4L	0.984162	3.46605	0.0131012	0.269764	9.64188
IRAIN	2.32038	0.654941	0.0131395	0.27013	209.112
SCRG1	1.63108	5.9749	0.0131609	0.270244	42.7638
ZNF804B	3.66048	-0.58627	0.0131867	0.270446	4575.94
FLJ46906	2.06645	2.83504	0.0132696	0.27182	116.533
OGFRL1	0.900937	3.92735	0.0133777	0.273703	7.96044
HEY2	2.78734	1.71217	0.0134142	0.27412	612.834
FER1L5	2.73791	0.310957	0.0134543	0.274291	546.901
OR7E14P	4.90147	-0.504684	0.0134548	0.274291	79702.6
VILL	1.62428	2.33535	0.0134802	0.27448	42.0996
LYG1	4.00432	0.0831206	0.0135008	0.27457	10100
MANSC4	-4.17708	-0.935975	0.0135315	0.274805	6.65158e-05
ATP2A3	-0.765894	6.19015	0.0135447	0.274805	0.171438
GRIA3	-0.452075	7.66579	0.01362	0.275676	0.353122
FAT1	1.83499	3.1308	0.013617	0.275676	68.3901
EID2B	-0.643822	4.72484	0.0137575	0.277183	0.227079
MSANTD3	-0.515163	5.63986	0.013752	0.277183	0.305377
HIPK1	0.503531	6.0052	0.0137711	0.277183	3.18809
EPHX1	0.835559	3.65508	0.013767	0.277183	6.84792
F2RL1	4.35249	-0.348625	0.013776	0.277183	22515.9
RFESD	-2.30984	1.08093	0.0138455	0.277313	0.0048996
KPNA5	-0.883006	3.53706	0.0138477	0.277313	0.130916
MDFIC	1.60209	2.88556	0.0138295	0.277313	40.0026
SLC29A3	1.70051	2.14823	0.0138015	0.277313	50.1778
SMIM15	0.527899	5.23668	0.0139434	0.278902	3.37209
KLF9	-0.510035	6.51706	0.0140421	0.27956	0.309004
PXDNL	2.08276	1.03983	0.0140271	0.27956	120.994
MS4A4A	3.48843	1.53609	0.0140187	0.27956	3079.16
FOXD1	4.73283	-0.67961	0.0140262	0.27956	54054.6
SSFA2	0.670677	5.90308	0.0140851	0.27978	4.68464
OASL	3.26508	0.135933	0.0140861	0.27978	1841.09
FZD2	3.62968	0.233585	0.0141384	0.280491	4262.61
LINC01535	-2.38612	2.80171	0.0142279	0.280743	0.00411034
FEM1C	-0.634489	5.30755	0.0142772	0.280743	0.232012
REV3L	0.486473	5.57852	0.0143988	0.280743	3.0653
LRP12	0.598515	5.60713	0.0142337	0.280743	3.96748
UG0898H09	0.847445	4.26477	0.0142052	0.280743	7.03792
PSMB8	1.60053	2.6659	0.0143589	0.280743	39.8591
KCNAB1	1.71439	5.28564	0.0143491	0.280743	51.8075
ITGB8	1.74845	5.59255	0.0143237	0.280743	56.034
SLC39A12	2.00165	3.00146	0.0142979	0.280743	100.38
MFAP4	2.11676	1.32944	0.0143863	0.280743	130.845
TSHR	3.04438	0.352657	0.0142913	0.280743	1107.59
LINC01446	3.28589	-0.360425	0.0142053	0.280743	1931.47
LOC101927766	4.35951	-0.839378	0.0142068	0.280743	22882.9
THSD4-AS1	4.44485	-0.479125	0.0143809	0.280743	27851.4
KRT19	5.41309	-0.054923	0.0143101	0.280743	258878
MBD4	-0.694025	4.91202	0.0144373	0.281089	0.20229
TRPM8	3.72914	-0.469874	0.0144496	0.281089	5359.75
OR7D2	3.89942	-0.143244	0.0145039	0.281823	7932.73
TRMT61A	-0.705449	4.55556	0.0145378	0.28216	0.197039
OMD	2.94154	0.729343	0.014613	0.283296	874.059
DIS3	-0.689251	5.74802	0.0146701	0.284078	0.204526
CCDC68	3.12491	2.3208	0.0146879	0.284099	1333.25
IL12RB1	4.30872	-0.770204	0.0147207	0.284411	20357.2
COBL	0.812198	4.69001	0.0147766	0.28452	6.4893
VIM	1.89999	3.72556	0.0147442	0.28452	79.4304
SLC6A19	4.51397	-0.661254	0.0147749	0.28452	32656.2
JAK3	-1.05114	3.33512	0.0148369	0.284715	0.0888918
PRAM1	4.58605	-0.110011	0.0148207	0.284715	38552.3
OOSP1	4.90197	-0.177023	0.0148063	0.284715	79793.8
EYA4	-3.18383	4.85655	0.0148762	0.284865	0.000654899
ASPSCR1	-0.590622	4.5726	0.0150294	0.284865	0.256672
ARFRP1	-0.518372	4.98067	0.0149296	0.284865	0.303129
GNB2L1	-0.512902	7.73297	0.0150458	0.284865	0.306971
CLIP1	-0.375674	6.74322	0.0149883	0.284865	0.421042
TLE3	0.88511	4.0132	0.0150329	0.284865	7.67555
SNTA1	1.05296	4.74274	0.0149819	0.284865	11.2969
ADPRHL1	1.18288	2.85906	0.0150043	0.284865	15.2363
HS3ST3B1	3.21225	0.240673	0.0150231	0.284865	1630.25
SLC7A3	3.54498	-0.460324	0.0150391	0.284865	3507.37
GBP5	3.68672	-0.658265	0.0148985	0.284865	4860.96
LOC400043	4.49693	-0.638576	0.0149365	0.284865	31400.3
SPATA31E1	4.31202	-0.725215	0.0151494	0.286507	20512.4
RPL9	-1.11072	2.87007	0.0152725	0.286604	0.0774955
NINJ1	1.04173	3.98946	0.0152243	0.286604	11.0086
ABCB1	1.76888	2.27948	0.0152603	0.286604	58.7333
CHDH	2.74993	2.41709	0.0152254	0.286604	562.248
CCDC36	3.18995	-0.496459	0.0152059	0.286604	1548.63
VEGFC	3.90375	0.329038	0.0152353	0.286604	8012.09
GCM1	5.17183	-0.381899	0.0152622	0.286604	148534
C11orf24	-0.772804	3.83043	0.0153635	0.28762	0.168731
RAP1GAP2	0.618341	5.96543	0.01537	0.28762	4.1528
MED20	1.20326	2.85836	0.0153774	0.28762	15.9682
RNF135	2.21317	1.62807	0.0154348	0.28806	163.369
CD84	2.78366	0.682267	0.0154313	0.28806	607.663
NIPSNAP1	-0.443589	6.6917	0.0154857	0.288061	0.36009
PLEKHB2	-0.294948	9.58131	0.0154827	0.288061	0.507052
GCOM1	4.7141	-0.589563	0.0154561	0.288061	51772.3
PSMD12	-0.517212	7.26229	0.0156275	0.288404	0.30394
HSPA9	-0.396664	8.70871	0.0156271	0.288404	0.401177
AGTPBP1	-0.360438	6.92718	0.0156148	0.288404	0.436075
AJAP1	0.417909	5.88588	0.0156229	0.288404	2.61763
MIR100HG	0.551305	6.1552	0.0155299	0.288404	3.55881
KIF13A	0.856673	4.16368	0.0155585	0.288404	7.18907
AKAP17A	0.892705	3.86927	0.0156304	0.288404	7.81096
LINC01351	4.3321	1.39592	0.0156398	0.288404	21483.3
LOC403323	-2.31761	2.14091	0.0157565	0.289107	0.00481276
MFSD9	-1.70767	1.78777	0.0157326	0.289107	0.0196035
SEMA3E	-0.732264	5.04848	0.015797	0.289107	0.18524
HMG20A	-0.530161	5.97662	0.0157142	0.289107	0.295012
GBA2	-0.410039	6.99269	0.0157865	0.289107	0.389011
SLC4A4	1.34219	4.82312	0.015781	0.289107	21.9883
RHBDF2	2.75194	0.925348	0.0157176	0.289107	564.859
TMEM249	3.62424	0.00998331	0.0158499	0.289764	4209.6
COL8A2	3.49051	-0.666252	0.0158746	0.289903	3093.94
KALRN	-0.911116	3.67235	0.0159211	0.290045	0.122711
ANKRD13C	-0.483175	5.51546	0.0159506	0.290045	0.328719
AKT3	-0.374909	7.08845	0.0159079	0.290045	0.421785
RAB34	1.94339	2.72865	0.0159383	0.290045	87.7789
CAMK1G	-0.542164	5.34552	0.0160472	0.290453	0.286969
SIKE1	-0.481073	6.32811	0.0159923	0.290453	0.330314
TLE1	0.656744	4.06497	0.0160115	0.290453	4.53674
HSPA2	1.32678	4.28127	0.0160584	0.290453	21.2216
RNASE6	3.82565	1.92592	0.0160503	0.290453	6693.43
HECTD2-AS1	3.94031	-0.328708	0.0160775	0.290488	8715.88
ZPLD1	4.40227	-0.833224	0.0161674	0.291803	25250.4
DCBLD2	0.517653	5.33966	0.0162598	0.29316	3.29347
RORA-AS1	-0.985472	3.00914	0.0162893	0.293163	0.103402
FBXO16	-0.967096	4.04775	0.0164324	0.293163	0.107871
SLC16A1	-0.506493	5.14019	0.0163399	0.293163	0.311535
NDUFS1	-0.503333	6.80541	0.0163475	0.293163	0.31381
FBXO7	-0.401576	6.41951	0.0163551	0.293163	0.396665
MAPK10	-0.329546	7.33855	0.0164299	0.293163	0.468225
U2SURP	0.382869	6.41392	0.0164138	0.293163	2.41473
PMEPA1	0.624227	5.72448	0.0163819	0.293163	4.20947
WNT6	3.62939	-0.399385	0.0163006	0.293163	4259.76
FLVCR2	3.76527	0.32512	0.0163644	0.293163	5824.65
DIRAS1	-0.54849	5.70968	0.0164885	0.293855	0.28282
LOC100288181	-1.2494	2.50542	0.016587	0.294089	0.0563125
TIMM23	-0.605144	7.70029	0.0167037	0.294089	0.248231
RRN3	-0.552075	5.74567	0.0167092	0.294089	0.280495
RB1	0.483818	6.24635	0.016691	0.294089	3.04662
QSER1	0.973887	4.01479	0.0165958	0.294089	9.41644
LINC00844	1.50006	6.28815	0.0165801	0.294089	31.6273
FGFR3	1.53606	4.11835	0.0166354	0.294089	34.3602
VTRNA1-3	2.05659	1.66354	0.016618	0.294089	113.917
SDS	2.37542	2.38308	0.0166204	0.294089	237.368
LOC102724784	2.73519	0.0758323	0.0165999	0.294089	543.491
MAPKAPK3	2.96248	0.612162	0.0166692	0.294089	917.235
GNA14-AS1	3.55827	-0.633297	0.0167065	0.294089	3616.36
MBLAC2	-0.448167	6.76335	0.01677	0.294496	0.356314
FAM13B	0.611027	5.98838	0.0167525	0.294496	4.08345
USP3	1.04629	2.81192	0.0167895	0.294496	11.1247
DDAH2	1.15294	3.20204	0.0168016	0.294496	14.2215
NRN1	-0.467675	5.74594	0.01688	0.295566	0.340663
IBTK	-0.418915	5.56706	0.0169165	0.295595	0.381141
KCNQ3	-0.335738	8.42466	0.0169132	0.295595	0.461595
PICALM	-0.354262	7.13857	0.0170164	0.297035	0.442321
RBFOX2	-0.381726	8.52479	0.0171587	0.297663	0.415216
HECTD2	0.628264	4.65369	0.0171327	0.297663	4.24878
CSRP1	0.692582	6.86099	0.017143	0.297663	4.927
KCNA1	2.53605	1.92868	0.0170998	0.297663	343.597
MT1G	2.66727	6.69946	0.0171749	0.297663	464.805
PPP1R17	3.43749	2.86743	0.0171671	0.297663	2738.37
HNF1A-AS1	4.31189	-0.833325	0.0171259	0.297663	20506.2
BMPR1B	1.5612	2.97701	0.0171967	0.297737	36.408
FZD10	3.45707	-0.603293	0.0173245	0.299644	2864.65
IMMT	-0.443399	7.35996	0.0174335	0.300547	0.360247
RAB15	-0.398951	5.88993	0.0173999	0.300547	0.39907
POU3F2	-0.353659	7.89621	0.0174474	0.300547	0.442936
NT5DC2	0.890748	4.01715	0.017423	0.300547	7.77586
NEXN-AS1	3.39528	-0.070908	0.0175081	0.300983	2484.71
LINC00412	5.1839	-0.387208	0.0174929	0.300983	152722
ADAM17	0.866582	3.25011	0.0175783	0.301885	7.35498
MIR320D1	3.11728	-0.0831174	0.0176186	0.302271	1310.02
LINC01480	3.63304	0.623489	0.0176496	0.302498	4295.79
HLA-C	1.32139	4.25792	0.0176705	0.302552	20.96
USP32P2	-1.83508	2.54464	0.017716	0.302859	0.0146189
IL6R	2.9496	1.54547	0.0177241	0.302859	890.44
DEPDC7	-2.17282	1.14282	0.0177676	0.303298	0.00671712
UACA	-0.845327	3.75494	0.0178169	0.303835	0.142782
FTH1	0.54918	8.88384	0.0179009	0.304867	3.54144
MYD88	3.2506	0.525782	0.0179133	0.304867	1780.72
RAVER1	2.13949	1.56688	0.0179543	0.30526	137.875
PFDN6	-0.779606	5.53936	0.0180297	0.306235	0.166109
DGKB	1.09239	4.57107	0.018055	0.306359	12.3706
IFRD1	0.490995	5.88119	0.0180962	0.306368	3.09738
SNHG8	0.560262	5.27587	0.0181152	0.306368	3.63297
DBI	0.572549	7.12056	0.0181388	0.306368	3.73723
CALB1	3.20764	6.67806	0.0181456	0.306368	1613.01
SPINK2	4.83868	-0.206033	0.018085	0.306368	68973.4
PMFBP1	3.83175	-0.137903	0.0182119	0.30718	6788.19
NNAT	2.10016	2.81602	0.0182311	0.3072	125.939
PREX1	1.00643	3.04872	0.0183406	0.308139	10.1492
WASF2	1.16946	3.78868	0.0184467	0.308139	14.7726
SHISA6	1.8993	5.35195	0.0183732	0.308139	79.3047
ONECUT2	2.69953	1.15374	0.0184169	0.308139	500.65
VWA3B	3.26708	-0.4467	0.0183909	0.308139	1849.59
SKAP1	3.49046	0.377121	0.0183561	0.308139	3093.57
C16orf86	3.84871	0.482554	0.0184499	0.308139	7058.49
LOC101929645	4.22331	-0.834098	0.0184471	0.308139	16722.8
NPHS1	4.45056	-0.804183	0.0183804	0.308139	28220.3
PHACTR2	0.527102	6.76083	0.0184977	0.308445	3.36591
SLC2A10	2.77107	0.144495	0.0185046	0.308445	590.294
WDR25	-1.08853	3.61903	0.018541	0.308448	0.0815583
SLC45A2	3.27436	0.27113	0.0185282	0.308448	1880.88
TUSC2	-0.36359	7.14974	0.0187145	0.310577	0.432922
ITGAV	0.80766	5.62941	0.0187237	0.310577	6.42184
CXCL14	2.99098	6.72141	0.0187025	0.310577	979.445
BCL6B	3.96608	-0.341029	0.0187433	0.310597	9248.78
FABP3	-0.525044	8.12271	0.0187623	0.310611	0.298508
COL9A2	1.85423	2.2454	0.0188178	0.311226	71.4872
CENPK	-2.48948	0.473571	0.0189747	0.312241	0.00323984
DEPDC1B	-2.11198	1.16113	0.0188983	0.312241	0.00772718
NUDT16	-0.536889	6.08796	0.0189314	0.312241	0.290477
WSB2	-0.363341	8.20849	0.01896	0.312241	0.43317
LPAR4	3.31609	-0.801606	0.0189894	0.312241	2070.57
ANKRD20A5P	3.3915	0.270189	0.0189606	0.312241	2463.22
SFSWAP	-0.724396	4.56356	0.019052	0.312365	0.188627
MTUS2	0.699305	4.59138	0.0190222	0.312365	5.00386
TRIO	0.724494	4.55305	0.0190507	0.312365	5.30266
TMIE	1.17866	3.31483	0.019099	0.312834	15.0888
MYCBP2	-0.339217	8.26489	0.0191402	0.312905	0.457913
APOBEC3C	3.76163	-0.445288	0.0191318	0.312905	5775.99
LRRC70	-4.09954	-0.287563	0.0191622	0.312964	7.95178e-05
NFE2L2	0.645894	5.97965	0.0191815	0.312979	4.42481
SGSM1	0.528345	7.15915	0.0192084	0.313118	3.37555
LOC284454	3.6521	-0.528294	0.0192409	0.313347	4488.53
CHST14	3.22062	0.318956	0.0192854	0.313771	1661.96
MARCH1	-0.454674	5.42835	0.019355	0.314301	0.351015
SERBP1	0.489483	5.29451	0.0193371	0.314301	3.08662
TCEANC2	-1.0893	2.50448	0.019453	0.314355	0.081414
MGAT5	-0.859674	6.3118	0.0195043	0.314355	0.138142
OPN3	-0.589051	4.82374	0.0193989	0.314355	0.257602
DUSP11	-0.552963	4.54897	0.0194969	0.314355	0.279922
USP32	-0.47583	6.7584	0.0194621	0.314355	0.334326
FAIM2	-0.291478	9.19612	0.0195118	0.314355	0.511119
DOCK8	1.99412	0.903682	0.0194849	0.314355	98.6551
ADAM28	2.49039	1.99326	0.0194765	0.314355	309.307
SERPINA5	4.73806	-0.648868	0.0195247	0.314355	54709.2
FAR2	-1.24483	4.72318	0.0196031	0.31502	0.0569076
HGF	3.11218	-0.205448	0.0195932	0.31502	1294.74
GS1-124K5.11	-0.776604	4.72568	0.0196423	0.315352	0.167262
TSSC2	-4.52919	-0.865213	0.0196981	0.315767	2.95673e-05
C1QL1	2.09565	1.72125	0.0197052	0.315767	124.639
JHDM1D-AS1	-2.00991	1.65035	0.0197388	0.316007	0.00977435
ARNT2	-0.465926	6.73423	0.0197759	0.316065	0.342038
ADARB1	-0.424737	5.97429	0.0197796	0.316065	0.376065
DPEP2	3.57095	0.36751	0.0198175	0.316372	3723.47
EDNRB	1.71978	4.80946	0.0198374	0.316394	52.4537
SLC35A4	0.953974	3.74574	0.0198911	0.316953	8.99445
VRK2	0.705393	6.2256	0.0199767	0.317722	5.07449
LOC101927431	4.12113	-0.898448	0.019972	0.317722	13217
LRRCC1	0.992978	3.50635	0.0200203	0.31782	9.83962
IKZF1	2.68259	1.27278	0.0200184	0.31782	481.493
YWHAZ	-0.428081	9.09722	0.0201241	0.318575	0.37318
WDR34	0.987933	3.13024	0.0201055	0.318575	9.72598
LOC339622	4.23747	-0.868877	0.0201127	0.318575	17276.9
ZFP36L1	1.75326	4.40165	0.0201811	0.318884	56.6574
CLEC7A	2.72373	-0.0573263	0.0201646	0.318884	529.334
ARSB	-0.791692	3.80826	0.0203164	0.319113	0.161551
RICTOR	-0.496422	5.95083	0.0202412	0.319113	0.318844
KBTBD2	-0.401452	6.41835	0.020327	0.319113	0.396779
LEPROT	0.842027	4.85514	0.0203033	0.319113	6.95067
KCNG3	1.0247	3.3752	0.0202938	0.319113	10.5853
MAN1A1	1.99264	1.48795	0.0202928	0.319113	98.3188
FAM182A	2.46431	0.816068	0.0202545	0.319113	291.282
C8orf34	-1.04643	3.60026	0.0203529	0.319224	0.0898604
BAIAP2L2	3.55849	-0.132002	0.0203803	0.31936	3618.18
ADGRE5	1.94442	1.3572	0.0204196	0.319387	87.9882
PACSIN3	2.38837	0.696858	0.0204144	0.319387	244.554
KLRC2	3.44261	-0.326816	0.0204645	0.319796	2770.82
DYNC2LI1	-0.592118	5.37441	0.0205756	0.320354	0.255789
SLC25A11	-0.398852	7.33526	0.0205593	0.320354	0.399161
GPR62	1.73108	1.54329	0.0205705	0.320354	53.8367
KLRD1	3.39404	-0.35042	0.0205661	0.320354	2477.66
CFTR	3.16075	-0.781586	0.0206401	0.321064	1447.94
CD33	3.37256	0.388338	0.0206888	0.321528	2358.09
HOTAIRM1	4.61198	-0.747636	0.0207148	0.321637	40924.3
PSMD1	-0.411988	7.9034	0.020841	0.322102	0.387269
LIPA	0.585927	5.20966	0.0207963	0.322102	3.85413
CRYL1	0.620798	5.63931	0.0208584	0.322102	4.17636
BTG1	1.03058	4.16251	0.0208118	0.322102	10.7295
MAML2	1.36032	2.90759	0.020854	0.322102	22.9257
KCNK3	2.33717	0.914427	0.0208168	0.322102	217.355
LOC100506178	-2.78373	-0.0904904	0.0210203	0.322967	0.00164541
MAP3K9	-0.410231	6.77079	0.0210342	0.322967	0.388839
TUB	-0.321611	9.1724	0.0210274	0.322967	0.476858
ING5	0.670726	4.16971	0.0209967	0.322967	4.68517
HMOX1	1.16644	3.21332	0.0210718	0.322967	14.6703
CRNDE	1.23752	2.84613	0.0210619	0.322967	17.2792
COL9A1	2.43689	1.25819	0.0209593	0.322967	273.458
ATP13A4-AS1	3.99353	-0.258582	0.021092	0.322967	9852.24
TMEM37	4.20113	-0.614394	0.0210943	0.322967	15890.1
LOC101928118	4.68137	-0.649668	0.0211044	0.322967	48014.6
S100A13	0.707926	6.40072	0.0211497	0.32337	5.10418
AIM1L	4.54945	-0.709893	0.0212099	0.323999	35436.3
LOC101928786	3.52055	0.201327	0.0212598	0.324469	3315.47
BCAS1	1.26308	4.72564	0.0212821	0.324519	18.3266
SAA1	-3.98253	0.711064	0.0214535	0.324555	0.000104105
ELMO1	-1.35765	6.97898	0.0215126	0.324555	0.043888
PCDH18	-1.09462	5.22647	0.0213772	0.324555	0.0804221
FGF12	-0.88203	8.55752	0.0214155	0.324555	0.131211
C17orf75	-0.608099	5.00114	0.0215218	0.324555	0.246548
NAE1	-0.446625	6.32632	0.0214403	0.324555	0.357581
SRSF9	-0.390081	6.78419	0.0214653	0.324555	0.407304
TUBB2A	-0.34677	10.4979	0.0215491	0.324555	0.450019
PTPRD	0.66982	5.67157	0.0214603	0.324555	4.67542
LMAN2L	0.826417	3.88883	0.0214988	0.324555	6.70528
NPAS3	0.969751	3.92956	0.0215426	0.324555	9.32719
ROM1	1.98917	2.35605	0.0213555	0.324555	97.5377
HLA-DRB5	2.61266	1.72507	0.0214554	0.324555	409.885
KLHL6	3.11396	0.0364834	0.0215674	0.324555	1300.04
LINC01272	4.12519	-0.810908	0.0215708	0.324555	13341.2
TBC1D23	-0.584635	4.66326	0.0216056	0.324791	0.260234
FKBP4	0.337683	6.93531	0.0216329	0.324901	2.17612
STAT5A	1.24909	2.64136	0.0216894	0.324901	17.7455
EMP3	1.94349	2.34431	0.0216721	0.324901	87.7994
LINC01569	2.60201	1.22744	0.0216765	0.324901	399.957
FAM111B	4.29651	-0.873164	0.0217114	0.324945	19792.8
ZDHHC8P1	-0.664608	4.24085	0.0217669	0.325489	0.216467
LRRN3	-0.441855	7.30947	0.0218617	0.326522	0.361531
NXN	1.42226	2.79629	0.0218744	0.326522	26.4397
SMARCA4	-0.452311	6.91555	0.0219091	0.326754	0.352931
SPATA5L1	-0.988966	3.04429	0.0219432	0.326861	0.102573
POP5	0.864627	4.57469	0.0219548	0.326861	7.32196
RRP8	0.748073	3.99807	0.0219796	0.326945	5.59852
NISCH	-0.337565	7.18908	0.022036	0.327108	0.459658
TPPP3	0.929154	7.42724	0.0220676	0.327108	8.49482
MAL	1.04067	4.52381	0.0220475	0.327108	10.9817
KRT72	4.69694	-0.240457	0.0220549	0.327108	49767
MAFB	2.35405	2.67475	0.0221072	0.327125	225.969
LOC101927811	3.07211	0.868947	0.0221022	0.327125	1180.61
C7orf72	-3.11677	0.00420459	0.0222857	0.327296	0.000764244
CITED4	-1.06033	3.23248	0.0223532	0.327296	0.0870306
SH3D19	-0.736753	3.70664	0.022369	0.327296	0.183336
JAGN1	-0.56869	5.52473	0.022339	0.327296	0.269967
VPS13D	-0.488603	6.22957	0.0223457	0.327296	0.324636
RIMKLA	-0.400527	6.2691	0.0222386	0.327296	0.397625
SCYL1	-0.384544	6.17685	0.0223014	0.327296	0.412531
ZMYND8	0.397319	7.15936	0.0223087	0.327296	2.49643
ZNF22	0.765701	4.73618	0.0222294	0.327296	5.83043
PEBP4	1.04569	3.51501	0.022341	0.327296	11.1094
ARPP21	1.46472	2.11741	0.0223628	0.327296	29.1552
DUOX1	2.58839	1.73471	0.022286	0.327296	387.603
ABCC9	2.76404	2.43447	0.0223291	0.327296	580.813
SNTG1	1.09263	5.038	0.0224122	0.327646	12.3775
ZXDC	0.843099	3.55257	0.0224451	0.327845	6.96785
SMPDL3A	-0.702475	4.64458	0.0225207	0.328196	0.198392
LAMTOR3	-0.368162	7.5023	0.022527	0.328196	0.428389
KCNG4	4.59758	-0.714829	0.0225253	0.328196	39589.3
ANXA10	3.12722	-0.406778	0.0225501	0.328251	1340.35
PMM2	-1.35606	2.31936	0.0225982	0.32842	0.0440496
TNFAIP6	2.89987	1.76563	0.0226004	0.32842	794.097
ADAM1A	2.71944	0.316118	0.0226404	0.328566	524.132
S100A4	3.31122	0.62225	0.0226674	0.328566	2047.49
ARL11	4.28834	-0.39456	0.0226684	0.328566	19423.9
FAM118A	-0.849889	3.5023	0.0227155	0.328605	0.14129
PPFIA2	-0.326528	8.25293	0.0227407	0.328605	0.47149
AKR1C2	0.774469	4.15664	0.0227164	0.328605	5.94934
CYFIP1	0.912504	3.80066	0.0227484	0.328605	8.1753
IDH2	0.933746	4.49424	0.0228214	0.3291	8.58512
LINC00906	4.04215	-0.950146	0.0228121	0.3291	11019.3
LOC101928140	3.72813	-0.605048	0.022898	0.329926	5347.25
RPS28	-1.86449	4.06408	0.022987	0.330402	0.0136619
PLD5	-0.959531	4.32277	0.0229924	0.330402	0.109766
AGGF1	-0.351295	6.96582	0.0230088	0.330402	0.445354
PTPRQ	3.04365	-0.202353	0.0229714	0.330402	1105.72
METRNL	-1.10292	3.06843	0.0230496	0.330708	0.0789007
HUWE1	-0.336692	7.73835	0.0230979	0.331122	0.460583
SLC25A25-AS1	2.99506	-0.233009	0.0231194	0.331151	988.69
HEXB	0.611015	5.35936	0.0231672	0.331394	4.08333
ALOX5AP	2.86607	2.15306	0.0231754	0.331394	734.636
OXCT1-AS1	-2.70119	1.29647	0.0234334	0.331735	0.00198981
SPANXA2	-2.38046	-0.335883	0.0233897	0.331735	0.00416425
TUBGCP5	-0.460375	5.48846	0.0234279	0.331735	0.346438
CENPO	-0.451769	5.48112	0.0232815	0.331735	0.353371
C1orf52	-0.436567	7.11336	0.0233644	0.331735	0.36596
SPOCK3	-0.42045	8.65254	0.0233986	0.331735	0.379796
GLCCI1	0.746393	4.76564	0.0233505	0.331735	5.57691
AMOT	0.891226	3.82215	0.02339	0.331735	7.78441
PAMR1	1.6708	3.09588	0.0232943	0.331735	46.8603
C7orf57	3.15157	-0.648882	0.0233835	0.331735	1417.64
VTRNA1-1	3.17587	-0.473478	0.0233016	0.331735	1499.24
IL1R2	4.34724	-0.802629	0.0232245	0.331735	22245.5
LOC101927189	3.3035	-0.656749	0.0234582	0.33181	2011.41
PFDN2	-0.529787	8.56003	0.0235482	0.332264	0.295265
STK38L	0.436187	6.13214	0.0236368	0.332264	2.73015
YPEL1	0.735228	4.27101	0.0235267	0.332264	5.43536
PXYLP1	0.869087	3.42037	0.0236236	0.332264	7.39753
S1PR1	1.01068	3.98236	0.0236661	0.332264	10.249
NOG	1.55702	1.73748	0.0236529	0.332264	36.0594
FYB	1.6683	2.20134	0.0236364	0.332264	46.5912
KCNMB2	2.51395	1.17425	0.0235831	0.332264	326.55
MIR155HG	3.85664	-0.643715	0.023586	0.332264	7188.45
ZNF385D	-0.643225	4.78342	0.02372	0.332745	0.227392
KLC2	-0.418656	5.96387	0.0238135	0.333738	0.381368
HIST1H3C	3.73958	-0.347688	0.02383	0.333738	5490.07
TMEM2	1.77317	2.03735	0.0238636	0.333934	59.3157
CNFN	1.88509	1.83676	0.0238926	0.334065	76.7512
PAPLN	2.45184	1.70866	0.0239184	0.33415	283.035
PITPNC1	0.78732	4.40617	0.0239883	0.334852	6.12802
CEP135	1.01955	2.79552	0.0240197	0.335015	10.4605
FMO1	4.33236	-0.815591	0.0240418	0.335049	21496
CCDC8	2.84932	0.543058	0.0241119	0.335476	706.834
MSC	3.92126	0.554108	0.0241078	0.335476	8341.82
CD200	0.467876	7.7749	0.02417	0.336008	2.93681
WDR7	-0.33808	8.15171	0.024261	0.336998	0.459113
HADH	0.447899	5.03663	0.0242863	0.337066	2.80478
NFKBIA	0.929572	5.26373	0.0243055	0.337066	8.503
FAM212B-AS1	-2.75911	0.44605	0.0243396	0.337263	0.00174136
SPHKAP	2.94382	0.745914	0.0243923	0.337719	878.658
LOC100505920	-3.34806	-0.587603	0.0245645	0.337901	0.00044868
ZCCHC7	-0.692481	3.90591	0.0244268	0.337901	0.203011
HDAC9	-0.558256	5.21728	0.0245249	0.337901	0.276531
ZFHX4	-0.303396	7.98506	0.0245147	0.337901	0.497283
HEXDC	0.939252	2.62846	0.0245581	0.337901	8.69466
CREB3L2	1.03039	3.43124	0.0244518	0.337901	10.7249
BTN3A2	2.1618	1.76703	0.0245277	0.337901	145.143
FCGR2B	2.94164	-0.00599782	0.0245342	0.337901	874.269
LOC728613	-0.892375	2.77066	0.0246474	0.337948	0.128122
OSTF1	-0.665511	4.85758	0.0246233	0.337948	0.216017
DDX17	0.351819	8.07241	0.0245916	0.337948	2.24812
CLDN10	1.80734	3.22458	0.0246418	0.337948	64.1708
ADGRF1	3.78775	-0.94899	0.0246762	0.33807	6134.1
LOC100507002	-2.3287	1.10525	0.0247319	0.338561	0.0046914
LOC101928446	3.93941	-0.211955	0.0247949	0.33915	8697.74
FKBP1A	0.578333	5.82326	0.0248667	0.339586	3.78733
ZDHHC23	1.13009	2.94451	0.0248493	0.339586	13.4925
DDHD2	-0.338984	7.41361	0.024954	0.339971	0.458158
WDR91	0.959342	3.35828	0.0249262	0.339971	9.10629
COBLL1	1.60731	3.90813	0.0249549	0.339971	40.4864
DCUN1D5	-0.349351	6.97427	0.0250523	0.34024	0.447351
TMEM91	0.923383	5.08111	0.0250235	0.34024	8.38268
GREM2	1.46395	2.2163	0.0250324	0.34024	29.1038
EOMES	3.18694	-0.614258	0.0250547	0.34024	1537.94
REST	1.78721	1.67594	0.025106	0.340664	61.2645
TBCA	-0.538884	7.89334	0.0251753	0.34106	0.289145
SNHG19	1.05035	2.44491	0.0251673	0.34106	11.2293
C11orf44	3.87438	-0.983169	0.0252282	0.341505	7488.23
KIF20B	-1.14223	2.35193	0.0253207	0.341541	0.0720728
PIK3C2B	-0.866735	3.06597	0.0253607	0.341541	0.135914
CACNB4	-0.406102	8.18504	0.0253654	0.341541	0.392553
SOAT1	0.620211	4.42885	0.0253715	0.341541	4.17072
POGLUT1	0.626758	4.73681	0.0253055	0.341541	4.23407
DHCR7	0.65407	5.46321	0.0253265	0.341541	4.50889
RGN	1.39588	2.77898	0.0253353	0.341541	24.8815
THBS3	1.61141	1.96498	0.0254159	0.341737	40.8706
KIAA1217	1.63522	2.87724	0.0254507	0.341737	43.1738
NPTX1	2.29624	1.41402	0.0254664	0.341737	197.806
CD180	3.75522	-0.63367	0.025443	0.341737	5691.36
TTC37	-0.408551	7.07431	0.025572	0.342342	0.390345
LY96	1.75916	1.56084	0.0255668	0.342342	57.4322
IRX3	2.60461	1.05589	0.0255511	0.342342	402.359
FAM134A	-0.307112	7.64865	0.0256024	0.34248	0.493047
MTMR10	0.72803	4.48379	0.025637	0.342674	5.34601
RBFOX3	-1.18341	3.10646	0.0257266	0.342743	0.0655525
DHDDS	-0.395402	5.84177	0.0257126	0.342743	0.402344
S100A10	1.25791	4.96476	0.0256643	0.342743	18.1095
SLC43A1	2.50274	0.799587	0.025743	0.342743	318.232
ESR1	2.89983	1.31822	0.0257323	0.342743	794.026
FAXDC2	1.57214	3.07022	0.0258185	0.343211	37.3373
MOV10	1.87116	2.0471	0.0258118	0.343211	74.3296
CA2	0.72799	5.26539	0.0259176	0.343863	5.34552
MT1E	1.77253	6.76597	0.0259283	0.343863	59.2284
MMP3	3.74916	-0.896755	0.0258976	0.343863	5612.6
SNAR-C3	-2.88623	0.17245	0.0261769	0.344724	0.00129948
NSDHL	-0.683803	4.56591	0.0262367	0.344724	0.207108
OXNAD1	-0.649182	4.07831	0.0262462	0.344724	0.224294
NELL2	-0.544623	7.22225	0.026277	0.344724	0.28535
BTBD10	-0.381795	6.68553	0.0261438	0.344724	0.41515
AHCY	-0.380166	5.85548	0.0261974	0.344724	0.41671
AZIN1	-0.357697	7.97893	0.0261417	0.344724	0.438836
QKI	0.864854	6.99549	0.0261807	0.344724	7.32578
GPC6	0.968822	4.05829	0.0262194	0.344724	9.30725
DCHS1	1.70674	1.74599	0.026124	0.344724	50.9024
TMEM235	2.89323	0.774495	0.0262661	0.344724	782.038
CDNF	3.67012	-0.845304	0.0262306	0.344724	4678.7
PLA2G5	3.77068	0.895277	0.0261837	0.344724	5897.72
LOC101927311	4.09109	-0.269268	0.026193	0.344724	12333.5
GALNTL6	-0.980432	3.60758	0.0264397	0.345146	0.104609
ZFHX2	-0.754157	4.43144	0.0264217	0.345146	0.176134
UBLCP1	-0.341136	7.66025	0.0263585	0.345146	0.455894
SCD5	-0.315883	9.81624	0.02643	0.345146	0.483189
CSRNP1	1.62943	2.367	0.0264513	0.345146	42.6021
SLC35F4	1.88673	2.2327	0.0264012	0.345146	77.0418
IL33	2.29163	1.5755	0.0264324	0.345146	195.72
TGFBI	2.75983	0.462678	0.0264735	0.345171	575.217
TMEM39B	0.940628	3.35005	0.02655	0.345903	8.72223
GOLGA8B	-0.743056	5.51678	0.0268637	0.349043	0.180694
PJA2	-0.285697	10.1894	0.0268472	0.349043	0.517968
GRM8	1.3182	2.88476	0.0268225	0.349043	20.8066
ZNF192P1	1.92218	1.30754	0.0268732	0.349043	83.5955
GPR137B	0.557264	4.51233	0.0269006	0.349133	3.60798
PLBD1	2.42942	0.730537	0.0269222	0.349147	268.793
ST8SIA4	1.74238	2.02659	0.0269443	0.349167	55.2554
FXYD6	0.828288	8.14752	0.0270055	0.349694	6.73424
IQCC	-2.12929	0.747967	0.0270425	0.349743	0.00742522
SLC15A2	1.31278	3.17212	0.0270505	0.349743	20.5486
ZNF667-AS1	-0.515864	6.15053	0.0270859	0.349935	0.304885
AAMDC	1.17761	3.79041	0.0271196	0.350105	15.0526
HMGN5	0.722269	4.16952	0.0271535	0.350126	5.27557
C4orf19	2.49993	0.786381	0.0271625	0.350126	316.175
ZNF367	-1.32448	2.86792	0.0272491	0.350446	0.0473716
SAMD9	1.64698	1.84783	0.0272149	0.350446	44.3583
TNNT3	3.37764	-0.368556	0.0272447	0.350446	2385.84
RAB31	0.773994	6.14407	0.0273764	0.351817	5.94284
FAM181B	2.12765	1.52333	0.0273992	0.351844	134.168
HSPA1A	3.28093	7.3401	0.027435	0.352038	1909.52
FAM26E	3.45153	-0.65059	0.0275049	0.352669	2828.31
KIAA1683	3.48312	-0.293799	0.0275533	0.353022	3041.71
CNOT11	-0.513115	5.32611	0.0276265	0.353292	0.306821
NR2F2-AS1	3.58438	-0.559596	0.0276037	0.353292	3840.4
FTO-IT1	3.95977	-0.944534	0.0276367	0.353292	9115.28
VPS8	-0.425417	6.05384	0.0276903	0.353617	0.375477
SALL1	1.77953	2.13765	0.0277037	0.353617	60.1909
GABRD	2.61873	0.451682	0.0277506	0.35395	415.653
SLC45A1	-0.429522	5.40082	0.0278098	0.354032	0.371944
NMB	0.870379	3.93645	0.0278194	0.354032	7.41957
CAHM	1.74935	1.54974	0.0277898	0.354032	56.1506
CMTM6	0.851695	4.21732	0.0279071	0.354806	7.10714
SLC9A9	1.06413	3.12578	0.027922	0.354806	11.5911
OPRK1	0.770915	4.9613	0.0280319	0.355405	5.90085
CTSS	2.14468	2.1699	0.0280129	0.355405	139.535
NETO1	3.08051	1.77991	0.0279932	0.355405	1203.68
RGMA	1.23437	2.23622	0.028057	0.355458	17.1543
SMOX	0.926342	3.62812	0.0281167	0.355573	8.44
FAM46A	1.78503	3.22581	0.0281288	0.355573	60.9575
SHROOM4	2.70238	0.466276	0.0281043	0.355573	503.944
FADS6	-0.729735	3.97882	0.0282585	0.356177	0.186322
ANKRD28	-0.688088	5.06318	0.028253	0.356177	0.205075
ZNF350-AS1	3.00511	0.299511	0.0282604	0.356177	1011.84
ADGRE3	4.4183	-0.7431	0.0281976	0.356177	26199.9
SLC25A36	-0.34628	7.06616	0.0283045	0.356206	0.450526
SERTAD3	2.41177	0.732509	0.0282962	0.356206	258.091
UBE3C	-0.4038	6.53441	0.028377	0.35659	0.394639
RBCK1	0.719285	3.86697	0.028377	0.35659	5.23944
CYP3A4	4.03556	-0.944522	0.028413	0.356778	10853.4
MMAB	-0.454044	4.99155	0.0284828	0.357128	0.351524
HNRNPH3	0.505949	6.14194	0.0284712	0.357128	3.20589
ZG16B	-2.0348	1.60549	0.0286042	0.358385	0.0092299
CD6	-1.0981	3.21035	0.0286708	0.358822	0.079781
KLHDC3	-0.386167	7.00348	0.0286813	0.358822	0.410992
PRMT2	0.372623	7.51195	0.0287712	0.359419	2.35843
LOC100996286	3.79344	-1.02158	0.0287679	0.359419	6215
CPLX1	-0.492983	6.29039	0.0288301	0.359728	0.321379
CALD1	0.648242	4.58651	0.0288806	0.359728	4.44879
PCSK6	1.45652	2.2484	0.0288646	0.359728	28.6102
SLC16A4	2.42564	1.12573	0.0288495	0.359728	266.466
LIPE-AS1	-2.30334	0.971573	0.0289895	0.360819	0.00497347
MMP28	1.54672	2.38151	0.0290545	0.361097	35.2144
SLC26A4	3.01197	0.381749	0.0290755	0.361097	1027.95
ART3	3.58596	-0.339332	0.02907	0.361097	3854.47
COL8A1	3.17858	-0.383147	0.0291418	0.361657	1508.61
TSPAN14	1.62341	2.27504	0.0292226	0.362394	42.016
NQO1	0.663388	4.4967	0.0292986	0.363073	4.60668
ZIM2-AS1	1.83079	1.76821	0.0294289	0.364421	67.7317
NFATC1	2.85276	0.135344	0.0294781	0.364765	712.459
INPP4A	-0.366604	6.98027	0.0295124	0.364924	0.429928
IGLON5	-0.74792	4.08329	0.029649	0.365889	0.178682
HRSP12	0.593611	6.39609	0.0297274	0.365889	3.92294
RHOB	0.717563	6.10479	0.0297411	0.365889	5.21871
SRP14-AS1	0.907924	2.98515	0.0296956	0.365889	8.08954
SGMS2	1.01629	2.66322	0.0296349	0.365889	10.3822
TEP1	1.7973	1.39817	0.0297177	0.365889	62.705
MTVR2	3.23004	-0.477581	0.0296886	0.365889	1698.42
RAB11FIP5	-0.402675	6.23274	0.0297641	0.365907	0.395663
ZNF99	-1.86739	0.697679	0.0297889	0.365947	0.013571
TRAIP	2.42705	1.36114	0.0298264	0.366144	267.332
ANAPC16	0.477106	6.19037	0.0298997	0.366624	2.9999
RELL1	1.33384	3.26899	0.0299087	0.366624	21.5697
GCHFR	1.21305	3.91803	0.0299702	0.367114	16.3324
ITPR1	-0.506033	7.78697	0.0300022	0.36724	0.311865
SPRY3	1.07018	3.31393	0.030046	0.367512	11.7537
ATP2B4	0.535675	5.74605	0.0301314	0.368292	3.43301
KLHL2	0.417109	6.20494	0.0301717	0.368519	2.61282
PPP2R5B	-0.406491	6.62337	0.030241	0.368677	0.392202
BACE1	-0.384206	6.37806	0.0302485	0.368677	0.412852
DZIP1L	3.45442	0.317184	0.0302496	0.368677	2847.23
ALDH1A1	-1.95132	12.0723	0.0303782	0.369802	0.0111862
LRRN2	0.635017	4.89373	0.0304035	0.369802	4.31536
CCDC144CP	2.58345	0.399487	0.0304072	0.369802	383.226
ANKRD50	-0.398817	6.71252	0.0305188	0.370629	0.399193
MFAP3	0.835848	3.49197	0.0305102	0.370629	6.85249
CAST	-0.341967	7.42145	0.0305788	0.370828	0.455023
NASP	0.705887	4.03178	0.0305769	0.370828	5.08027
RNF14	-0.425302	7.37158	0.0306238	0.370873	0.375576
ATP6V1H	-0.39059	8.37686	0.0306262	0.370873	0.406827
CDCA8	-1.6035	0.91493	0.030659	0.371007	0.0249175
C17orf97	-0.655154	3.94071	0.0309113	0.371825	0.221231
PGBD5	-0.60823	5.21034	0.0308718	0.371825	0.246473
RITA1	-0.458857	5.51189	0.0308316	0.371825	0.347651
RNF112	0.634459	4.81189	0.0309453	0.371825	4.30982
IPMK	0.719528	3.88939	0.030902	0.371825	5.24238
DSP	2.12525	1.30166	0.0308555	0.371825	133.43
SERPINI2	2.71374	0.366424	0.0308298	0.371825	517.302
PYCARD-AS1	2.87984	-0.0428633	0.0307533	0.371825	758.295
MYH11	3.19833	0.0654847	0.0309271	0.371825	1578.8
CCL5	4.17124	-0.824886	0.0308554	0.371825	14833.5
NPTXR	0.727416	4.63403	0.0310244	0.372096	5.33847
USH2A	1.74291	1.18819	0.0310335	0.372096	55.3242
NYNRIN	1.98923	1.84651	0.0310321	0.372096	97.5515
SLC16A8	1.0158	3.80184	0.031173	0.373243	10.3705
OTOS	3.4478	-0.593566	0.0311731	0.373243	2804.16
HOMER3	1.93035	1.44418	0.0312243	0.373593	85.1815
ABCG1	-0.511385	4.416	0.0312632	0.373796	0.308045
PAPPA-AS1	1.07421	4.74932	0.0312919	0.373876	11.8634
SECISBP2	-0.440888	5.35204	0.0313265	0.373957	0.362337
PGM3	-0.418397	6.00907	0.0313665	0.373957	0.381595
NKAIN2	0.639141	5.17447	0.0313984	0.373957	4.35653
SGK494	1.34805	2.98965	0.0314087	0.373957	22.2871
NFE2L3	2.43785	1.79751	0.0313848	0.373957	274.061
RFPL1	-1.06931	2.71456	0.0316213	0.375283	0.0852488
ACTR10	-0.354364	8.65443	0.0316304	0.375283	0.442217
MIAT	0.525672	7.38607	0.0315565	0.375283	3.35484
SYCP2	1.23752	2.69418	0.0316215	0.375283	17.2792
PRODH	2.52976	0.322222	0.0315848	0.375283	338.653
PPL	-1.70799	1.89036	0.0316554	0.375318	0.0195889
PCDH19	0.803688	3.3255	0.0317254	0.375734	6.36338
FRMPD2	2.79074	0.388807	0.0317347	0.375734	617.642
RANBP6	-0.363081	7.40321	0.0318253	0.376155	0.43343
FAM117B	0.569495	4.53117	0.0318222	0.376155	3.71104
MYO10	1.36845	4.02838	0.0318536	0.376155	23.3585
COL27A1	2.05075	1.40545	0.0318588	0.376155	112.396
MDM1	0.951443	3.88307	0.0318938	0.376308	8.94218
CCSER2	-0.292565	7.78817	0.0319327	0.376411	0.509842
BHLHE40-AS1	3.32396	0.445588	0.0319469	0.376411	2108.42
LOC100289650	3.55362	-0.388014	0.0319734	0.376462	3577.83
GSE1	0.437562	5.52804	0.032004	0.376562	2.73881
S100A6	0.432688	7.91685	0.0320514	0.376859	2.70824
CARS	-0.466003	6.60105	0.0321973	0.378313	0.341977
LOC101927070	3.40038	-0.440691	0.0322216	0.378337	2514.11
RAB40C	-0.716057	4.04807	0.032286	0.378786	0.192284
NAALADL1	3.45124	-0.419358	0.0323044	0.378786	2826.42
C12orf65	-0.482565	5.14956	0.0323577	0.378889	0.329181
RERGL	2.32223	1.0827	0.0323505	0.378889	210.004
BRCAT54	-0.875389	3.39188	0.0324508	0.379295	0.133233
TBRG4	-0.445979	5.36629	0.0324927	0.379295	0.358113
UNC5B	1.92238	1.28327	0.032475	0.379295	83.6332
ERBB2	1.96467	1.72506	0.032504	0.379295	92.1875
GTSE1	3.17279	0.514627	0.0324946	0.379295	1488.65
CDC42	-0.391742	8.47919	0.0325344	0.3793	0.405749
LIMD2	0.654807	3.87161	0.0325491	0.3793	4.51655
MS4A14	3.27058	-0.751308	0.0326237	0.37991	1864.59
SYMPK	-0.85143	2.89877	0.0327874	0.379942	0.140789
IDI2-AS1	-0.677078	4.35003	0.0328364	0.379942	0.21034
AUNIP	-0.676304	3.84818	0.03285	0.379942	0.210715
TUBB3	-0.312888	9.93359	0.0328427	0.379942	0.486532
LCA5	0.831878	4.26059	0.0327299	0.379942	6.79013
FAH	0.836715	4.48917	0.032793	0.379942	6.86617
BTN3A3	1.93435	2.16896	0.0326718	0.379942	85.9715
MAMDC4	2.29638	0.167338	0.0328492	0.379942	197.87
SIGLEC8	2.82476	1.79453	0.0328009	0.379942	667.977
LINC01445	3.24297	0.707473	0.0327989	0.379942	1749.72
ABCC8	0.901213	3.58386	0.0329066	0.38008	7.9655
LOC100506725	1.29689	3.40011	0.0328968	0.38008	19.8104
OR13C5	3.15135	-0.479758	0.0330298	0.381244	1416.94
UNKL	0.512394	6.86669	0.0330639	0.381309	3.25383
MEIS2	2.51866	0.98793	0.0330802	0.381309	330.108
SEPT10	-0.383734	6.66861	0.0331753	0.381887	0.413301
ELOVL2	1.63244	2.05613	0.0331732	0.381887	42.8985
ERI2	-1.0996	2.84054	0.0332059	0.38198	0.0795058
ELAVL2	-0.318546	9.48157	0.0332388	0.3821	0.480236
COQ3	0.838177	4.06218	0.0334158	0.382841	6.88933
EZR	0.844431	4.26013	0.0333794	0.382841	6.98925
RBPMS	1.63814	2.29954	0.0333623	0.382841	43.4649
MASP1	1.74876	1.72021	0.0334085	0.382841	56.0738
LOC100131257	2.49523	0.542242	0.0333974	0.382841	312.777
ADORA2B	2.60051	0.765089	0.0334478	0.382949	398.573
C15orf59	-0.504501	5.68694	0.0334835	0.382971	0.312967
GDPD2	1.76721	1.09118	0.0334947	0.382971	58.507
GPR12	-0.650416	4.54508	0.0335788	0.383674	0.223658
COPG1	-0.350302	6.82222	0.0336369	0.384079	0.446373
TRIM9	-0.327806	7.52722	0.0336956	0.384492	0.470104
EXTL2	-0.317774	7.16718	0.0338003	0.384911	0.481089
SUCLG2	1.35086	2.33111	0.0337725	0.384911	22.4317
DLEU1	2.16004	1.06399	0.0337899	0.384911	144.556
AP2A1	-0.416256	6.49564	0.0338316	0.38501	0.383481
TRAF3	0.628824	5.07793	0.0339302	0.385358	4.25426
FADS2	1.09298	2.89302	0.0339047	0.385358	12.3875
LIPJ	3.35312	-0.383087	0.03393	0.385358	2254.84
NIN	0.798306	3.86749	0.0340347	0.38603	6.285
CCR8	3.71524	-1.04645	0.034028	0.38603	5190.83
ELF2	0.659532	4.03219	0.0340895	0.386136	4.56596
DNAH9	1.52227	1.74701	0.0340695	0.386136	33.2864
PRSS30P	-3.12893	-0.208835	0.0342303	0.387473	0.000743141
RAD51AP1	-1.37902	1.9535	0.0342892	0.387748	0.0417815
FAM71F1	-0.771763	3.6745	0.0343458	0.387748	0.169136
LRFN5	-0.48073	5.31533	0.0343254	0.387748	0.330575
CCDC63	3.06852	-0.844598	0.0343118	0.387748	1170.9
TRRAP	0.598885	4.38497	0.034398	0.388032	3.97086
ZBTB46	1.31087	1.86149	0.0344416	0.388032	20.4582
SLC15A1	2.82825	-0.461183	0.0344366	0.388032	673.356
CNKSR1	3.11403	0.070097	0.0344624	0.388032	1300.26
WBP11	-0.379136	6.37237	0.034512	0.388077	0.4177
LINC00899	2.82231	0.505323	0.0344969	0.388077	664.215
TMEM61	2.66535	0.873822	0.0345837	0.388626	462.756
OCA2	3.05533	-0.397442	0.0346158	0.388731	1135.88
BAMBI	2.54695	1.26476	0.0346422	0.38877	352.328
FRS2	0.727834	4.3072	0.0347376	0.389071	5.3436
LOC100129617	2.36698	0.567274	0.0347009	0.389071	232.8
SCML4	2.78618	-0.350476	0.0347298	0.389071	611.197
PRKCDBP	-2.07009	2.65107	0.0347746	0.389156	0.00850963
NFYC	0.525752	5.2869	0.034791	0.389156	3.35546
LOC104054148	3.76447	-1.01015	0.0348548	0.389613	5813.94
DDX1	-0.469779	7.80621	0.034962	0.390512	0.339017
H1F0	0.689682	3.97635	0.0349811	0.390512	4.89421
SMCR5	2.93618	-0.404041	0.0350521	0.391048	863.328
THOC1	0.502428	4.51104	0.0351005	0.391331	3.18
INPP4B	-1.02783	4.79657	0.0351719	0.391626	0.0937925
ABHD17C	0.684753	3.95079	0.0351768	0.391626	4.83897
SNAP23	1.13243	3.45259	0.0351961	0.391626	13.5653
KDR	2.95165	0.809695	0.0352268	0.391711	894.643
ATF1	1.3378	2.88357	0.0354334	0.393493	21.7669
SNORD50A	1.86897	1.00357	0.035433	0.393493	73.9556
CYB5R1	-0.414615	7.30772	0.035526	0.394075	0.384933
TMEFF2	0.475524	7.0746	0.0355321	0.394075	2.98899
TSC22D2	-0.426057	5.79803	0.0356084	0.394664	0.374924
PPTC7	-0.579513	4.86856	0.0356907	0.395318	0.263322
SYK	2.69713	0.836983	0.035773	0.395971	497.891
LOC101929767	1.16241	2.67523	0.0358626	0.39659	14.5348
KCNAB1-AS1	2.90572	-0.737096	0.0358755	0.39659	804.865
DPYD-AS2	-2.86991	0.0407264	0.0359641	0.396602	0.00134923
SAMD4A	0.600031	5.46136	0.0360108	0.396602	3.98136
LINC00865	0.946576	4.11237	0.0360112	0.396602	8.84253
DDIT4	1.22557	3.7617	0.0360259	0.396602	16.8101
ELOVL3	1.29493	2.5903	0.0360399	0.396602	19.7209
CTSH	2.08539	2.39507	0.035966	0.396602	121.729
CCDC80	2.21508	1.75094	0.0359015	0.396602	164.088
HLA-A	0.433918	5.92678	0.0360673	0.396647	2.71593
TCF7L1	2.32879	1.97786	0.0360987	0.396736	213.201
RUFY3	-0.286568	9.62517	0.0362369	0.397331	0.51693
ARPC1B	0.731146	3.78783	0.0362258	0.397331	5.38451
RBP4	2.02201	4.24786	0.0362463	0.397331	105.198
SOX5	2.24361	1.08624	0.0362198	0.397331	175.229
WDR1	0.461414	6.2393	0.0362963	0.397622	2.89344
LOC101929231	-1.32719	2.03373	0.0363258	0.397689	0.047077
HIST1H2AH	3.64179	-0.886857	0.0364099	0.398353	4383.24
PRR5	0.818343	3.63854	0.0364535	0.398482	6.58177
MBOAT1	2.45684	1.31196	0.0364685	0.398482	286.312
INS	2.48297	0.138403	0.0365206	0.398795	304.069
HDAC1	1.60476	2.54846	0.0365592	0.398959	40.2491
ABCA4	2.73686	-0.602943	0.0366237	0.399407	545.586
CNTN4-AS1	-1.37882	2.28886	0.0368388	0.399844	0.0418002
PPP2R2B	-0.477804	7.23636	0.0368032	0.399844	0.33281
VCP	-0.374837	7.79919	0.0368758	0.399844	0.421855
ETS2	0.481086	5.67089	0.036875	0.399844	3.02751
GATAD1	0.567051	4.85815	0.0368395	0.399844	3.69021
REXO4	0.825381	3.98543	0.0368692	0.399844	6.6893
TMEM216	1.11	2.85814	0.036829	0.399844	12.8825
SUV420H2	1.57241	1.54757	0.0368691	0.399844	37.3606
LOC100133985	1.58173	1.25488	0.0367264	0.399844	38.1708
TMEM132D	2.09342	1.07614	0.0368989	0.399844	123.999
HLA-DMB	2.29483	0.574378	0.0369482	0.400123	197.165
OSBP	-0.392128	6.0513	0.0370383	0.400844	0.405389
THUMPD3-AS1	0.667923	4.78166	0.0371003	0.401259	4.65503
RAB7A	-0.34291	8.60119	0.0371259	0.401281	0.454035
GRIP1	-0.824841	3.58752	0.0372052	0.401882	0.149678
ACSM6	2.7503	-0.664573	0.0373531	0.403224	562.726
CATSPERG	-0.834946	5.02231	0.0374887	0.403235	0.146236
SNX4	-0.543069	6.28612	0.0374323	0.403235	0.286372
DIRAS2	-0.471823	7.29609	0.0374291	0.403235	0.337425
TTL	-0.458606	6.21423	0.0375392	0.403235	0.347851
DIP2A	0.513992	5.18626	0.037479	0.403235	3.26582
GNG7	0.522397	4.73263	0.0375632	0.403235	3.32964
ITGB4	1.75014	2.25926	0.0375676	0.403235	56.2528
LRCH3	1.8848	1.21499	0.0374333	0.403235	76.7006
SEL1L3	2.81799	1.19765	0.0375046	0.403235	657.645
HSD17B12	-0.386697	7.9286	0.0376476	0.403465	0.410491
NPY1R	1.51215	3.78588	0.037615	0.403465	32.52
FBP2	3.73729	-1.05824	0.0376602	0.403465	5461.21
FAM43A	0.965309	2.82295	0.0376875	0.403503	9.23227
VWA5A	0.675762	7.35243	0.0377504	0.403922	4.73983
SCN1A	1.30464	5.03524	0.0378096	0.404302	20.1667
TTC38	1.53325	2.06412	0.0378346	0.404314	34.1391
TIGD4	3.12708	-0.36972	0.0378784	0.404528	1339.91
EID2	-0.363369	6.12906	0.0379255	0.404724	0.433143
DHRS3	1.32724	2.74881	0.0379443	0.404724	21.2443
CENPQ	-0.91297	4.31001	0.0379714	0.404758	0.122188
PTGIS	2.74166	-0.180025	0.0380253	0.405079	551.643
SPTAN1	-0.380459	9.45356	0.0381072	0.405444	0.416429
SLC25A1	0.382624	6.16198	0.038091	0.405444	2.41337
RRAGD	0.58631	4.55602	0.0381603	0.405754	3.85753
DIDO1	0.59307	4.68046	0.0381901	0.405814	3.91805
GRAMD4	0.676383	4.18103	0.0382137	0.405814	4.7466
ALDH1A3	1.3193	2.81806	0.0382752	0.406122	20.8591
TREM2	2.49808	1.90295	0.0382904	0.406122	314.831
GPC3	-2.39008	0.149003	0.0388685	0.406443	0.00407301
FAM122C	-1.52189	1.91614	0.038413	0.406443	0.0300683
RFC3	-1.30963	2.91178	0.0388865	0.406443	0.04902
DPP10	-0.964863	6.36737	0.0389901	0.406443	0.108427
SNRK	-0.576871	6.67295	0.038609	0.406443	0.264928
HECW1	-0.512199	5.27858	0.0387334	0.406443	0.307469
DCAF11	-0.489857	4.61881	0.0387919	0.406443	0.3237
EN1	-0.467135	6.92443	0.0385322	0.406443	0.341087
PHF24	-0.441071	6.40737	0.0387017	0.406443	0.362183
FAM220A	-0.402622	5.1747	0.0387081	0.406443	0.395711
GTF2F1	-0.379086	6.13627	0.0389027	0.406443	0.417748
MBD2	-0.375322	5.49504	0.0387067	0.406443	0.421384
NABP2	-0.372259	5.432	0.0387834	0.406443	0.424366
RPS6KA5	0.588516	4.57859	0.0389898	0.406443	3.87718
OLIG1	0.890482	4.40848	0.0384314	0.406443	7.7711
SMARCC1	0.916902	3.52723	0.0384177	0.406443	8.25852
APPL2	0.995324	3.42009	0.0386389	0.406443	9.8929
DUSP6	1.01705	2.30565	0.0385259	0.406443	10.4004
C8orf88	1.3989	3.83385	0.0389744	0.406443	25.0554
BBOX1	1.61492	3.46085	0.03893	0.406443	41.2024
MAP3K19	2.91595	-0.0708908	0.0385919	0.406443	824.044
GALM	3.05353	0.279151	0.0389236	0.406443	1131.17
IRX6	3.17823	-0.829644	0.0385242	0.406443	1507.39
ACP5	3.18404	-0.160297	0.0385906	0.406443	1527.71
BMP4	3.23995	-0.0962078	0.038861	0.406443	1737.59
FCGR2C	3.57872	-0.635981	0.0384345	0.406443	3790.72
LINC01210	3.61276	-1.078	0.0387267	0.406443	4099.81
HOXA1	3.6827	-1.06134	0.0385647	0.406443	4816.18
FAM162B	-2.61199	0.238582	0.0390858	0.40645	0.00244349
PODXL2	-0.425014	6.75244	0.0390864	0.40645	0.375825
SLC18A2	-0.304	11.2574	0.0390464	0.40645	0.496592
STK36	1.45105	2.92854	0.0390627	0.40645	28.2523
RALGDS	0.710366	4.57808	0.03936	0.409046	5.13294
DSCAM-AS1	1.58049	1.90329	0.0394514	0.409245	38.0619
ZNF702P	1.66163	2.1761	0.0394452	0.409245	45.8808
CD1D	3.56929	-0.976227	0.0394207	0.409245	3709.3
RTN4IP1	-0.685521	3.87099	0.0395023	0.409523	0.20629
HARBI1	-1.37222	2.18698	0.0396585	0.409644	0.0424403
R3HCC1	-0.555049	5.19774	0.0396365	0.409644	0.278581
KLF16	0.976627	2.76971	0.0395891	0.409644	9.47604
FAM114A1	1.63441	1.8315	0.03964	0.409644	43.0936
SLC7A9	2.88787	-0.639263	0.0395578	0.409644	772.456
SERPINH1	3.00381	3.3984	0.0396471	0.409644	1008.82
EPHX3	3.10662	-0.31613	0.0397016	0.40984	1278.26
ZMAT1	0.763894	3.91822	0.0397258	0.409842	5.80623
ZFP90	-0.367524	6.02542	0.0397795	0.409898	0.429018
LOC101927055	2.14746	1.79431	0.0397572	0.409898	140.431
FAM127B	-0.398779	7.07935	0.0399373	0.410118	0.399228
PPP1R21	-0.355526	6.52168	0.0398798	0.410118	0.441036
OGDHL	-0.339607	7.05219	0.0399108	0.410118	0.457502
C22orf39	-0.333548	5.99224	0.0398686	0.410118	0.46393
GRSF1	-0.299814	7.64462	0.0399078	0.410118	0.501402
FGD4	0.607654	4.60766	0.0399709	0.410118	4.05186
TCAP	2.89136	0.851085	0.0399787	0.410118	778.675
LINC00364	3.77116	-1.01182	0.0399939	0.410118	5904.17
LEF1	2.90407	0.97816	0.0400379	0.410322	801.807
DNAJC6	-0.281482	10.5164	0.040131	0.4108	0.523019
PBX3	0.54484	7.53233	0.0401329	0.4108	3.50623
GTF2F2	-0.507198	5.26147	0.0402023	0.411263	0.31103
RELL2	-0.393014	6.2757	0.0402821	0.411832	0.404563
NFATC4	2.83753	0.671391	0.0403528	0.412307	687.902
AIMP1	-0.394472	6.51595	0.0405818	0.413384	0.403207
PDGFA	0.499665	5.19123	0.0406085	0.413384	3.15984
GPRC5A	0.804241	3.54665	0.0405582	0.413384	6.37149
CA8	0.841235	4.13752	0.0406284	0.413384	6.93801
SLC1A7	2.43046	0.227552	0.0406223	0.413384	269.437
BRCA2	2.98434	-0.385646	0.0404939	0.413384	964.582
ITGB7	3.89861	-1.00924	0.0405748	0.413384	7917.92
LINC01359	3.8733	-1.01294	0.0406589	0.413446	7469.73
MPP6	-0.436106	5.89147	0.0407394	0.413486	0.366348
ZNF24	0.384743	5.8496	0.0407559	0.413486	2.42518
AHSA2	0.647874	4.78248	0.0406875	0.413486	4.44503
EVC	2.51453	-0.15578	0.0407601	0.413486	326.988
DDB2	1.94764	0.984055	0.0408057	0.413702	88.6429
TPBG	-1.00828	6.53014	0.0413451	0.414079	0.0981107
RNF31	-0.862565	4.02013	0.0410026	0.414079	0.137226
LMOD3	-0.76484	4.5312	0.0418536	0.414079	0.171854
DCTN1-AS1	-0.735377	3.45981	0.0413759	0.414079	0.183917
CHST12	-0.727074	3.39829	0.0416241	0.414079	0.187468
BRF2	-0.666037	4.86783	0.0412853	0.414079	0.215756
CACNA1G	-0.60456	5.52193	0.0419316	0.414079	0.248565
CCDC149	-0.539159	3.94657	0.0419224	0.414079	0.288962
SMURF1	-0.53232	4.60549	0.0410475	0.414079	0.293549
RGS6	-0.43041	6.42503	0.041074	0.414079	0.371185
NLK	-0.391542	6.42051	0.0420079	0.414079	0.405936
RTF1	-0.391227	7.53916	0.0413487	0.414079	0.406231
PITRM1	-0.387234	6.59973	0.0414479	0.414079	0.409983
BTRC	-0.34895	6.77295	0.0414101	0.414079	0.447765
DNM1L	-0.339446	8.0829	0.0419787	0.414079	0.457672
DYNC1LI1	-0.338612	7.03345	0.0416383	0.414079	0.458552
SLC6A3	-0.268153	10.9226	0.0413326	0.414079	0.53932
CREBZF	0.393487	6.41157	0.0413895	0.414079	2.4745
ADGRL2	0.498791	5.50162	0.040901	0.414079	3.15349
GRHL1	0.605691	4.14511	0.0417242	0.414079	4.03358
NUP210	0.66129	3.85364	0.0419025	0.414079	4.58448
P4HA1	0.73258	4.07466	0.0419437	0.414079	5.40232
ZNF462	0.751461	4.33342	0.0415199	0.414079	5.64236
LBR	0.755393	3.91837	0.0414852	0.414079	5.69368
SNHG5	0.759028	3.66258	0.0417827	0.414079	5.74154
ZCCHC12	0.767804	6.69337	0.0413081	0.414079	5.85874
PRRG1	0.778457	4.11858	0.0418436	0.414079	6.00423
HYI	0.837673	3.44385	0.0417453	0.414079	6.88135
PPP2R1B	0.869559	4.06449	0.0420606	0.414079	7.40558
ZBTB10	0.949213	3.30168	0.0417842	0.414079	8.89638
CDH4	1.04223	4.02183	0.0418079	0.414079	11.0211
ITPR2	1.06795	3.62829	0.0420458	0.414079	11.6937
ITPKB	1.16454	4.93988	0.0413769	0.414079	14.6063
ADGRF5	1.37514	2.02017	0.0413523	0.414079	23.7214
ETV6	1.44397	2.24788	0.0417444	0.414079	27.7949
NR2F2	1.60256	2.55178	0.0420558	0.414079	40.0462
PRLHR	1.93024	1.52665	0.0420064	0.414079	85.1606
FCGR2A	2.08695	1.74941	0.0413673	0.414079	122.167
C1QTNF4	2.19522	1.41382	0.0409485	0.414079	156.755
ASPRV1	2.22653	1.51289	0.0412036	0.414079	168.474
ANO3	2.22973	0.434981	0.0410098	0.414079	169.719
PNMA5	2.49919	-0.279133	0.041512	0.414079	315.64
LINC01159	2.75888	0.257137	0.0415477	0.414079	573.964
MS4A6A	2.81565	2.1879	0.0416711	0.414079	654.104
ITGA2B	2.87023	-0.0462609	0.0420598	0.414079	741.705
AKR1C8P	2.89599	-0.699357	0.0417893	0.414079	787.021
COL5A3	2.9489	0.463483	0.0412146	0.414079	888.999
LOC101927043	3.095	-0.549122	0.0417964	0.414079	1244.52
F11	3.10766	-0.821628	0.0410753	0.414079	1281.34
TBL1Y	3.70545	-1.02484	0.041168	0.414079	5075.21
LINC01532	1.89888	2.232	0.0421251	0.414474	79.2286
MAD2L1	-0.668319	3.91449	0.0421569	0.414547	0.214625
TTC30A	-0.83655	2.7287	0.0422036	0.414767	0.145697
GUCA1B	1.62178	1.91508	0.042264	0.41488	41.858
RGS10	1.95823	1.85959	0.0422542	0.41488	90.8304
COPZ1	-0.452067	6.8279	0.0423142	0.415133	0.353129
ENTPD4	-0.339071	6.46371	0.0424831	0.41631	0.458067
ECHDC3	2.52422	-0.111584	0.0424772	0.41631	334.363
VSIG10	1.49407	1.60049	0.0426399	0.417605	31.1937
DNAJC27	-0.375627	6.2372	0.0426916	0.417872	0.421089
MIOS	-0.775662	3.85225	0.0427223	0.417931	0.167625
CDH11	-0.422558	6.26902	0.0427721	0.418178	0.377956
SNX30	-0.342495	6.22486	0.0428166	0.418282	0.454469
KDELR3	1.94876	0.962013	0.0428319	0.418282	88.8711
SAT1	0.527909	7.28779	0.0428631	0.418346	3.37217
HSPA12A	-0.332828	8.4244	0.0428986	0.418452	0.464699
EBP	-0.463338	5.38745	0.042937	0.418587	0.344082
SPATA7	-0.634264	5.03499	0.0433018	0.419373	0.232132
RPS6KA6	-0.502476	5.62554	0.0433382	0.419373	0.31443
DEF8	-0.352185	7.23075	0.0431116	0.419373	0.444442
AKIRIN2	0.363834	6.33783	0.0432443	0.419373	2.31118
HNRNPU-AS1	0.421951	6.51026	0.0432915	0.419373	2.64211
ZNF252P	0.476509	4.91063	0.0432347	0.419373	2.99577
LRRC8D	0.55989	5.39907	0.0431068	0.419373	3.62986
TSTD2	0.663219	4.38361	0.0431556	0.419373	4.60489
CDC14B	0.916931	2.81419	0.0431823	0.419373	8.25906
BMP2	0.998919	2.55733	0.0432022	0.419373	9.97514
CCL28	1.89248	1.1799	0.0430452	0.419373	78.0701
C21orf62-AS1	2.30102	-0.162451	0.0433384	0.419373	199.994
F2RL2	2.6125	1.81209	0.0431665	0.419373	409.736
ZNF799	-1.31916	1.84197	0.043378	0.419512	0.0479559
SLC39A10	-0.315854	7.62266	0.0434761	0.419512	0.483221
HSPA5	0.491992	7.0083	0.0434652	0.419512	3.1045
PREX2	1.96927	1.26598	0.0434167	0.419512	93.169
CORT	3.42425	-0.686949	0.0434567	0.419512	2656.16
EIF2AK3	-0.565892	4.17027	0.0435794	0.419794	0.271711
PIGT	-0.425463	5.90219	0.0435793	0.419794	0.375437
SEMA5A	2.10123	3.07268	0.0435434	0.419794	126.249
EFHD1	1.12391	4.89291	0.043613	0.41988	13.3019
PAGR1	0.67133	4.27868	0.0436629	0.419934	4.69169
GRIN2A	0.868577	6.73664	0.0436927	0.419934	7.38886
TMEM255B	3.0664	-0.906844	0.0436752	0.419934	1165.19
SHKBP1	-1.23124	2.13786	0.0437669	0.420172	0.0587159
NCKAP1	-0.294536	9.23226	0.0437494	0.420172	0.507533
TCAF1	-0.418336	5.04973	0.0438515	0.420273	0.381649
SLC25A12	-0.348801	6.81502	0.043845	0.420273	0.447919
RASSF8	0.779398	3.64408	0.0438347	0.420273	6.01725
UBE2V1	-1.94075	0.213134	0.0439089	0.420371	0.0114618
ZCCHC24	1.13092	4.49724	0.0439359	0.420371	13.5182
MYO15B	1.81211	0.447045	0.0439143	0.420371	64.8799
MEAT6	2.95311	-0.00128896	0.0440818	0.421529	897.651
MYO6	-0.476996	5.38813	0.0441344	0.421795	0.33343
HEPN1	1.18325	3.65442	0.0441777	0.421971	15.2492
ALDH3B1	2.63183	0.15622	0.044205	0.421995	428.381
GUCY1A2	1.11011	3.05186	0.0442643	0.422324	12.8858
COMMD5	-0.493196	5.24681	0.0443243	0.422422	0.321221
KCNK6	2.69324	0.0893045	0.0443207	0.422422	493.441
ZMYM5	-0.880896	3.74196	0.0443646	0.422563	0.131554
PPP2R5D	-0.344477	6.64273	0.0443888	0.422563	0.4524
IER5	1.5804	2.85435	0.0444819	0.422976	38.0539
LINC00324	2.99235	0.298941	0.0444649	0.422976	982.531
ZNF157	-2.82982	-0.433562	0.044747	0.423321	0.00147973
NSG1	0.329545	8.66492	0.0446679	0.423321	2.13573
SVBP	0.351011	5.80201	0.0447471	0.423321	2.24394
PPFIA4	0.875673	3.30603	0.0446865	0.423321	7.51058
ITGBL1	1.03381	3.06371	0.0446164	0.423321	10.8096
MT1L	1.34445	2.59872	0.0446663	0.423321	22.1031
SELENBP1	1.38304	2.12144	0.0447671	0.423321	24.1569
NR4A1	1.63854	2.12284	0.0447027	0.423321	43.5054
LDLRAP1	1.90465	1.09993	0.0446222	0.423321	80.288
MOB3C	2.08263	1.21516	0.0445591	0.423321	120.955
AHNAK2	-0.446401	6.87071	0.0448257	0.423403	0.357766
GPSM2	0.990513	3.54431	0.0448167	0.423403	9.78392
SNAP47	-0.457053	5.55054	0.044941	0.423706	0.349098
LAMA4	0.825475	3.60786	0.0449573	0.423706	6.69076
SOX9-AS1	1.68438	2.31615	0.0449554	0.423706	48.3484
LINC01016	2.76046	-0.731228	0.0449235	0.423706	576.049
TMEM161B	-0.542967	4.77526	0.0450193	0.4238	0.286439
ZDHHC6	-0.47427	4.99506	0.0450537	0.4238	0.335529
ZNF7	1.10076	2.36249	0.0450671	0.4238	12.6112
NPB	1.43382	5.34553	0.0450528	0.4238	27.1531
TMEM182	0.560238	3.98066	0.0452705	0.425306	3.63277
MIR3682	1.41609	1.47723	0.0452772	0.425306	26.0668
CTD-2201I18.1	1.11104	2.10705	0.0453529	0.42548	12.9133
LINC01094	1.22653	3.82535	0.0453709	0.42548	16.8473
MAPK4	1.75102	3.6266	0.0453699	0.42548	56.3668
IFI16	1.46016	2.82007	0.0454243	0.425512	28.8512
C2orf61	3.20565	-0.771959	0.045407	0.425512	1605.65
LOC100129203	1.79178	1.21173	0.0455493	0.426447	61.9132
STEAP3-AS1	-2.98264	-0.441432	0.0455889	0.426583	0.00104079
KMT2C	0.440475	6.02211	0.0456598	0.427012	2.75724
NAA20	-0.463476	7.22093	0.0457406	0.427063	0.343973
EPHB3	0.983556	2.27699	0.0457371	0.427063	9.62844
TNIK	1.12207	2.26043	0.0457353	0.427063	13.2455
KIAA1107	-0.376644	6.78215	0.0458711	0.427109	0.420103
HIPK2	0.458478	6.88677	0.0458585	0.427109	2.87395
NLN	0.478624	5.21653	0.0458014	0.427109	3.0104
SLC44A2	0.561424	4.95108	0.0458165	0.427109	3.6427
SLC35E2	0.869276	3.46882	0.0458415	0.427109	7.40075
FAS	2.28268	1.29205	0.046017	0.427765	191.727
ZNF578	2.85269	0.275978	0.0459678	0.427765	712.351
LOC102724009	3.10921	-0.815564	0.0460123	0.427765	1285.92
SEMA3A	2.26015	1.8258	0.0461638	0.428894	182.034
TCTN3	-0.55038	5.18737	0.0463695	0.428903	0.281592
TOMM40	-0.398991	4.91283	0.0463541	0.428903	0.399033
AP1M1	-0.357361	7.4392	0.0463023	0.428903	0.439176
DNM1	-0.323919	8.5909	0.0465151	0.428903	0.47433
LRPPRC	-0.309398	8.07818	0.0465185	0.428903	0.490458
PIK3R1	0.532216	5.10934	0.0464473	0.428903	3.40578
PPP4R3A	0.661125	4.17852	0.0463025	0.428903	4.58274
EPB41L4B	0.720321	4.2404	0.0462338	0.428903	5.25196
ZNF527	0.756607	3.30669	0.0464026	0.428903	5.70962
ASAP3	1.62503	2.33306	0.0464288	0.428903	42.173
ZNF564	1.6798	1.49625	0.0465432	0.428903	47.841
LOC100506022	2.33347	0.0734883	0.0462928	0.428903	215.513
KIT	2.38703	1.11212	0.0464842	0.428903	243.795
C18orf61	3.18641	-0.885566	0.0465413	0.428903	1536.06
IYD	3.22276	-0.543246	0.046423	0.428903	1670.18
RHOG	1.08932	3.13686	0.0466002	0.429197	12.2835
ZNF883	-0.821655	3.77606	0.046735	0.430205	0.150781
PFKFB3	0.670566	5.05083	0.0468513	0.430809	4.68345
WFIKKN2	3.63387	-1.06878	0.0468303	0.430809	4303.94
LOC101929122	-1.81864	0.756093	0.0471325	0.43252	0.0151831
MKNK2	0.913782	3.90651	0.0470953	0.43252	8.1994
IQGAP2	1.92496	1.29901	0.0471275	0.43252	84.132
C10orf71	3.20362	-0.696435	0.0471391	0.43252	1598.18
IL34	-0.939324	2.98792	0.0473066	0.432733	0.114994
YTHDC2	-0.398917	6.41376	0.0473144	0.432733	0.399101
PPP2CA	-0.280325	9.24333	0.047194	0.432733	0.524415
CSNK1A1	-0.271439	6.92732	0.0472993	0.432733	0.535256
NOTCH3	2.34439	1.19686	0.04727	0.432733	220.998
KLF4	2.46998	0.816472	0.0473151	0.432733	295.108
ZNF320	0.671946	3.40676	0.04738	0.433094	4.69836
DHX57	-0.494275	4.66547	0.0474903	0.433651	0.320424
MON2	0.347605	5.67423	0.0475157	0.433651	2.22641
ARFGAP3	0.392156	5.30574	0.0475748	0.433651	2.46693
PKNOX1	0.606862	3.80719	0.0476028	0.433651	4.04448
SRGAP2B	2.08382	0.8499	0.0476118	0.433651	121.288
TRAF1	2.15605	0.793676	0.0476195	0.433651	143.234
FES	2.34384	0.420029	0.0475839	0.433651	220.721
LOC151174	-0.987122	3.33086	0.0478728	0.435618	0.10301
VSTM2A	-0.39669	5.15513	0.047938	0.435618	0.401153
ZSCAN2	0.892923	2.33325	0.0479337	0.435618	7.81489
COL6A6	2.35622	0.162258	0.047908	0.435618	227.103
SSX2IP	-0.359493	5.74058	0.0480648	0.43636	0.437026
SFXN2	2.16026	0.794271	0.0480709	0.43636	144.629
GCSAML	-2.23765	0.315677	0.0483338	0.437246	0.00578564
CDC34	-0.399941	5.8705	0.0482592	0.437246	0.398162
CDK2AP2	0.446713	5.97489	0.0483486	0.437246	2.79713
LOC101927697	1.16064	2.4491	0.0482913	0.437246	14.4758
HMCN2	1.74492	0.954173	0.0483427	0.437246	55.5802
BLM	2.37248	0.500874	0.048245	0.437246	235.767
TRIM38	2.45682	0.805465	0.048213	0.437246	286.298
HCST	1.03602	2.34914	0.0484005	0.437483	10.8647
ZNF789	1.44918	1.59548	0.0484375	0.437585	28.1309
FAM19A3	-2.00464	4.18157	0.0485739	0.438584	0.00989375
IL1RN	2.68907	-0.398356	0.0486285	0.438611	488.735
NGEF	2.93365	-0.571827	0.0486092	0.438611	858.315
MMP21	3.25122	-0.406915	0.0486694	0.438747	1783.29
DMXL1	-0.356817	6.70718	0.0487071	0.438855	0.439727
PSMD2	-0.288658	7.74204	0.0487666	0.439158	0.514449
SRGAP1	0.54762	4.86784	0.0488027	0.43925	3.52875
FLJ42351	1.77552	1.03274	0.0488325	0.439286	59.6376
SLC11A1	2.08791	1.16859	0.0488796	0.439477	122.435
FNBP1L	0.483082	5.85569	0.0490036	0.440359	3.04146
LINC01023	2.08712	1.18733	0.0490992	0.440985	122.215
PCDHGC3	2.63363	0.429143	0.0491814	0.44149	430.16
MBP	0.977103	9.10291	0.0492165	0.441572	9.48643
NFASC	-0.311372	7.48222	0.049287	0.441862	0.488234
CHGB	0.633841	8.60266	0.0493402	0.441862	4.30369
AGPAT4-IT1	1.79076	1.89285	0.0493528	0.441862	61.7668
ZP3	2.73135	0.261449	0.0493431	0.441862	538.708
CHAC1	-0.654651	5.29886	0.0494752	0.442304	0.221487
LYPLA1	-0.424518	5.58424	0.0494597	0.442304	0.376254
UPF2	0.450699	5.10478	0.0495461	0.442304	2.82292
LHCGR	2.76155	-0.659078	0.0495126	0.442304	577.493
NPW	2.79877	-0.232269	0.0495036	0.442304	629.174
IL1B	3.10315	-0.21015	0.0495582	0.442304	1268.08
CPA4	3.12192	0.129774	0.0495939	0.44239	1324.1
LOC101930010	2.94219	-0.701593	0.0496294	0.442474	875.36
TRAK2	-0.330491	6.31242	0.0496866	0.442663	0.467207
LOC102724312	2.13403	0.606828	0.0497026	0.442663	136.153
SLX4	1.04309	2.22604	0.0497387	0.442752	11.043
NR1H4	-2.55582	-0.411214	0.0497832	0.442813	0.0027809
LRIG3	2.84975	-0.595304	0.0497975	0.442813	707.533
MAML3	2.27967	0.656709	0.0498959	0.443456	190.401
ODC1	-0.448407	5.76287	0.0499583	0.443459	0.356118
NFIB	1.1979	3.72439	0.05	0.443459	15.7724
ARSI	2.6368	-0.729083	0.0500006	0.443459	433.312
MRPL49	-0.43222	5.01539	0.0500326	0.443511	0.369641
TNFRSF1B	2.2225	1.80553	0.0500904	0.443792	166.917
COPA	-0.257069	7.91568	0.050205	0.444403	0.553263
HNRNPA2B1	0.289123	8.27281	0.0502116	0.444403	1.94591
CASC16	3.00771	-0.535209	0.0502946	0.444906	1017.91
CAPZA1	-0.283015	7.82713	0.0503229	0.444924	0.521177
LINC01600	-2.01898	0.381706	0.0503907	0.445034	0.00957248
KCNS1	-1.587	1.53996	0.0503699	0.445034	0.0258818
VPS25	-0.52352	5.4414	0.0504138	0.445034	0.299558
HSPA14	-0.440635	5.07218	0.0509405	0.446811	0.362547
PPP4R4	-0.398051	5.36565	0.0508677	0.446811	0.399898
ZNHIT1	-0.38061	7.67803	0.050945	0.446811	0.416284
RAD23B	-0.2976	7.35028	0.0508956	0.446811	0.503964
DFNA5	0.541262	4.81124	0.0508582	0.446811	3.47746
CASC2	0.695169	3.09693	0.0509239	0.446811	4.95644
NFKB1	0.733631	3.4638	0.050761	0.446811	5.4154
MBTD1	0.755416	3.62845	0.0509567	0.446811	5.69398
NT5E	1.21635	2.23084	0.0507585	0.446811	16.4569
SOD3	2.39224	0.646318	0.0507812	0.446811	246.743
NR2E1	2.73614	0.452035	0.0508708	0.446811	544.678
ALOX15B	2.8341	-0.779527	0.0508639	0.446811	682.498
LOC645949	3.53194	-1.10887	0.0507278	0.446811	3403.58
VRK3	-1.08853	2.88311	0.051128	0.447018	0.0815584
UTP15	-0.565696	4.13214	0.0510134	0.447018	0.271834
RPL12	0.640301	4.16952	0.0511381	0.447018	4.36818
RCN1	1.07308	3.02937	0.0510946	0.447018	11.8326
POLH	1.07888	2.52174	0.0511269	0.447018	11.9917
RASGRP3	1.19555	2.78579	0.051046	0.447018	15.6875
ACSS3	2.81293	0.405196	0.0511787	0.447143	650.029
MMP15	0.91662	2.73239	0.0512973	0.447719	8.25316
ATHL1	2.79224	0.0835273	0.0512734	0.447719	619.79
GPR88	3.2794	-0.306933	0.0513421	0.44788	1902.82
RECQL4	1.13619	2.05007	0.0514031	0.448025	13.6834
HPR	2.43241	1.10567	0.0514114	0.448025	270.65
TEX12	-2.25682	0.235123	0.0515599	0.4484	0.00553579
GBE1	-1.08173	8.78178	0.0515581	0.4484	0.0828454
DDB1	-0.265663	7.72174	0.0515506	0.4484	0.542421
GDF10	2.73413	0.32285	0.0515224	0.4484	542.166
GALNT13	0.802952	4.27589	0.0516364	0.448795	6.35261
ADH1B	3.05864	-0.831298	0.0516581	0.448795	1144.56
TRMT1	-0.620296	4.11101	0.0517442	0.449196	0.23972
MDN1	0.422979	5.40952	0.0517571	0.449196	2.64837
GAPVD1	-0.371252	5.69979	0.0518396	0.449682	0.425352
SENP3	-0.477353	4.5807	0.051915	0.449877	0.333156
NRG1	0.69589	4.2057	0.0518902	0.449877	4.96467
C4orf3	0.362534	7.48403	0.0520134	0.450108	2.30427
COL25A1	1.91742	1.09531	0.0519835	0.450108	82.6835
NMU	2.93949	-0.569542	0.0520211	0.450108	869.945
OXA1L	-0.368475	5.98588	0.0520832	0.450416	0.42808
KIFAP3	-0.317221	9.13339	0.052168	0.45092	0.481703
TRIP6	1.69311	2.14508	0.0522248	0.451182	49.3302
GMCL1P1	2.45357	-0.0190702	0.0523875	0.452189	284.162
ZNF572	2.95523	-0.870067	0.0523945	0.452189	902.049
EPCAM	-0.988727	3.80448	0.0525164	0.452322	0.10263
MINPP1	0.454758	4.74491	0.0524759	0.452322	2.84943
ZNF304	0.842486	3.15208	0.0524944	0.452322	6.95802
FGFR2	1.18599	3.66798	0.0525093	0.452322	15.3458
STXBP4	0.93925	2.70735	0.0525954	0.452773	8.69462
RIOK3	-0.394793	5.82095	0.0526457	0.452819	0.402909
JTB	0.371581	6.56097	0.0526845	0.452819	2.35278
PPFIBP1	0.532677	4.97199	0.0527055	0.452819	3.4094
STARD9	1.149	2.11722	0.0527073	0.452819	14.093
TFR2	-0.908993	2.94375	0.0528175	0.453519	0.123312
NARS	-0.353037	8.74715	0.0528421	0.453519	0.443571
SGCD	-0.561157	4.95165	0.0528908	0.453708	0.27469
PHLDB2	-1.17335	2.7017	0.0529334	0.453845	0.067089
LINC00471	-1.94417	0.929505	0.0534518	0.454755	0.0113717
LOC101929563	-0.954453	3.45218	0.0535805	0.454755	0.111057
SREK1IP1	-0.452388	5.35141	0.0536037	0.454755	0.352868
DNAJC18	-0.416399	6.14808	0.0533784	0.454755	0.383355
WDR41	-0.405591	5.62864	0.0532862	0.454755	0.393015
ZNF207	-0.38685	6.56415	0.0532528	0.454755	0.410346
FAM98A	-0.3834	6.49434	0.053628	0.454755	0.413619
BOD1	-0.361441	5.74784	0.0535783	0.454755	0.43507
SV2B	-0.329227	8.65396	0.053121	0.454755	0.468568
SF3B2	-0.324519	6.80422	0.0535687	0.454755	0.473676
DYNLT3	0.235029	8.64967	0.0536165	0.454755	1.71802
PARM1	0.556691	4.98719	0.0534682	0.454755	3.60322
CD27-AS1	0.599625	4.16056	0.0535757	0.454755	3.97763
MAVS	0.779596	3.81663	0.0534546	0.454755	6.02
PPAP2C	1.67355	1.67277	0.0534028	0.454755	47.1571
SAMD9L	1.93333	1.11277	0.0535902	0.454755	85.7693
MGC70870	2.32889	1.13415	0.0532108	0.454755	213.251
[truncated: 15,002 more rows]
