# Supplementary material for: Multiomic Analyses of Dopaminergic Neurons Isolated from Human Substantia Nigra in Parkinson’s Disease: A Descriptive and Exploratory Study
Source: Cell Mol Neurobiol. 2021 Sep 15;42(8):2805–18. doi: 10.1007/s10571-021-01146-8 (PMC9561004; doi:10.1007/s10571-021-01146-8)
Supplement: Supplementary file 4 — Supplementary file4 (XLSX 90 kb) [file 10571_2021_1146_MOESM4_ESM.xlsx]

## Sheet: Dopa neurons vs whole SNpc 
Dopaminergic neurons with Neuromelanin granules (present study)			Whole Substantia Nigra pars compacta
Gene name	Protein name		Gene name	Protein name
A2M	Alpha-2-macroglobulin		A1BG	Alpha-1B-glycoprotein
AARS	Alanine--tRNA ligase, cytoplasmic		A2M	Alpha-2-macroglobulin
ABAT	4-aminobutyrate aminotransferase, mitochondrial		AAK1	AP2-associated protein kinase 1
ABHD10	Mycophenolic acid acyl-glucuronide esterase, mitochondrial		AARS	Alanine--tRNA ligase, cytoplasmic
ACAA1	3-ketoacyl-CoA thiolase, peroxisomal		AARSD1	Alanyl-tRNA editing protein Aarsd1
ACAA2	3-ketoacyl-CoA thiolase, mitochondrial		ABAT	4-aminobutyrate aminotransferase, mitochondrial
ACAD9	Acyl-CoA dehydrogenase family member 9, mitochondrial		ABCE1	ATP-binding cassette sub-family E member 1
ACADM	Medium-chain specific acyl-CoA dehydrogenase, mitochondrial		ABCF1	ATP-binding cassette sub-family F member 1
ACADVL	Very long-chain specific acyl-CoA dehydrogenase, mitochondrial		ABHD10	Abhydrolase domain-containing protein 10, mitochondrial
ACAT1	Acetyl-CoA acetyltransferase, mitochondrial		ABHD12	Monoacylglycerol lipase ABHD12
ACBD3	Golgi resident protein GCP60		ABHD14B	Abhydrolase domain-containing protein 14B
ACBD7	Acyl-CoA-binding domain-containing protein 7		ABHD16A	Abhydrolase domain-containing protein 16A
ACHE	Acetylcholinesterase		ABI2	Abl interactor 2
ACLY	ATP-citrate synthase		ABR	Active breakpoint cluster region-related protein
ACO2	Aconitate hydratase, mitochondrial		ACAA1	3-ketoacyl-CoA thiolase, peroxisomal
ACOT13	Acyl-coenzyme A thioesterase 13		ACAA2	3-ketoacyl-CoA thiolase, mitochondrial
ACOT2	Acyl-coenzyme A thioesterase 2, mitochondrial		ACAD9	Acyl-CoA dehydrogenase family member 9, mitochondrial
ACOT7	Cytosolic acyl coenzyme A thioester hydrolase		ACADM	Medium-chain specific acyl-CoA dehydrogenase, mitochondrial
ACOT9	Acyl-coenzyme A thioesterase 9, mitochondrial		ACADS	Short-chain specific acyl-CoA dehydrogenase, mitochondrial
ACP1	Low molecular weight phosphotyrosine protein phosphatase		ACADSB	Short/branched chain specific acyl-CoA dehydrogenase, mitochondrial
ACP2	Lysosomal acid phosphatase		ACADVL	Very long-chain specific acyl-CoA dehydrogenase, mitochondrial
ACSL3	Long-chain-fatty-acid--CoA ligase 3		ACAT1	Acetyl-CoA acetyltransferase, mitochondrial
ACTN4	Alpha-actinin-4		ACAT2	Acetyl-CoA acetyltransferase, cytosolic
ACTR1A	Alpha-centractin		ACE	Angiotensin-converting enzyme
ACTR2	Actin-related protein 2		ACHE	Acetylcholinesterase
ACTR3	Actin-related protein 3		ACLY	ATP-citrate synthase
ACYP2	Acylphosphatase-2		ACO1	Cytoplasmic aconitate hydratase
ADD1	Alpha-adducin		ACO2	Aconitate hydratase, mitochondrial
ADD2	Beta-adducin		ACOT13	Acyl-coenzyme A thioesterase 13
ADD3	Gamma-adducin		ACOT7	Cytosolic acyl coenzyme A thioester hydrolase
ADH5	Alcohol dehydrogenase class-3		ACOT9	Acyl-coenzyme A thioesterase 9, mitochondrial
AHCY	Adenosylhomocysteinase		ACP2	Lysosomal acid phosphatase
AHCYL1	Putative adenosylhomocysteinase 2		ACSBG1	Long-chain-fatty-acid--CoA ligase ACSBG1
AHSA1	Activator of 90 kDa heat shock protein ATPase homolog 1		ACSL1	Long-chain-fatty-acid--CoA ligase 1
AIFM1	Apoptosis-inducing factor 1, mitochondrial		ACSL3	Long-chain-fatty-acid--CoA ligase 3
AIMP1	Aminoacyl tRNA synthase complex-interacting multifunctional protein 1		ACSL6	Long-chain-fatty-acid--CoA ligase 6
AIMP2	Aminoacyl tRNA synthase complex-interacting multifunctional protein 2		ACSS1	Acetyl-coenzyme A synthetase 2-like, mitochondrial
AIP	AH receptor-interacting protein		ACSS3	Acyl-CoA synthetase short-chain family member 3, mitochondrial
AK1	Adenylate kinase isoenzyme 1		ACTB	Actin, cytoplasmic 1
AK3	GTP:AMP phosphotransferase AK3, mitochondrial		ACTG2	Actin, gamma-enteric smooth muscle
AKAP12	A-kinase anchor protein 12		ACTN1	Alpha-actinin-1
AKR1A1	Alcohol dehydrogenase [NADP(+)]		ACTN2	Alpha-actinin-2
AKR1B1	Aldose reductase		ACTN4	Alpha-actinin-4
AKR7A2	Aflatoxin B1 aldehyde reductase member 2		ACTR10	Actin-related protein 10
ALAD	Delta-aminolevulinic acid dehydratase		ACTR1A	Alpha-centractin
ALCAM	CD166 antigen		ACTR2	Actin-related protein 2
ALDH1A1	Retinal dehydrogenase 1		ACTR3	Actin-related protein 3
ALDH1L1	Cytosolic 10-formyltetrahydrofolate dehydrogenase		ACTR3B	Actin-related protein 3B
ALDH2	Aldehyde dehydrogenase, mitochondrial		ACYP1	Acylphosphatase-1
ALDH3A2	Fatty aldehyde dehydrogenase		ACYP2	Acylphosphatase-2
ALDH4A1	Delta-1-pyrroline-5-carboxylate dehydrogenase, mitochondrial		ADAM10	Disintegrin and metalloproteinase domain-containing protein 10
ALDH5A1	Succinate-semialdehyde dehydrogenase, mitochondrial		ADAM22	Disintegrin and metalloproteinase domain-containing protein 22
ALDH6A1	Methylmalonate-semialdehyde dehydrogenase [acylating], mitochondrial		ADAM23	Disintegrin and metalloproteinase domain-containing protein 23
ALDH7A1	Alpha-aminoadipic semialdehyde dehydrogenase		ADAP1	Arf-GAP with dual PH domain-containing protein 1
ALDH9A1	4-trimethylaminobutyraldehyde dehydrogenase		ADAR	Double-stranded RNA-specific adenosine deaminase
ALDOA	Fructose-bisphosphate aldolase A		ADCY5	Adenylate cyclase type 5
ALDOC	Fructose-bisphosphate aldolase C		ADD1	Alpha-adducin
AMPH	Amphiphysin		ADD2	Beta-adducin
ANK2	Ankyrin-2		ADD3	Gamma-adducin
ANXA2	Annexin A2		ADH5	Alcohol dehydrogenase class-3
ANXA5	Annexin A5		ADK	Adenosine kinase
ANXA6	Annexin A6		ADRBK1	Beta-adrenergic receptor kinase 1
ANXA7	Annexin A7		ADSS	Adenylosuccinate synthetase isozyme 2
AP1M1	AP-1 complex subunit mu-1		AFG3L2	AFG3-like protein 2
AP2A1	AP-2 complex subunit alpha-1		AGK	Acylglycerol kinase, mitochondrial
AP2A2	AP-2 complex subunit alpha-2		AGL	Glycogen debranching enzyme
AP2B1	AP-2 complex subunit beta		AGRN	Agrin
AP2M1	AP-2 complex subunit mu		AHCY	Adenosylhomocysteinase
AP2S1	AP-2 complex subunit sigma		AHCYL1	Putative adenosylhomocysteinase 2
AP3B2	AP-3 complex subunit beta-2		AHNAK	Neuroblast differentiation-associated protein AHNAK
APEH	Acylamino-acid-releasing enzyme		AIFM1	Apoptosis-inducing factor 1, mitochondrial
APMAP	Adipocyte plasma membrane-associated protein		AIP	AH receptor-interacting protein
APOD	Apolipoprotein D		AK1	Adenylate kinase isoenzyme 1
APOE	Apolipoprotein E		AK3	GTP:AMP phosphotransferase, mitochondrial
APOO	Apolipoprotein O		AK4	Adenylate kinase isoenzyme 4, mitochondrial
APRT	Adenine phosphoribosyltransferase		AKAP12	A-kinase anchor protein 12
ARCN1	Coatomer subunit delta		AKR1A1	Alcohol dehydrogenase [NADP(+)]
ARF1	ADP-ribosylation factor 1		AKR1B1	Aldose reductase
ARFGEF3	Brefeldin A-inhibited guanine nucleotide-exchange protein 3		AKR1C2	Aldo-keto reductase family 1 member C2
ARHGAP1	Rho GTPase-activating protein 1		AKR1C3	Aldo-keto reductase family 1 member C3
ARHGDIA	Rho GDP-dissociation inhibitor 1		AKR7A2	Aflatoxin B1 aldehyde reductase member 2
ARL6IP5	PRA1 family protein 3		ALAD	Delta-aminolevulinic acid dehydratase
ARL8B	ADP-ribosylation factor-like protein 8B		ALB	Serum albumin
ARPC1A	Actin-related protein 2/3 complex subunit 1A		ALCAM	CD166 antigen
ARPC2	Actin-related protein 2/3 complex subunit 2		ALDH1A1	Retinal dehydrogenase 1
ARPC3	Actin-related protein 2/3 complex subunit 3		ALDH1B1	Aldehyde dehydrogenase X, mitochondrial
ARPC4	Actin-related protein 2/3 complex subunit 4		ALDH1L1	Cytosolic 10-formyltetrahydrofolate dehydrogenase
ARRB1	Beta-arrestin-1		ALDH2	Aldehyde dehydrogenase, mitochondrial
ARSA	Arylsulfatase A		ALDH3A2	Fatty aldehyde dehydrogenase
ARSB	Arylsulfatase B		ALDH4A1	Delta-1-pyrroline-5-carboxylate dehydrogenase, mitochondrial
ASAH1	Acid ceramidase		ALDH5A1	Succinate-semialdehyde dehydrogenase, mitochondrial
ASRGL1	Isoaspartyl peptidase/L-asparaginase		ALDH6A1	Methylmalonate-semialdehyde dehydrogenase [acylating], mitochondrial
ATL1	Atlastin-1		ALDH7A1	Alpha-aminoadipic semialdehyde dehydrogenase
ATP1A1	Sodium/potassium-transporting ATPase subunit alpha-1		ALDH9A1	4-trimethylaminobutyraldehyde dehydrogenase
ATP1A2	Sodium/potassium-transporting ATPase subunit alpha-2		ALDOA	Fructose-bisphosphate aldolase A
ATP1A3	Sodium/potassium-transporting ATPase subunit alpha-3		ALDOC	Fructose-bisphosphate aldolase C
ATP1B1	Sodium/potassium-transporting ATPase subunit beta-1		AMPD2	AMP deaminase 2
ATP1B2	Sodium/potassium-transporting ATPase subunit beta-2		AMPH	Amphiphysin
ATP2A2	Sarcoplasmic/endoplasmic reticulum calcium ATPase 2		ANK2	Ankyrin-2
ATP2B2	Plasma membrane calcium-transporting ATPase 2		ANK3	Ankyrin-3
ATP2B4	Plasma membrane calcium-transporting ATPase 4		ANKFY1	Ankyrin repeat and FYVE domain-containing protein 1
ATP5A1	ATP synthase subunit alpha, mitochondrial		ANKMY2	Ankyrin repeat and MYND domain-containing protein 2
ATP5B	ATP synthase subunit beta, mitochondrial		ANLN	Actin-binding protein anillin
ATP5C1	ATP synthase subunit gamma, mitochondrial		ANO3	Anoctamin-3
ATP5F1	ATP synthase F(0) complex subunit B1, mitochondrial		ANXA1	Annexin A1
ATP5H	ATP synthase subunit d, mitochondrial		ANXA2	Annexin A2
ATP5I	ATP synthase subunit e, mitochondrial		ANXA5	Annexin A5
ATP5J	ATP synthase-coupling factor 6, mitochondrial		ANXA6	Annexin A6
ATP5J2	ATP synthase subunit f, mitochondrial		ANXA7	Annexin A7
ATP5L	ATP synthase subunit g, mitochondrial		AP1B1	AP-1 complex subunit beta-1
ATP5O	ATP synthase subunit O, mitochondrial		AP1G1	AP-1 complex subunit gamma-1
ATP6V0A1	V-type proton ATPase 116 kDa subunit a isoform 1		AP1M1	AP-1 complex subunit mu-1
ATP6V0D1	V-type proton ATPase subunit d 1		AP2A1	AP-2 complex subunit alpha-1
ATP6V1A	V-type proton ATPase catalytic subunit A		AP2A2	AP-2 complex subunit alpha-2
ATP6V1B2	V-type proton ATPase subunit B, brain isoform		AP2B1	AP-2 complex subunit beta
ATP6V1C1	V-type proton ATPase subunit C 1		AP2M1	AP-2 complex subunit mu
ATP6V1D	V-type proton ATPase subunit D		AP2S1	AP-2 complex subunit sigma
ATP6V1E1	V-type proton ATPase subunit E 1		AP3B1	AP-3 complex subunit beta-1
ATP6V1H	V-type proton ATPase subunit H		AP3B2	AP-3 complex subunit beta-2
ATP8A1	Phospholipid-transporting ATPase IA		AP3D1	AP-3 complex subunit delta-1
AUH	Methylglutaconyl-CoA hydratase, mitochondrial		APEH	Acylamino-acid-releasing enzyme
B3GAT3	Galactosylgalactosylxylosylprotein 3-beta-glucuronosyltransferase 3		APEX1	DNA-(apurinic or apyrimidinic site) lyase
BAG3	BAG family molecular chaperone regulator 3		APM2	Adipose most abundant gene transcript 2 protein
BAG6	Large proline-rich protein BAG6		APMAP	Adipocyte plasma membrane-associated protein
BASP1	Brain acid soluble protein 1		APOA1	Apolipoprotein A-I
BCAN	Brevican core protein		APOA1BP	NAD(P)H-hydrate epimerase
BCAP31	B-cell receptor-associated protein 31		APOB	Apolipoprotein B-100
BDH1	D-beta-hydroxybutyrate dehydrogenase, mitochondrial		APOD	Apolipoprotein D
BDH2	3-hydroxybutyrate dehydrogenase type 2		APOE	Apolipoprotein E
BIN1	Myc box-dependent-interacting protein 1		APOL2	Apolipoprotein L2
BLVRA	Biliverdin reductase A		APOO	Apolipoprotein O
BLVRB	Flavin reductase (NADPH)		APP	Amyloid beta A4 protein
BSCL2	Seipin		APPL1	DCC-interacting protein 13-alpha
BSG	Basigin		APRT	Adenine phosphoribosyltransferase
C11orf54	Ester hydrolase C11orf54		AQP4	Aquaporin-4
C1QBP	Complement component 1 Q subcomponent-binding protein, mitochondrial		ARF3	ADP-ribosylation factor 3
C20orf27	UPF0687 protein C20orf27		ARF4	ADP-ribosylation factor 4
C21orf33	ES1 protein homolog, mitochondrial		ARF5	ADP-ribosylation factor 5
C3	Complement C3		ARFGEF3	Brefeldin A-inhibited guanine nucleotide-exchange protein 3
CA1	Carbonic anhydrase 1		ARHGAP1	Rho GTPase-activating protein 1
CA2	Carbonic anhydrase 2		ARHGDIA	Rho GDP-dissociation inhibitor 1
CACNA2D2	Voltage-dependent calcium channel subunit alpha-2/delta-2		ARHGDIB	Rho GDP-dissociation inhibitor 2
CACYBP	Calcyclin-binding protein		ARHGEF2	Rho guanine nucleotide exchange factor 2
CADM3	Cell adhesion molecule 3		ARHGEF7	Rho guanine nucleotide exchange factor 7
CADM4	Cell adhesion molecule 4		ARL2	ADP-ribosylation factor-like protein 2
CADPS	Calcium-dependent secretion activator 1		ARL3	ADP-ribosylation factor-like protein 3
CALB1	Calbindin		ARL6IP5	PRA1 family protein 3
CALB2	Calretinin		ARL8A	ADP-ribosylation factor-like protein 8A
CALM1	Calmodulin		ARL8B	ADP-ribosylation factor-like protein 8B
CALR	Calreticulin		ARMC10	Armadillo repeat-containing protein 10
CAMK2A	Calcium/calmodulin-dependent protein kinase type II subunit alpha		ARMCX3	Armadillo repeat-containing X-linked protein 3
CAMK2B	Calcium/calmodulin-dependent protein kinase type II subunit beta		ARPC1A	Actin-related protein 2/3 complex subunit 1A
CAMK2G	Calcium/calmodulin-dependent protein kinase type II subunit gamma		ARPC2	Actin-related protein 2/3 complex subunit 2
CAND1	Cullin-associated NEDD8-dissociated protein 1		ARPC3	Actin-related protein 2/3 complex subunit 3
CANX	Calnexin		ARPC4	Actin-related protein 2/3 complex subunit 4
CAP1	Adenylyl cyclase-associated protein 1		ARPC5L	Actin-related protein 2/3 complex subunit 5-like protein
CAPG	Macrophage-capping protein		ARPP21	cAMP-regulated phosphoprotein 21
CAPN1	Calpain-1 catalytic subunit		ARRB1	Beta-arrestin-1
CAPRIN1	Caprin-1		ARSA	Arylsulfatase A
CAPZA1	F-actin-capping protein subunit alpha-1		ASAH1	Acid ceramidase
CAPZA2	F-actin-capping protein subunit alpha-2		ASNA1	ATPase ASNA1
CAPZB	F-actin-capping protein subunit beta		ASPA	Aspartoacylase
CASKIN1	Caskin-1		ASRGL1	L-asparaginase
CBLN1	Cerebellin-1		ASS1	Argininosuccinate synthase
CBR1	Carbonyl reductase [NADPH] 1		ATAD1	ATPase family AAA domain-containing protein 1
CBR3	Carbonyl reductase [NADPH] 3		ATAD3A	ATPase family AAA domain-containing protein 3A
CCT2	T-complex protein 1 subunit beta		ATCAY	Caytaxin
CCT3	T-complex protein 1 subunit gamma		ATG3	Ubiquitin-like-conjugating enzyme ATG3
CCT4	T-complex protein 1 subunit delta		ATIC	Bifunctional purine biosynthesis protein PURH [Includes: Phosphoribosylaminoimidazolecarboxamide formyltransferase
CCT5	T-complex protein 1 subunit epsilon		ATL1	Atlastin-1
CCT6A	T-complex protein 1 subunit zeta		ATL2	Atlastin-2
CCT7	T-complex protein 1 subunit eta		ATP1A1	Sodium/potassium-transporting ATPase subunit alpha-1
CCT8	T-complex protein 1 subunit theta		ATP1A2	Sodium/potassium-transporting ATPase subunit alpha-2
CD59	CD59 glycoprotein		ATP1A3	Sodium/potassium-transporting ATPase subunit alpha-3
CD81	CD81 antigen		ATP1B1	Sodium/potassium-transporting ATPase subunit beta-1
CDC37	Hsp90 co-chaperone Cdc37		ATP1B2	Sodium/potassium-transporting ATPase subunit beta-2
CDS2	Phosphatidate cytidylyltransferase 2		ATP2A2	Sarcoplasmic/endoplasmic reticulum calcium ATPase 2
CFL1	Cofilin-1		ATP2B1	Plasma membrane calcium-transporting ATPase 1
CFL2	Cofilin-2		ATP2B2	Plasma membrane calcium-transporting ATPase 2
CHCHD3	MICOS complex subunit MIC19		ATP2B3	Plasma membrane calcium-transporting ATPase 3
CHGB	Secretogranin-1		ATP2B4	Plasma membrane calcium-transporting ATPase 4
CHL1	Neural cell adhesion molecule L1-like protein		ATP5A1	ATP synthase subunit alpha, mitochondrial
CISD1	CDGSH iron-sulfur domain-containing protein 1		ATP5B	ATP synthase subunit beta, mitochondrial
CKAP4	Cytoskeleton-associated protein 4		ATP5C1	ATP synthase subunit gamma, mitochondrial
CKB	Creatine kinase B-type		ATP5F1	ATP synthase subunit b, mitochondrial
CKMT1A	Creatine kinase U-type, mitochondrial		ATP5H	ATP synthase subunit d, mitochondrial
CLTB	Clathrin light chain B		ATP5I	ATP synthase subunit e, mitochondrial
CLTC	Clathrin heavy chain 1		ATP5J	ATP synthase-coupling factor 6, mitochondrial
CLU	Clusterin		ATP5J2	ATP synthase subunit f, mitochondrial
CLVS2	Clavesin-2		ATP5L	ATP synthase subunit g, mitochondrial
CMAS	N-acylneuraminate cytidylyltransferase		ATP5O	ATP synthase subunit O, mitochondrial
CNDP2	Cytosolic non-specific dipeptidase		ATP6AP1	V-type proton ATPase subunit S1
CNP	2,3-cyclic-nucleotide 3-phosphodiesterase		ATP6V0A1	V-type proton ATPase 116 kDa subunit a isoform 1
CNPY2	Protein canopy homolog 2		ATP6V0D1	V-type proton ATPase subunit d 1
CNRIP1	CB1 cannabinoid receptor-interacting protein 1		ATP6V1A	V-type proton ATPase catalytic subunit A
CNTN1	Contactin-1		ATP6V1B2	V-type proton ATPase subunit B, brain isoform
CNTNAP1	Contactin-associated protein 1		ATP6V1C1	V-type proton ATPase subunit C 1
COPA	Coatomer subunit alpha		ATP6V1D	V-type proton ATPase subunit D
COPB2	Coatomer subunit beta		ATP6V1E1	V-type proton ATPase subunit E 1
COPG1	Coatomer subunit gamma-1		ATP6V1F	V-type proton ATPase subunit F
COPS4	COP9 signalosome complex subunit 4		ATP6V1G1	V-type proton ATPase subunit G 1
COPZ1	Coatomer subunit zeta-1		ATP6V1G2	V-type proton ATPase subunit G 2
CORO2A	Coronin-2A		ATP6V1H	V-type proton ATPase subunit H
CORO2B	Coronin-2B		ATP8A1	Probable phospholipid-transporting ATPase IA
COTL1	Coactosin-like protein		ATP9A	Probable phospholipid-transporting ATPase IIA
COX4I1	Cytochrome c oxidase subunit 4 isoform 1, mitochondrial		ATPIF1	ATPase inhibitor, mitochondrial
COX5A	Cytochrome c oxidase subunit 5A, mitochondrial		AUH	Methylglutaconyl-CoA hydratase, mitochondrial
COX5B	Cytochrome c oxidase subunit 5B, mitochondrial		BAG3	BAG family molecular chaperone regulator 3
COX6B1	Cytochrome c oxidase subunit 6B1		BAG6	Large proline-rich protein BAG6
COX6C	Cytochrome c oxidase subunit 6C		BAIAP2	Brain-specific angiogenesis inhibitor 1-associated protein 2
COX7A2	Cytochrome c oxidase subunit 7A2, mitochondrial		BASP1	Brain acid soluble protein 1
COX7A2L	Cytochrome c oxidase subunit 7A-related protein, mitochondrial		BCAN	Brevican core protein
CPE	Carboxypeptidase E		BCAP31	B-cell receptor-associated protein 31
CPLX1	Complexin-1		BCAS1	Breast carcinoma-amplified sequence 1
CPLX2	Complexin-2		BCAS3	Breast carcinoma-amplified sequence 3
CPQ	Carboxypeptidase Q		BCAT1	Branched-chain-amino-acid aminotransferase, cytosolic
CPT1A	Carnitine O-palmitoyltransferase 1, liver isoform		BCL2L13	Bcl-2-like protein 13
CRABP1	Cellular retinoic acid-binding protein 1		BCR	Breakpoint cluster region protein
CRAT	Carnitine O-acetyltransferase		BCS1L	Mitochondrial chaperone BCS1
CRMP1	Dihydropyrimidinase-related protein 1		BDH1	D-beta-hydroxybutyrate dehydrogenase, mitochondrial
CRYAB	Alpha-crystallin B chain		BDH2	3-hydroxybutyrate dehydrogenase type 2
CRYL1	Lambda-crystallin homolog		BIN1	Myc box-dependent-interacting protein 1
CRYM	Ketimine reductase mu-crystallin		BLVRA	Biliverdin reductase A
CRYZ	Quinone oxidoreductase		BLVRB	Flavin reductase
CS	Citrate synthase, mitochondrial		BPNT1	3'(2'),5'-bisphosphate nucleotidase 1
CSDE1	Cold shock domain-containing protein E1		BRAF	Serine/threonine-protein kinase B-raf
CSRP1	Cysteine and glycine-rich protein 1		BRK1	Protein BRICK1
CST3	Cystatin-C		BRP44	Brain protein 44
CSTB	Cystatin-B		BSCL2	Seipin
CTSB	Cathepsin B		BSG	Basigin
CTSD	Cathepsin D		BSN	Protein bassoon
CTSL	Cathepsin L1		BZW1	Basic leucine zipper and W2 domain-containing protein 1
CTSZ	Cathepsin Z		C11orf54	Ester hydrolase C11orf54
CYB5R1	NADH-cytochrome b5 reductase 1		C11orf68	UPF0696 protein C11orf68
CYB5R3	NADH-cytochrome b5 reductase 3		C12orf51	Probable E3 ubiquitin-protein ligase C12orf51
CYC1	Cytochrome c1, heme protein, mitochondrial		C14orf159	UPF0317 protein C14orf159, mitochondrial
CYCS	Cytochrome c		C14orf166	UPF0568 protein C14orf166
CYFIP2	Cytoplasmic FMR1-interacting protein 2		C1orf95	Uncharacterized membrane protein C1orf95
DAD1	Dolichyl-diphosphooligosaccharide--protein glycosyltransferase subunit DAD1		C20orf27	UPF0687 protein C20orf27
DARS	Aspartate--tRNA ligase, cytoplasmic		C21orf33	ES1 protein homolog, mitochondrial
DBI	Acyl-CoA-binding protein		C22orf28	tRNA-splicing ligase RtcB homolog
DBN1	Drebrin		C2CD2L	C2 domain-containing protein 2-like
DBNL	Drebrin-like protein		C3	Complement C3
DCLK1	Serine/threonine-protein kinase DCLK1		C4A	Complement C4-A
DCTN1	Dynactin subunit 1		C6orf174	Uncharacterized protein C6orf174
DCTN2	Dynactin subunit 2		C6orf211	UPF0364 protein C6orf211
DCXR	L-xylulose reductase		C9orf64	UPF0553 protein C9orf64
DDAH1	N(G),N(G)-dimethylarginine dimethylaminohydrolase 1		CA1	Carbonic anhydrase 1
DDB1	DNA damage-binding protein 1		CA2	Carbonic anhydrase 2
DDC	Aromatic-L-amino-acid decarboxylase		CAB39	Calcium-binding protein 39
DDOST	Dolichyl-diphosphooligosaccharide--protein glycosyltransferase 48 kDa subunit		CAB39L	Calcium-binding protein 39-like
DDT	D-dopachrome decarboxylase		CACNA2D1	Voltage-dependent calcium channel subunit alpha-2/delta-1
DDX39A	ATP-dependent RNA helicase DDX39A		CACNA2D2	Voltage-dependent calcium channel subunit alpha-2/delta-2
DDX3X	ATP-dependent RNA helicase DDX3X		CACNA2D3	Voltage-dependent calcium channel subunit alpha-2/delta-3
DDX5	Probable ATP-dependent RNA helicase DDX5		CACNB4	Voltage-dependent L-type calcium channel subunit beta-4
DECR1	2,4-dienoyl-CoA reductase, mitochondrial		CACYBP	Calcyclin-binding protein
DHX15	Pre-mRNA-splicing factor ATP-dependent RNA helicase DHX15		CADM1	Cell adhesion molecule 1
DIABLO	Diablo homolog, mitochondrial		CADM2	Cell adhesion molecule 2
DIRAS2	GTP-binding protein Di-Ras2		CADM3	Cell adhesion molecule 3
DKK3	Dickkopf-related protein 3		CADM4	Cell adhesion molecule 4
DLAT	Dihydrolipoyllysine-residue acetyltransferase component of pyruvate dehydrogenase complex, mitochondrial		CADPS	Calcium-dependent secretion activator 1
DLD	Dihydrolipoyl dehydrogenase, mitochondrial		CALB1	Calbindin
DLG2	Disks large homolog 2		CALB2	Calretinin
DLST	Dihydrolipoyllysine-residue succinyltransferase component of 2-oxoglutarate dehydrogenase complex, mitochondrial		CALM1	Calmodulin
DNAJA1	DnaJ homolog subfamily A member 1		CALR	Calreticulin
DNAJA3	DnaJ homolog subfamily A member 3, mitochondrial		CAMK1	Calcium/calmodulin-dependent protein kinase type 1
DNAJB11	DnaJ homolog subfamily B member 11		CAMK1D	Calcium/calmodulin-dependent protein kinase type 1D
DNAJB2	DnaJ homolog subfamily B member 2		CAMK2A	Calcium/calmodulin-dependent protein kinase type II subunit alpha
DNAJC6	Putative tyrosine-protein phosphatase auxilin		CAMK2B	Calcium/calmodulin-dependent protein kinase type II subunit beta
DNASE2	Deoxyribonuclease-2-alpha		CAMK2D	Calcium/calmodulin-dependent protein kinase type II subunit delta
DNM1	Dynamin-1		CAMK2G	Calcium/calmodulin-dependent protein kinase type II subunit gamma
DNM1L	Dynamin-1-like protein		CAMK4	Calcium/calmodulin-dependent protein kinase type IV
DNM3	Dynamin-3		CAMKK1	Calcium/calmodulin-dependent protein kinase kinase 1
DPP6	Dipeptidyl aminopeptidase-like protein 6		CAND1	Cullin-associated NEDD8-dissociated protein 1
DPP7	Dipeptidyl peptidase 2		CANX	Calnexin
DPYSL2	Dihydropyrimidinase-related protein 2		CAP1	Adenylyl cyclase-associated protein 1
DPYSL3	Dihydropyrimidinase-related protein 3		CAP2	Adenylyl cyclase-associated protein 2
DPYSL5	Dihydropyrimidinase-related protein 5		CAPG	Macrophage-capping protein
DSTN	Destrin		CAPN1	Calpain-1 catalytic subunit
DYNC1H1	Cytoplasmic dynein 1 heavy chain 1		CAPN2	Calpain-2 catalytic subunit
DYNC1I1	Cytoplasmic dynein 1 intermediate chain 1		CAPNS1	Calpain small subunit 1
DYNC1LI1	Cytoplasmic dynein 1 light intermediate chain 1		CAPZA1	F-actin-capping protein subunit alpha-1
DYNC1LI2	Cytoplasmic dynein 1 light intermediate chain 2		CAPZA2	F-actin-capping protein subunit alpha-2
DYNLL1	Dynein light chain 1, cytoplasmic		CAPZB	F-actin-capping protein subunit beta
DYNLL2	Dynein light chain 2, cytoplasmic		CARHSP1	Calcium-regulated heat stable protein 1
DYNLRB1	Dynein light chain roadblock-type 1		CARKD	ATP-dependent
DYNLT3	Dynein light chain Tctex-type 3		CARNS1	Carnosine synthase 1
ECH1	Delta(3,5)-Delta(2,4)-dienoyl-CoA isomerase, mitochondrial		CARS	Cysteine--tRNA ligase, cytoplasmic
ECHDC1	Ethylmalonyl-CoA decarboxylase		CASK	Peripheral plasma membrane protein CASK
ECHS1	Enoyl-CoA hydratase, mitochondrial		CASKIN1	Caskin-1
EDF1	Endothelial differentiation-related factor 1		CAT	Catalase
EEF1A1P5	Putative elongation factor 1-alpha-like 3		CBR1	Carbonyl reductase [NADPH] 1
EEF1A2	Elongation factor 1-alpha 2		CBR3	Carbonyl reductase [NADPH] 3
EEF1B2	Elongation factor 1-beta		CCBL2	Kynurenine--oxoglutarate transaminase 3
EEF1D	Elongation factor 1-delta		CCDC127	Coiled-coil domain-containing protein 127
EEF1E1	Eukaryotic translation elongation factor 1 epsilon-1		CCDC22	Coiled-coil domain-containing protein 22
EEF1G	Elongation factor 1-gamma		CCDC6	Coiled-coil domain-containing protein 6
EEF2	Elongation factor 2		CCNY	Cyclin-Y
EIF2S3	Eukaryotic translation initiation factor 2 subunit 3		CCT2	T-complex protein 1 subunit beta
EIF3A	Eukaryotic translation initiation factor 3 subunit A		CCT3	T-complex protein 1 subunit gamma
EIF3B	Eukaryotic translation initiation factor 3 subunit B		CCT4	T-complex protein 1 subunit delta
EIF4A2	Eukaryotic initiation factor 4A-II		CCT5	T-complex protein 1 subunit epsilon
EIF5	Eukaryotic translation initiation factor 5		CCT6A	T-complex protein 1 subunit zeta
ELAVL2	ELAV-like protein 2		CCT7	T-complex protein 1 subunit eta
ELAVL4	ELAV-like protein 4		CCT8	T-complex protein 1 subunit theta
ENDOD1	Endonuclease domain-containing 1 protein		CD44	CD44 antigen
ENO1	Alpha-enolase		CD47	Leukocyte surface antigen CD47
ENO2	Gamma-enolase		CD59	CD59 glycoprotein
EPB41L1	Band 4.1-like protein 1		CD81	CD81 antigen
EPB41L2	Band 4.1-like protein 2		CD9	CD9 antigen
EPB41L3	Band 4.1-like protein 3		CD99	CD99 antigen
EPDR1	Mammalian ependymin-related protein 1		CDC42	Cell division control protein 42 homolog
EPHX1	Epoxide hydrolase 1		CDC42EP4	Cdc42 effector protein 4
EPRS	Bifunctional glutamate/proline--tRNA ligase		CDK18	Cyclin-dependent kinase 18
ERH	Enhancer of rudimentary homolog		CDK5	Cyclin-dependent kinase 5
ERP29	Endoplasmic reticulum resident protein 29		CDS2	Phosphatidate cytidylyltransferase 2
ERP44	Endoplasmic reticulum resident protein 44		CEND1	Cell cycle exit and neuronal differentiation protein 1
ESD	S-formylglutathione hydrolase		CEP170	Centrosomal protein of 170 kDa
ETF1	Eukaryotic peptide chain release factor subunit 1		CFL1	Cofilin-1
ETFA	Electron transfer flavoprotein subunit alpha, mitochondrial		CFL2	Cofilin-2
ETFB	Electron transfer flavoprotein subunit beta		CHCHD3	Coiled-coil-helix-coiled-coil-helix domain-containing protein 3, mitochondrial
EZR	Ezrin		CHCHD6	Coiled-coil-helix-coiled-coil-helix domain-containing protein 6, mitochondrial
FABP3	Fatty acid-binding protein, heart		CHDH	Choline dehydrogenase, mitochondrial
FABP5	Fatty acid-binding protein, epidermal		CHGB	Secretogranin-1
FABP7	Fatty acid-binding protein, brain		CHL1	Neural cell adhesion molecule L1-like protein
FAHD2A	Fumarylacetoacetate hydrolase domain-containing protein 2A		CISD1	CDGSH iron-sulfur domain-containing protein 1
FAM120A	Constitutive coactivator of PPAR-gamma-like protein 1		CKAP5	Cytoskeleton-associated protein 5
FAM162A	Protein FAM162A		CKB	Creatine kinase B-type
FAM213A	Redox-regulatory protein FAM213A		CKMT1A	Creatine kinase U-type, mitochondrial
FAM49B	Protein FAM49B		CLASP1	CLIP-associating protein 1
FARSA	Phenylalanine--tRNA ligase alpha subunit		CLASP2	CLIP-associating protein 2
FARSB	Phenylalanine--tRNA ligase beta subunit		CLCN5	H(+)/Cl(-) exchange transporter 5
FASN	Fatty acid synthase		CLCN6	Chloride transport protein 6
FBXO2	F-box only protein 2		CLDN11	Claudin-11
FGA	Fibrinogen alpha chain		CLIC4	Chloride intracellular channel protein 4
FGB	Fibrinogen beta chain		CLIP2	CAP-Gly domain-containing linker protein 2
FGG	Fibrinogen gamma chain		CLTA	Clathrin light chain A
FH	Fumarate hydratase, mitochondrial		CLTB	Clathrin light chain B
FHL1	Four and a half LIM domains protein 1		CLTC	Clathrin heavy chain 1
FIS1	Mitochondrial fission 1 protein		CLU	Clusterin
FKBP1A	Peptidyl-prolyl cis-trans isomerase FKBP1A		CMBL	Carboxymethylenebutenolidase homolog
FKBP2	Peptidyl-prolyl cis-trans isomerase FKBP2		CMPK1	UMP-CMP kinase
FKBP3	Peptidyl-prolyl cis-trans isomerase FKBP3		CNDP2	Cytosolic non-specific dipeptidase
FKBP4	Peptidyl-prolyl cis-trans isomerase FKBP4		CNP	2',3'-cyclic-nucleotide 3'-phosphodiesterase
FKBP8	Peptidyl-prolyl cis-trans isomerase FKBP8		CNTN1	Contactin-1
FLOT1	Flotillin-1		CNTNAP1	Contactin-associated protein 1
FN3K	Fructosamine-3-kinase		CNTNAP2	Contactin-associated protein-like 2
FSCN1	Fascin		COASY	Bifunctional coenzyme A synthase
FTH1	Ferritin heavy chain		COMT	Catechol O-methyltransferase
FTL	Ferritin light chain		COPA	Coatomer subunit alpha
FXR1	Fragile X mental retardation syndrome-related protein 1		COPB1	Coatomer subunit beta
FXR2	Fragile X mental retardation syndrome-related protein 2		COPG1	Coatomer subunit gamma-1
G3BP2	Ras GTPase-activating protein-binding protein 2		COPG2	Coatomer subunit gamma-2
GAA	Lysosomal alpha-glucosidase		COPS2	COP9 signalosome complex subunit 2
GABARAPL2	Gamma-aminobutyric acid receptor-associated protein-like 2		COPS3	COP9 signalosome complex subunit 3
GALNS	N-acetylgalactosamine-6-sulfatase		COPS4	COP9 signalosome complex subunit 4
GANAB	Neutral alpha-glucosidase AB		COPS5	COP9 signalosome complex subunit 5
GAP43	Neuromodulin		COPS6	COP9 signalosome complex subunit 6
GAPDH	Glyceraldehyde-3-phosphate dehydrogenase		COQ6	Ubiquinone biosynthesis monooxygenase COQ6
GARS	Glycine--tRNA ligase		COQ9	Ubiquinone biosynthesis protein COQ9, mitochondrial
GBAS	Protein NipSnap homolog 2		CORO1A	Coronin-1A
GBE1	1,4-alpha-glucan-branching enzyme		CORO1C	Coronin-1C
GDA	Guanine deaminase		CORO2B	Coronin-2B
GDAP1	Ganglioside-induced differentiation-associated protein 1		COTL1	Coactosin-like protein
GDI1	Rab GDP dissociation inhibitor alpha		COX4I1	Cytochrome c oxidase subunit 4 isoform 1, mitochondrial
GDI2	Rab GDP dissociation inhibitor beta		COX5A	Cytochrome c oxidase subunit 5A, mitochondrial
GFAP	Glial fibrillary acidic protein		COX5B	Cytochrome c oxidase subunit 5B, mitochondrial
GGH	Gamma-glutamyl hydrolase		COX6B1	Cytochrome c oxidase subunit 6B1
GJA1	Gap junction alpha-1 protein		COX6C	Cytochrome c oxidase subunit 6C
GLA	Alpha-galactosidase A		COX7A2	Cytochrome c oxidase subunit 7A2, mitochondrial
GLB1	Beta-galactosidase		COX7A2L	Cytochrome c oxidase subunit 7A-related protein, mitochondrial
GLG1	Golgi apparatus protein 1		COX7C	Cytochrome c oxidase subunit 7C, mitochondrial
GLIPR2	Golgi-associated plant pathogenesis-related protein 1		CPE	Carboxypeptidase E
GLO1	Lactoylglutathione lyase		CPLX1	Complexin-1
GLOD4	Glyoxalase domain-containing protein 4		CPLX2	Complexin-2
GLS	Glutaminase kidney isoform, mitochondrial		CPNE2	Copine-2
GLUD1	Glutamate dehydrogenase 1, mitochondrial		CPNE3	Copine-3
GLUL	Glutamine synthetase		CPNE5	Copine-5
GM2A	Ganglioside GM2 activator		CPNE6	Copine-6
GMFB	Glia maturation factor beta		CPQ	Carboxypeptidase Q
GMPR2	GMP reductase 2		CPT1A	Carnitine O-palmitoyltransferase 1, liver isoform
GNAI1	Guanine nucleotide-binding protein G(i) subunit alpha-1		CPT2	Carnitine O-palmitoyltransferase 2, mitochondrial
GNAI2	Guanine nucleotide-binding protein G(i) subunit alpha-2		CRAT	Carnitine O-acetyltransferase
GNAO1	Guanine nucleotide-binding protein G(o) subunit alpha		CRIP2	Cysteine-rich protein 2
GNB1	Guanine nucleotide-binding protein G(I)/G(S)/G(T) subunit beta-1		CRK	Adapter molecule crk
GNB2	Guanine nucleotide-binding protein G(I)/G(S)/G(T) subunit beta-2		CRKL	Crk-like protein
GNB2L1	Guanine nucleotide-binding protein subunit beta-2-like 1		CRMP1	Dihydropyrimidinase-related protein 1
GNG7	Guanine nucleotide-binding protein G(I)/G(S)/G(O) subunit gamma-7		CRTAC1	Cartilage acidic protein 1
GNPTG	N-acetylglucosamine-1-phosphotransferase subunit gamma		CRYAB	Alpha-crystallin B chain
GNS	N-acetylglucosamine-6-sulfatase		CRYL1	Lambda-crystallin homolog
GOT1	Aspartate aminotransferase, cytoplasmic		CRYM	Thiomorpholine-carboxylate dehydrogenase
GOT2	Aspartate aminotransferase, mitochondrial		CRYZ	Quinone oxidoreductase
GPD1	Glycerol-3-phosphate dehydrogenase [NAD(+)], cytoplasmic		CS	Citrate synthase, mitochondrial
GPD1L	Glycerol-3-phosphate dehydrogenase 1-like protein		CSDE1	Cold shock domain-containing protein E1
GPD2	Glycerol-3-phosphate dehydrogenase, mitochondrial		CSE1L	Exportin-2
GPI	Glucose-6-phosphate isomerase		CSNK1D	Casein kinase I isoform delta
GPM6A	Neuronal membrane glycoprotein M6-a		CSNK2A1	Casein kinase II subunit alpha
GPM6B	Neuronal membrane glycoprotein M6-b		CSRP1	Cysteine and glycine-rich protein 1
GPX1	Glutathione peroxidase 1		CST3	Cystatin-C
GPX4	Phospholipid hydroperoxide glutathione peroxidase, mitochondrial		CSTB	Cystatin-B
GRHPR	Glyoxylate reductase/hydroxypyruvate reductase		CTBP1	C-terminal-binding protein 1
GRN	Granulins		CTBP2	C-terminal-binding protein 2
GRPEL1	GrpE protein homolog 1, mitochondrial		CTNNA1	Catenin alpha-1
GSR	Glutathione reductase, mitochondrial		CTNNA2	Catenin alpha-2
GSS	Glutathione synthetase		CTNNB1	Catenin beta-1
GSTK1	Glutathione S-transferase kappa 1		CTNND1	Catenin delta-1
GSTM2	Glutathione S-transferase Mu 2		CTNND2	Catenin delta-2
GSTO1	Glutathione S-transferase omega-1		CTSB	Cathepsin B
GSTP1	Glutathione S-transferase P		CTSD	Cathepsin D
GYG1	Glycogenin-1		CUL1	Cullin-1
HABP4	Intracellular hyaluronan-binding protein 4		CUL2	Cullin-2
HACD3	Very-long-chain (3R)-3-hydroxyacyl-CoA dehydratase 3		CUL3	Cullin-3
HADH	Hydroxyacyl-coenzyme A dehydrogenase, mitochondrial		CUL4B	Cullin-4B
HADHA	Trifunctional enzyme subunit alpha, mitochondrial		CUL5	Cullin-5
HADHB	Trifunctional enzyme subunit beta, mitochondrial		CUTA	Protein CutA
HAGH	Hydroxyacylglutathione hydrolase, mitochondrial		CYB5R1	NADH-cytochrome b5 reductase 1
HAPLN2	Hyaluronan and proteoglycan link protein 2		CYB5R2	NADH-cytochrome b5 reductase 2
HARS	Histidine--tRNA ligase, cytoplasmic		CYB5R3	NADH-cytochrome b5 reductase 3
HBA1	Hemoglobin subunit alpha		CYC1	Cytochrome c1, heme protein, mitochondrial
HBB	Hemoglobin subunit beta		CYCS	Cytochrome c
HBD	Hemoglobin subunit delta		CYFIP1	Cytoplasmic FMR1-interacting protein 1
HDHD2	Haloacid dehalogenase-like hydrolase domain-containing protein 2		CYFIP2	Cytoplasmic FMR1-interacting protein 2
HEBP1	Heme-binding protein 1		DAAM2	Disheveled-associated activator of morphogenesis 2
HEBP2	Heme-binding protein 2		DAK	Bifunctional ATP-dependent dihydroxyacetone kinase/FAD-AMP lyase
HEPACAM	Hepatocyte cell adhesion molecule		DAO	D-amino-acid oxidase
HEXA	Beta-hexosaminidase subunit alpha		DARS	Aspartate--tRNA ligase, cytoplasmic
HEXB	Beta-hexosaminidase subunit beta		DBI	Acyl-CoA-binding protein
HIBCH	3-hydroxyisobutyryl-CoA hydrolase, mitochondrial		DBN1	Drebrin
HINT1	Histidine triad nucleotide-binding protein 1		DBT	Lipoamide acyltransferase component of branched-chain alpha-keto acid dehydrogenase complex, mitochondrial
HINT2	Histidine triad nucleotide-binding protein 2, mitochondrial		DCLK1	Serine/threonine-protein kinase DCLK1
HIST1H1C	Histone H1.2		DCTN1	Dynactin subunit 1
HIST1H2AJ	Histone H2A type 1-J		DCTN2	Dynactin subunit 2
HIST1H2BL	Histone H2B type 1-L		DCTN3	Dynactin subunit 3
HIST1H4A	Histone H4		DCTN4	Dynactin subunit 4
HK1	Hexokinase-1		DCXR	L-xylulose reductase
HMOX2	Heme oxygenase 2		DDAH1	N(G),N(G)-dimethylarginine dimethylaminohydrolase 1
HNRNPA1	Heterogeneous nuclear ribonucleoprotein A1		DDAH2	N(G),N(G)-dimethylarginine dimethylaminohydrolase 2
HNRNPA2B1	Heterogeneous nuclear ribonucleoproteins A2/B1		DDB1	DNA damage-binding protein 1
HNRNPA3	Heterogeneous nuclear ribonucleoprotein A3		DDHD2	Phospholipase DDHD2
HNRNPC	Heterogeneous nuclear ribonucleoproteins C1/C2		DDOST	Dolichyl-diphosphooligosaccharide--protein glycosyltransferase 48 kDa subunit
HNRNPD	Heterogeneous nuclear ribonucleoprotein D0		DDRGK1	DDRGK domain-containing protein 1
HNRNPH2	Heterogeneous nuclear ribonucleoprotein H2		DDT	D-dopachrome decarboxylase
HNRNPK	Heterogeneous nuclear ribonucleoprotein K		DDX1	ATP-dependent RNA helicase DDX1
HNRNPL	Heterogeneous nuclear ribonucleoprotein L		DDX17	Probable ATP-dependent RNA helicase DDX17
HNRNPM	Heterogeneous nuclear ribonucleoprotein M		DDX39B	Spliceosome RNA helicase DDX39B
HNRNPR	Heterogeneous nuclear ribonucleoprotein R		DDX3X	ATP-dependent RNA helicase DDX3X
HNRNPU	Heterogeneous nuclear ribonucleoprotein U		DECR1	2,4-dienoyl-CoA reductase, mitochondrial
HP	Haptoglobin		DHX15	Putative pre-mRNA-splicing factor ATP-dependent RNA helicase DHX15
HPRT1	Hypoxanthine-guanine phosphoribosyltransferase		DHX9	ATP-dependent RNA helicase A
HPX	Hemopexin		DIAPH1	Protein diaphanous homolog 1
HRAS	GTPase HRas		DIP2A	Disco-interacting protein 2 homolog A
HRSP12	Ribonuclease UK114		DIP2B	Disco-interacting protein 2 homolog B
HSD17B10	3-hydroxyacyl-CoA dehydrogenase type-2		DIP2C	Disco-interacting protein 2 homolog C
HSD17B12	Very-long-chain 3-oxoacyl-CoA reductase		DKK3	Dickkopf-related protein 3
HSD17B4	Peroxisomal multifunctional enzyme type 2		DLAT	Dihydrolipoyllysine-residue acetyltransferase component of pyruvate dehydrogenase complex, mitochondrial
HSD17B8	Estradiol 17-beta-dehydrogenase 8		DLD	Dihydrolipoyl dehydrogenase, mitochondrial
HSDL1	Inactive hydroxysteroid dehydrogenase-like protein 1		DLG1	Disks large homolog 1
HSDL2	Hydroxysteroid dehydrogenase-like protein 2		DLG2	Disks large homolog 2
HSP90AA1	Heat shock protein HSP 90-alpha		DLG4	Disks large homolog 4
HSP90AB1	Heat shock protein HSP 90-beta		DLST	Dihydrolipoyllysine-residue succinyltransferase component of 2-oxoglutarate dehydrogenase complex, mitochondrial
HSP90B1	Endoplasmin		DMD	Dystrophin
HSPA12A	Heat shock 70 kDa protein 12A		DMXL2	DmX-like protein 2
HSPA1A	Heat shock 70 kDa protein 1A		DNAJA2	DnaJ homolog subfamily A member 2
HSPA2	Heat shock-related 70 kDa protein 2		DNAJA4	DnaJ homolog subfamily A member 4
HSPA4	Heat shock 70 kDa protein 4		DNAJB1	DnaJ homolog subfamily B member 1
HSPA4L	Heat shock 70 kDa protein 4L		DNAJB4	DnaJ homolog subfamily B member 4
HSPA5	78 kDa glucose-regulated protein		DNAJC5	DnaJ homolog subfamily C member 5
HSPA8	Heat shock cognate 71 kDa protein		DNAJC6	Putative tyrosine-protein phosphatase auxilin
HSPA9	Stress-70 protein, mitochondrial		DNM1	Dynamin-1
HSPB1	Heat shock protein beta-1		DNM1L	Dynamin-1-like protein
HSPD1	60 kDa heat shock protein, mitochondrial		DNM2	Dynamin-2
HSPE1	10 kDa heat shock protein, mitochondrial		DNM3	Dynamin-3
HSPH1	Heat shock protein 105 kDa		DNPEP	Aspartyl aminopeptidase
HYOU1	Hypoxia up-regulated protein 1		DOCK4	Dedicator of cytokinesis protein 4
IARS	Isoleucine--tRNA ligase, cytoplasmic		DPP3	Dipeptidyl peptidase 3
IARS2	Isoleucine--tRNA ligase, mitochondrial		DPP6	Dipeptidyl aminopeptidase-like protein 6
IDH1	Isocitrate dehydrogenase [NADP] cytoplasmic		DPP7	Dipeptidyl peptidase 2
IDH2	Isocitrate dehydrogenase [NADP], mitochondrial		DPYSL2	Dihydropyrimidinase-related protein 2
IDH3A	Isocitrate dehydrogenase [NAD] subunit alpha, mitochondrial		DPYSL3	Dihydropyrimidinase-related protein 3
IDH3B	Isocitrate dehydrogenase [NAD] subunit beta, mitochondrial		DPYSL4	Dihydropyrimidinase-related protein 4
IDH3G	Isocitrate dehydrogenase [NAD] subunit gamma, mitochondrial		DPYSL5	Dihydropyrimidinase-related protein 5
IDS	Iduronate 2-sulfatase		DST	Dystonin
IGHA1	Ig alpha-1 chain C region		DSTN	Destrin
IGHG1	Ig gamma-1 chain C region		DTD1	D-tyrosyl-tRNA(Tyr) deacylase 1
IGHM	Ig mu chain C region		DUSP23	Dual specificity protein phosphatase 23
IGKC	Ig kappa chain C region		DUT	Deoxyuridine 5'-triphosphate nucleotidohydrolase, mitochondrial
IGSF8	Immunoglobulin superfamily member 8		DYNC1H1	Cytoplasmic dynein 1 heavy chain 1
ILF2	Interleukin enhancer-binding factor 2		DYNC1I1	Cytoplasmic dynein 1 intermediate chain 1
IMMT	MICOS complex subunit MIC60		DYNC1I2	Cytoplasmic dynein 1 intermediate chain 2
IMPA1	Inositol monophosphatase 1		DYNC1LI1	Cytoplasmic dynein 1 light intermediate chain 1
INA	Alpha-internexin		DYNC1LI2	Cytoplasmic dynein 1 light intermediate chain 2
KARS	Lysine--tRNA ligase		DYNLL1	Dynein light chain 1, cytoplasmic
KBTBD11	Kelch repeat and BTB domain-containing protein 11		DYNLL2	Dynein light chain 2, cytoplasmic
KCTD12	BTB/POZ domain-containing protein KCTD12		DYNLRB1	Dynein light chain roadblock-type 1
KHSRP	Far upstream element-binding protein 2		ECH1	Delta(3,5)-Delta(2,4)-dienoyl-CoA isomerase, mitochondrial
KIAA1324L	UPF0577 protein KIAA1324-like		ECHS1	Enoyl-CoA hydratase, mitochondrial
KIF13B	Kinesin-like protein KIF13B		EDIL3	EGF-like repeat and discoidin I-like domain-containing protein 3
KIF1A	Kinesin-like protein KIF1A		EEA1	Early endosome antigen 1
KIF21A	Kinesin-like protein KIF21A		EEF1A1	Elongation factor 1-alpha 1
KIF5C	Kinesin heavy chain isoform 5C		EEF1A2	Elongation factor 1-alpha 2
KPNB1	Importin subunit beta-1		EEF1B2	Elongation factor 1-beta
KTN1	Kinectin		EEF1G	Elongation factor 1-gamma
L1CAM	Neural cell adhesion molecule L1		EEF2	Elongation factor 2
LAMP1	Lysosome-associated membrane glycoprotein 1		EFHD2	EF-hand domain-containing protein D2
LAMP5	Lysosome-associated membrane glycoprotein 5		EFR3B	Protein EFR3 homolog B
LAMTOR1	Ragulator complex protein LAMTOR1		EGFR	Epidermal growth factor receptor
LANCL1	LanC-like protein 1		EHD1	EH domain-containing protein 1
LAP3	Cytosol aminopeptidase		EHD3	EH domain-containing protein 3
LARS	Leucine--tRNA ligase, cytoplasmic		EIF2S1	Eukaryotic translation initiation factor 2 subunit 1
LASP1	LIM and SH3 domain protein 1		EIF3A	Eukaryotic translation initiation factor 3 subunit A
LDHA	L-lactate dehydrogenase A chain		EIF3B	Eukaryotic translation initiation factor 3 subunit B
LDHB	L-lactate dehydrogenase B chain		EIF3K	Eukaryotic translation initiation factor 3 subunit K
LETM1	LETM1 and EF-hand domain-containing protein 1, mitochondrial		EIF4A1	Eukaryotic initiation factor 4A-I
LGALS1	Galectin-1		EIF4A2	Eukaryotic initiation factor 4A-II
LGALS3BP	Galectin-3-binding protein		EIF4B	Eukaryotic translation initiation factor 4B
LGI1	Leucine-rich glioma-inactivated protein 1		EIF4G2	Eukaryotic translation initiation factor 4 gamma 2
LHPP	Phospholysine phosphohistidine inorganic pyrophosphate phosphatase		EIF4H	Eukaryotic translation initiation factor 4H
LIN7C	Protein lin-7 homolog C		EIF5	Eukaryotic translation initiation factor 5
LMAN2	Vesicular integral-membrane protein VIP36		EIF5A	Eukaryotic translation initiation factor 5A-1
LMNA	Prelamin-A/C		EIF5B	Eukaryotic translation initiation factor 5B
LNPEP	Leucyl-cystinyl aminopeptidase		ELMO1	Engulfment and cell motility protein 1
LONP1	Lon protease homolog, mitochondrial		ELMOD1	ELMO domain-containing protein 1
LPGAT1	Acyl-CoA:lysophosphatidylglycerol acyltransferase 1		EML1	Echinoderm microtubule-associated protein-like 1
LRPAP1	Alpha-2-macroglobulin receptor-associated protein		EML2	Echinoderm microtubule-associated protein-like 2
LRPPRC	Leucine-rich PPR motif-containing protein, mitochondrial		ENDOD1	Endonuclease domain-containing 1 protein
LSAMP	Limbic system-associated membrane protein		ENO1	Alpha-enolase
MAG	Myelin-associated glycoprotein		ENO2	Gamma-enolase
MAOA	Amine oxidase [flavin-containing] A		ENOPH1	Enolase-phosphatase E1
MAOB	Amine oxidase [flavin-containing] B		ENPP6	Ectonucleotide pyrophosphatase/phosphodiesterase family member 6
MAP1A	Microtubule-associated protein 1A		ENSA	Alpha-endosulfine
MAP1B	Microtubule-associated protein 1B		ENTPD2	Ectonucleoside triphosphate diphosphohydrolase 2
MAP2	Microtubule-associated protein 2		EPB41	Protein 4.1
MAP2K1	Dual specificity mitogen-activated protein kinase kinase 1		EPB41L1	Band 4.1-like protein 1
MAP4	Microtubule-associated protein 4		EPB41L2	Band 4.1-like protein 2
MAP6	Microtubule-associated protein 6		EPB41L3	Band 4.1-like protein 3
MAPK1	Mitogen-activated protein kinase 1		EPB49	Dematin
MAPRE2	Microtubule-associated protein RP/EB family member 2		EPHB6	Ephrin type-B receptor 6
MAPRE3	Microtubule-associated protein RP/EB family member 3		EPHX1	Epoxide hydrolase 1
MAPT	Microtubule-associated protein tau		EPN1	Epsin-1
MARCKS	Myristoylated alanine-rich C-kinase substrate		EPN3	Epsin-3
MARS	Methionine--tRNA ligase, cytoplasmic		EPRS	Bifunctional glutamate/proline--tRNA ligase
MAT2A	S-adenosylmethionine synthase isoform type-2		EPS15L1	Epidermal growth factor receptor substrate 15-like 1
MATR3	Matrin-3		ERLIN2	Erlin-2
MBOAT7	Lysophospholipid acyltransferase 7		ERMN	Ermin
MBP	Myelin basic protein		ERO1L	ERO1-like protein alpha
MDH1	Malate dehydrogenase, cytoplasmic		ERP29	Endoplasmic reticulum resident protein 29
MDH2	Malate dehydrogenase, mitochondrial		ERP44	Endoplasmic reticulum resident protein 44
ME2	NAD-dependent malic enzyme, mitochondrial		ESD	S-formylglutathione hydrolase
ME3	NADP-dependent malic enzyme, mitochondrial		ESYT1	Extended synaptotagmin-1
METTL7A	Methyltransferase-like protein 7A		ETF1	Eukaryotic peptide chain release factor subunit 1
MGST3	Microsomal glutathione S-transferase 3		ETFA	Electron transfer flavoprotein subunit alpha, mitochondrial
MIA3	Melanoma inhibitory activity protein 3		ETFB	Electron transfer flavoprotein subunit beta
MIF	Macrophage migration inhibitory factor		ETFDH	Electron transfer flavoprotein-ubiquinone oxidoreductase, mitochondrial
MOG	Myelin-oligodendrocyte glycoprotein		EXOC2	Exocyst complex component 2
MPST	3-mercaptopyruvate sulfurtransferase		EXOC4	Exocyst complex component 4
MSI2	RNA-binding protein Musashi homolog 2		EXOC7	Exocyst complex component 7
MSN	Moesin		EXOC8	Exocyst complex component 8
MT-CO2	Cytochrome c oxidase subunit 2		EZR	Ezrin
MT3	Metallothionein-3		FABP3	Fatty acid-binding protein, heart
MTCH1	Mitochondrial carrier homolog 1		FABP5	Fatty acid-binding protein, epidermal
MTCH2	Mitochondrial carrier homolog 2		FAF2	FAS-associated factor 2
MTPN	Myotrophin		FAH	Fumarylacetoacetase
MVP	Major vault protein		FAHD2A	Fumarylacetoacetate hydrolase domain-containing protein 2A
MX1	Interferon-induced GTP-binding protein Mx1		FAIM2	Protein lifeguard 2
MYH10	Myosin-10		FAM127A	Protein FAM127A
MYL6	Myosin light polypeptide 6		FAM213A	Redox-regulatory protein FAM213A
MYO5A	Unconventional myosin-Va		FAM49A	Protein FAM49A
NACA	Nascent polypeptide-associated complex subunit alpha		FAM49B	Protein FAM49B
NACAD	NAC-alpha domain-containing protein 1		FARP1	FERM, RhoGEF and pleckstrin domain-containing protein 1
NAGA	Alpha-N-acetylgalactosaminidase		FARSA	Phenylalanine--tRNA ligase alpha subunit
NANS	Sialic acid synthase		FARSB	Phenylalanine--tRNA ligase beta subunit
NAP1L1	Nucleosome assembly protein 1-like 1		FASN	Fatty acid synthase
NAP1L4	Nucleosome assembly protein 1-like 4		FBXL16	F-box/LRR-repeat protein 16
NAPA	Alpha-soluble NSF attachment protein		FBXO2	F-box only protein 2
NAPB	Beta-soluble NSF attachment protein		FDPS	Farnesyl pyrophosphate synthase
NARS	Asparagine--tRNA ligase, cytoplasmic		FDX1L	Adrenodoxin-like protein, mitochondrial
NCAM1	Neural cell adhesion molecule 1		FECH	Ferrochelatase, mitochondrial
NCDN	Neurochondrin		FERMT2	Fermitin family homolog 2
NCEH1	Neutral cholesterol ester hydrolase 1		FFR	Protein fat-free homolog
NCL	Nucleolin		FGA	Fibrinogen alpha chain [Cleaved into: Fibrinopeptide A; Fibrinogen alpha chain]
NCLN	Nicalin		FGB	Fibrinogen beta chain [Cleaved into: Fibrinopeptide B; Fibrinogen beta chain]
NCSTN	Nicastrin		FGF1	Fibroblast growth factor 1
NDRG2	Protein NDRG2		FGG	Fibrinogen gamma chain
NDRG4	Protein NDRG4		FH	Fumarate hydratase, mitochondrial
NDUFA10	NADH dehydrogenase [ubiquinone] 1 alpha subcomplex subunit 10, mitochondrial		FHL1	Four and a half LIM domains protein 1
NDUFA11	NADH dehydrogenase [ubiquinone] 1 alpha subcomplex subunit 11		FIS1	Mitochondrial fission 1 protein
NDUFA12	NADH dehydrogenase [ubiquinone] 1 alpha subcomplex subunit 12		FKBP2	Peptidyl-prolyl cis-trans isomerase FKBP2
NDUFA13	NADH dehydrogenase [ubiquinone] 1 alpha subcomplex subunit 13		FKBP4	Peptidyl-prolyl cis-trans isomerase FKBP4
NDUFA2	NADH dehydrogenase [ubiquinone] 1 alpha subcomplex subunit 2		FLAD1	FAD synthase
NDUFA4	Cytochrome c oxidase subunit NDUFA4		FLNA	Filamin-A
NDUFA5	NADH dehydrogenase [ubiquinone] 1 alpha subcomplex subunit 5		FLNB	Filamin-B
NDUFA6	NADH dehydrogenase [ubiquinone] 1 alpha subcomplex subunit 6		FLOT1	Flotillin-1
NDUFA7	NADH dehydrogenase [ubiquinone] 1 alpha subcomplex subunit 7		FLOT2	Flotillin-2
NDUFA8	NADH dehydrogenase [ubiquinone] 1 alpha subcomplex subunit 8		FMNL2	Formin-like protein 2
NDUFA9	NADH dehydrogenase [ubiquinone] 1 alpha subcomplex subunit 9, mitochondrial		FN1	Fibronectin
NDUFAF3	NADH dehydrogenase [ubiquinone] 1 alpha subcomplex assembly factor 3		FN3K	Fructosamine-3-kinase
NDUFB10	NADH dehydrogenase [ubiquinone] 1 beta subcomplex subunit 10		FN3KRP	Ketosamine-3-kinase
NDUFB3	NADH dehydrogenase [ubiquinone] 1 beta subcomplex subunit 3		FNTB	Protein farnesyltransferase subunit beta
NDUFB4	NADH dehydrogenase [ubiquinone] 1 beta subcomplex subunit 4		FOLR3	Folate receptor gamma
NDUFB6	NADH dehydrogenase [ubiquinone] 1 beta subcomplex subunit 6		FSCN1	Fascin
NDUFB7	NADH dehydrogenase [ubiquinone] 1 beta subcomplex subunit 7		FSD1	Fibronectin type III and SPRY domain-containing protein 1
NDUFB8	NADH dehydrogenase [ubiquinone] 1 beta subcomplex subunit 8, mitochondrial		FTH1	Ferritin heavy chain
NDUFB9	NADH dehydrogenase [ubiquinone] 1 beta subcomplex subunit 9		FTL	Ferritin light chain
NDUFS1	NADH-ubiquinone oxidoreductase 75 kDa subunit, mitochondrial		FUK	L-fucose kinase
NDUFS2	NADH dehydrogenase [ubiquinone] iron-sulfur protein 2, mitochondrial		FYN	Tyrosine-protein kinase Fyn
NDUFS3	NADH dehydrogenase [ubiquinone] iron-sulfur protein 3, mitochondrial		G3BP1	Ras GTPase-activating protein-binding protein 1
NDUFS5	NADH dehydrogenase [ubiquinone] iron-sulfur protein 5		G3BP2	Ras GTPase-activating protein-binding protein 2
NDUFS7	NADH dehydrogenase [ubiquinone] iron-sulfur protein 7, mitochondrial		G6PD	Glucose-6-phosphate 1-dehydrogenase
NDUFV1	NADH dehydrogenase [ubiquinone] flavoprotein 1, mitochondrial		GAA	Lysosomal alpha-glucosidase
NDUFV2	NADH dehydrogenase [ubiquinone] flavoprotein 2, mitochondrial		GABARAPL2	Gamma-aminobutyric acid receptor-associated protein-like 2
NECAB2	N-terminal EF-hand calcium-binding protein 2		GAD1	Glutamate decarboxylase 1
NEFH	Neurofilament heavy polypeptide		GAD2	Glutamate decarboxylase 2
NEFL	Neurofilament light polypeptide		GALC	Galactocerebrosidase
NEFM	Neurofilament medium polypeptide		GAMT	Guanidinoacetate N-methyltransferase
NEGR1	Neuronal growth regulator 1		GANAB	Neutral alpha-glucosidase AB
NENF	Neudesin		GAP43	Neuromodulin
NFS1	Cysteine desulfurase, mitochondrial		GAPDH	Glyceraldehyde-3-phosphate dehydrogenase
NHLRC3	NHL repeat-containing protein 3		GARS	Glycine--tRNA ligase
NIPSNAP1	Protein NipSnap homolog 1		GART	Trifunctional purine biosynthetic protein adenosine-3 [Includes: Phosphoribosylamine--glycine ligase
NIT2	Omega-amidase NIT2		GAS7	Growth arrest-specific protein 7
NME2P1	Putative nucleoside diphosphate kinase		GBAS	Protein NipSnap homolog 2
NNT	NAD(P) transhydrogenase, mitochondrial		GBE1	1,4-alpha-glucan-branching enzyme
NOMO2	Nodal modulator 2		GC	Vitamin D-binding protein
NPC2	Epididymal secretory protein E1		GCDH	Glutaryl-CoA dehydrogenase, mitochondrial
NPEPPS	Puromycin-sensitive aminopeptidase		GCLC	Glutamate--cysteine ligase catalytic subunit
NPM1	Nucleophosmin		GCSH	Glycine cleavage system H protein, mitochondrial
NPTN	Neuroplastin		GDA	Guanine deaminase
NQO1	NAD(P)H dehydrogenase [quinone] 1		GDAP1	Ganglioside-induced differentiation-associated protein 1
NRCAM	Neuronal cell adhesion molecule		GDAP1L1	Ganglioside-induced differentiation-associated protein 1-like 1
NSF	Vesicle-fusing ATPase		GDI1	Rab GDP dissociation inhibitor alpha
NSFL1C	NSFL1 cofactor p47		GDI2	Rab GDP dissociation inhibitor beta
NTM	Neurotrimin		GFAP	Glial fibrillary acidic protein
NUCB1	Nucleobindin-1		GFM1	Elongation factor G, mitochondrial
OAT	Ornithine aminotransferase, mitochondrial		GGH	Gamma-glutamyl hydrolase
OGDH	2-oxoglutarate dehydrogenase, mitochondrial		GIT1	ARF GTPase-activating protein GIT1
OGDHL	2-oxoglutarate dehydrogenase-like, mitochondrial		GJA1	Gap junction alpha-1 protein
OLA1	Obg-like ATPase 1		GLIPR2	Golgi-associated plant pathogenesis-related protein 1
OPA1	Dynamin-like 120 kDa protein, mitochondrial		GLO1	Lactoylglutathione lyase
OPTN	Optineurin		GLOD4	Glyoxalase domain-containing protein 4
ORM1	Alpha-1-acid glycoprotein 1		GLRX	Glutaredoxin-1
OTUB1	Ubiquitin thioesterase OTUB1		GLRX3	Glutaredoxin-3
OXCT1	Succinyl-CoA:3-ketoacid coenzyme A transferase 1, mitochondrial		GLRX5	Glutaredoxin-related protein 5, mitochondrial
OXR1	Oxidation resistance protein 1		GLS	Glutaminase kidney isoform, mitochondrial
P4HB	Protein disulfide-isomerase		GLTP	Glycolipid transfer protein
PA2G4	Proliferation-associated protein 2G4		GLUD1	Glutamate dehydrogenase 1, mitochondrial
PABPC1	Polyadenylate-binding protein 1		GLUL	Glutamine synthetase
PACSIN1	Protein kinase C and casein kinase substrate in neurons protein 1		GMDS	GDP-mannose 4,6 dehydratase
PADI2	Protein-arginine deiminase type-2		GMFB	Glia maturation factor beta
PAFAH1B1	Platelet-activating factor acetylhydrolase IB subunit alpha		GMPPA	Mannose-1-phosphate guanyltransferase alpha
PAFAH1B2	Platelet-activating factor acetylhydrolase IB subunit beta		GMPR	GMP reductase 1
PAFAH1B3	Platelet-activating factor acetylhydrolase IB subunit gamma		GMPR2	GMP reductase 2
PAICS	Multifunctional protein ADE2		GNA11	Guanine nucleotide-binding protein subunit alpha-11
PALM	Paralemmin-1		GNA13	Guanine nucleotide-binding protein subunit alpha-13
PAM	Peptidyl-glycine alpha-amidating monooxygenase		GNAI1	Guanine nucleotide-binding protein G(i) subunit alpha-1
PARK7	Protein deglycase DJ-1		GNAI2	Guanine nucleotide-binding protein G(i) subunit alpha-2
PBXIP1	Pre-B-cell leukemia transcription factor-interacting protein 1		GNAL	Guanine nucleotide-binding protein G(olf) subunit alpha
PC	Pyruvate carboxylase, mitochondrial		GNAO1	Guanine nucleotide-binding protein G(o) subunit alpha
PCBP1	Poly(rC)-binding protein 1		GNAQ	Guanine nucleotide-binding protein G(q) subunit alpha
PCBP2	Poly(rC)-binding protein 2		GNAS	Guanine nucleotide-binding protein G(s) subunit alpha isoforms short
PCCA	Propionyl-CoA carboxylase alpha chain, mitochondrial		GNAZ	Guanine nucleotide-binding protein G(z) subunit alpha
PCCB	Propionyl-CoA carboxylase beta chain, mitochondrial		GNB1	Guanine nucleotide-binding protein G(I)/G(S)/G(T) subunit beta-1
PCMT1	Protein-L-isoaspartate(D-aspartate) O-methyltransferase		GNB2	Guanine nucleotide-binding protein G(I)/G(S)/G(T) subunit beta-2
PCP4	Purkinje cell protein 4		GNB2L1	Guanine nucleotide-binding protein subunit beta-2-like 1
PCSK1N	ProSAAS		GNB5	Guanine nucleotide-binding protein subunit beta-5
PCYOX1	Prenylcysteine oxidase 1		GNG12	Guanine nucleotide-binding protein G(I)/G(S)/G(O) subunit gamma-12
PCYOX1L	Prenylcysteine oxidase-like		GNG7	Guanine nucleotide-binding protein G(I)/G(S)/G(O) subunit gamma-7
PDCD6IP	Programmed cell death 6-interacting protein		GNL1	Guanine nucleotide-binding protein-like 1
PDE10A	cAMP and cAMP-inhibited cGMP 3,5-cyclic phosphodiesterase 10A		GNPDA1	Glucosamine-6-phosphate isomerase 1
PDE1B	Calcium/calmodulin-dependent 3,5-cyclic nucleotide phosphodiesterase 1B		GOT1	Aspartate aminotransferase, cytoplasmic
PDE2A	cGMP-dependent 3,5-cyclic phosphodiesterase		GOT2	Aspartate aminotransferase, mitochondrial
PDHA1	Pyruvate dehydrogenase E1 component subunit alpha, somatic form, mitochondrial		GPC1	Glypican-1 [Cleaved into: Secreted glypican-1]
PDHB	Pyruvate dehydrogenase E1 component subunit beta, mitochondrial		GPD1	Glycerol-3-phosphate dehydrogenase [NAD(+)], cytoplasmic
PDIA3	Protein disulfide-isomerase A3		GPD2	Glycerol-3-phosphate dehydrogenase, mitochondrial
PDIA4	Protein disulfide-isomerase A4		GPHN	Gephyrin [Includes: Molybdopterin adenylyltransferase
PDIA6	Protein disulfide-isomerase A6		GPI	Glucose-6-phosphate isomerase
PDK3	[Pyruvate dehydrogenase (acetyl-transferring)] kinase isozyme 3, mitochondrial		GPM6A	Neuronal membrane glycoprotein M6-a
PDXK	Pyridoxal kinase		GPM6B	Neuronal membrane glycoprotein M6-b
PDYN	Proenkephalin-B		GPR158	Probable G-protein coupled receptor 158
PEA15	Astrocytic phosphoprotein PEA-15		GPS1	COP9 signalosome complex subunit 1
PEBP1	Phosphatidylethanolamine-binding protein 1		GPX1	Glutathione peroxidase 1
PENK	Proenkephalin-A		GPX4	Phospholipid hydroperoxide glutathione peroxidase, mitochondrial
PFDN4	Prefoldin subunit 4		GRB2	Growth factor receptor-bound protein 2
PFKL	ATP-dependent 6-phosphofructokinase, liver type		GRHPR	Glyoxylate reductase/hydroxypyruvate reductase
PFKM	ATP-dependent 6-phosphofructokinase, muscle type		GRM2	Metabotropic glutamate receptor 2
PFKP	ATP-dependent 6-phosphofructokinase, platelet type		GRM3	Metabotropic glutamate receptor 3
PFN1	Profilin-1		GSK3A	Glycogen synthase kinase-3 alpha
PFN2	Profilin-2		GSN	Gelsolin
PGAM1	Phosphoglycerate mutase 1		GSPT2	Eukaryotic peptide chain release factor GTP-binding subunit ERF3B
PGD	6-phosphogluconate dehydrogenase, decarboxylating		GSR	Glutathione reductase, mitochondrial
PGK1	Phosphoglycerate kinase 1		GSS	Glutathione synthetase
PGLS	6-phosphogluconolactonase		GSTK1	Glutathione S-transferase kappa 1
PGM1	Phosphoglucomutase-1		GSTM2	Glutathione S-transferase Mu 2
PGRMC1	Membrane-associated progesterone receptor component 1		GSTM3	Glutathione S-transferase Mu 3
PGRMC2	Membrane-associated progesterone receptor component 2		GSTM4	Glutathione S-transferase Mu 4
PHB	Prohibitin		GSTO1	Glutathione S-transferase omega-1
PHB2	Prohibitin-2		GSTP1	Glutathione S-transferase P
PHGDH	D-3-phosphoglycerate dehydrogenase		GSTT2	Glutathione S-transferase theta-2
PHPT1	14 kDa phosphohistidine phosphatase		GTPBP1	GTP-binding protein 1
PHYHIPL	Phytanoyl-CoA hydroxylase-interacting protein-like		GUCY1B3	Guanylate cyclase soluble subunit beta-1
PI4K2A	Phosphatidylinositol 4-kinase type 2-alpha		GYG1	Glycogenin-1
PIN1	Peptidyl-prolyl cis-trans isomerase NIMA-interacting 1		H2AFJ	Histone H2A.J
PIP4K2A	Phosphatidylinositol 5-phosphate 4-kinase type-2 alpha		H2AFX	Histone H2A.x
PITHD1	PITH domain-containing protein 1		H2AFY	Core histone macro-H2A.1
PITPNA	Phosphatidylinositol transfer protein alpha isoform		H2AFZ	Histone H2A.Z
PKM	Pyruvate kinase PKM		H3F3A	Histone H3.3
PLBD2	Putative phospholipase B-like 2		H9FC72	Putative uncharacterized protein FLJ22184
PLCB1	1-phosphatidylinositol 4,5-bisphosphate phosphodiesterase beta-1		HADH	Hydroxyacyl-coenzyme A dehydrogenase, mitochondrial
PLCD1	1-phosphatidylinositol 4,5-bisphosphate phosphodiesterase delta-1		HADHA	Trifunctional enzyme subunit alpha, mitochondrial
PLD3	Phospholipase D3		HADHB	Trifunctional enzyme subunit beta, mitochondrial
PLEC	Plectin		HAGH	Hydroxyacylglutathione hydrolase, mitochondrial
PLP1	Myelin proteolipid protein		HAPLN2	Hyaluronan and proteoglycan link protein 2
PMP2	Myelin P2 protein		HAPLN4	Hyaluronan and proteoglycan link protein 4
PNPLA6	Neuropathy target esterase		HBA1;	Hemoglobin subunit alpha
PPA1	Inorganic pyrophosphatase		HBB	Hemoglobin subunit beta
PPIA	Peptidyl-prolyl cis-trans isomerase A		HBD	Hemoglobin subunit delta
PPIB	Peptidyl-prolyl cis-trans isomerase B		HBG1	Hemoglobin subunit gamma-1
PPME1	Protein phosphatase methylesterase 1		HDHD2	Haloacid dehalogenase-like hydrolase domain-containing protein 2
PPP1CB	Serine/threonine-protein phosphatase PP1-beta catalytic subunit		HDHD3	Haloacid dehalogenase-like hydrolase domain-containing protein 3
PPP1CC	Serine/threonine-protein phosphatase PP1-gamma catalytic subunit		HEATR7A	HEAT repeat-containing protein 7A
PPP1R1B	Protein phosphatase 1 regulatory subunit 1B		HEBP1	Heme-binding protein 1
PPP1R7	Protein phosphatase 1 regulatory subunit 7		HECW2	E3 ubiquitin-protein ligase HECW2
PPP2CA	Serine/threonine-protein phosphatase 2A catalytic subunit alpha isoform		HEPACAM	Hepatocyte cell adhesion molecule
PPP2R1A	Serine/threonine-protein phosphatase 2A 65 kDa regulatory subunit A alpha isoform		HGS	Hepatocyte growth factor-regulated tyrosine kinase substrate
PPP2R2A	Serine/threonine-protein phosphatase 2A 55 kDa regulatory subunit B alpha isoform		HIBADH	3-hydroxyisobutyrate dehydrogenase, mitochondrial
PPP3CA	Serine/threonine-protein phosphatase 2B catalytic subunit alpha isoform		HIBCH	3-hydroxyisobutyryl-CoA hydrolase, mitochondrial
PPP5C	Serine/threonine-protein phosphatase 5		HINT1	Histidine triad nucleotide-binding protein 1
PPT1	Palmitoyl-protein thioesterase 1		HINT2	Histidine triad nucleotide-binding protein 2, mitochondrial
PRAF2	PRA1 family protein 2		HINT3	Histidine triad nucleotide-binding protein 3
PRCP	Lysosomal Pro-X carboxypeptidase		HIST1H1C	Histone H1.2
PRDX1	Peroxiredoxin-1		HIST1H1E	Histone H1.4
PRDX2	Peroxiredoxin-2		HIST1H2BJ	Histone H2B type 1-J
PRDX3	Thioredoxin-dependent peroxide reductase, mitochondrial		HIST1H2BK	Histone H2B type 1-K
PRDX4	Peroxiredoxin-4		HIST1H4A	Histone H4
PRDX5	Peroxiredoxin-5, mitochondrial		HK1	Hexokinase-1
PRDX6	Peroxiredoxin-6		HMGB1	High mobility group protein B1
PREPL	Prolyl endopeptidase-like		HMOX2	Heme oxygenase 2
PRKACA	cAMP-dependent protein kinase catalytic subunit alpha		HNRNPA1	Heterogeneous nuclear ribonucleoprotein A1
PRKAR2A	cAMP-dependent protein kinase type II-alpha regulatory subunit		HNRNPA2B1	Heterogeneous nuclear ribonucleoproteins A2/B1
PRKAR2B	cAMP-dependent protein kinase type II-beta regulatory subunit		HNRNPA3	Heterogeneous nuclear ribonucleoprotein A3
PRKCSH	Glucosidase 2 subunit beta		HNRNPC	Heterogeneous nuclear ribonucleoproteins C1/C2
PRKRA	Interferon-inducible double-stranded RNA-dependent protein kinase activator A		HNRNPD	Heterogeneous nuclear ribonucleoprotein D0
PRNP	Major prion protein		HNRNPF	Heterogeneous nuclear ribonucleoprotein F
PRRT2	Proline-rich transmembrane protein 2		HNRNPH2	Heterogeneous nuclear ribonucleoprotein H2
PSAP	Prosaposin		HNRNPK	Heterogeneous nuclear ribonucleoprotein K
PSAT1	Phosphoserine aminotransferase		HNRNPM	Heterogeneous nuclear ribonucleoprotein M
PSMA1	Proteasome subunit alpha type-1		HNRNPU	Heterogeneous nuclear ribonucleoprotein U
PSMA2	Proteasome subunit alpha type-2		HNRPDL	Heterogeneous nuclear ribonucleoprotein D-like
PSMA5	Proteasome subunit alpha type-5		HP	Haptoglobin [Cleaved into: Haptoglobin alpha chain; Haptoglobin beta chain]
PSMA6	Proteasome subunit alpha type-6		HP1BP3	Heterochromatin protein 1-binding protein 3
PSMA7	Proteasome subunit alpha type-7		HPCA	Neuron-specific calcium-binding protein hippocalcin
PSMB4	Proteasome subunit beta type-4		HPCAL4	Hippocalcin-like protein 4
PSMB5	Proteasome subunit beta type-5		HPRT1	Hypoxanthine-guanine phosphoribosyltransferase
PSMB6	Proteasome subunit beta type-6		HPX	Hemopexin
PSMC3	26S protease regulatory subunit 6A		HRAS	GTPase HRas
PSMC5	26S protease regulatory subunit 8		HRSP12	Ribonuclease UK114
PSMC6	26S protease regulatory subunit 10B		HSD17B10	3-hydroxyacyl-CoA dehydrogenase type-2
PSMD11	26S proteasome non-ATPase regulatory subunit 11		HSD17B12	Estradiol 17-beta-dehydrogenase 12
PSMD12	26S proteasome non-ATPase regulatory subunit 12		HSD17B4	Peroxisomal multifunctional enzyme type 2
PSMD3	26S proteasome non-ATPase regulatory subunit 3		HSDL1	Inactive hydroxysteroid dehydrogenase-like protein 1
PTDSS1	Phosphatidylserine synthase 1		HSDL2	Hydroxysteroid dehydrogenase-like protein 2
PTGDS	Prostaglandin-H2 D-isomerase		HSP90AA1	Heat shock protein HSP 90-alpha
PTPRZ1	Receptor-type tyrosine-protein phosphatase zeta		HSP90AB1	Heat shock protein HSP 90-beta
PURA	Transcriptional activator protein Pur-alpha		HSP90B1	Endoplasmin
PVALB	Parvalbumin alpha		HSPA12A	Heat shock 70 kDa protein 12A
PYGB	Glycogen phosphorylase, brain form		HSPA12B	Heat shock 70 kDa protein 12B
QARS	Glutamine--tRNA ligase		HSPA1A	Heat shock 70 kDa protein 1A/1B
QDPR	Dihydropteridine reductase		HSPA2	Heat shock-related 70 kDa protein 2
RAB10	Ras-related protein Rab-10		HSPA4	Heat shock 70 kDa protein 4
RAB11B	Ras-related protein Rab-11B		HSPA4L	Heat shock 70 kDa protein 4L
RAB14	Ras-related protein Rab-14		HSPA5	78 kDa glucose-regulated protein
RAB18	Ras-related protein Rab-18		HSPA8	Heat shock cognate 71 kDa protein
RAB1A	Ras-related protein Rab-1A		HSPA9	Stress-70 protein, mitochondrial
RAB1B	Ras-related protein Rab-1B		HSPB1	Heat shock protein beta-1
RAB2A	Ras-related protein Rab-2A		HSPD1	60 kDa heat shock protein, mitochondrial
RAB3A	Ras-related protein Rab-3A		HSPE1	10 kDa heat shock protein, mitochondrial
RAB3C	Ras-related protein Rab-3C		HSPG2	Basement membrane-specific heparan sulfate proteoglycan core protein
RAB4B	Ras-related protein Rab-4B		HSPH1	Heat shock protein 105 kDa
RAB5A	Ras-related protein Rab-5A		HTT	Huntingtin
RAB5B	Ras-related protein Rab-5B		HUWE1	E3 ubiquitin-protein ligase HUWE1
RAB5C	Ras-related protein Rab-5C		HYOU1	Hypoxia up-regulated protein 1
RAB6A	Ras-related protein Rab-6A		IAH1	Isoamyl acetate-hydrolyzing esterase 1 homolog
RAB6B	Ras-related protein Rab-6B		IARS	Isoleucine--tRNA ligase, cytoplasmic
RAB7A	Ras-related protein Rab-7a		IARS2	Isoleucine--tRNA ligase, mitochondrial
RAC1	Ras-related C3 botulinum toxin substrate 1		IDH1	Isocitrate dehydrogenase [NADP] cytoplasmic
RALA	Ras-related protein Ral-A		IDH2	Isocitrate dehydrogenase [NADP], mitochondrial
RAN	GTP-binding nuclear protein Ran		IDH3A	Isocitrate dehydrogenase [NAD] subunit alpha, mitochondrial
RAP1B	Ras-related protein Rap-1b		IDH3B	Isocitrate dehydrogenase [NAD] subunit beta, mitochondrial
RAP1GAP	Rap1 GTPase-activating protein 1		IDH3G	Isocitrate dehydrogenase [NAD] subunit gamma, mitochondrial
RAP2B	Ras-related protein Rap-2b		IGHA1	Ig alpha-1 chain C region
RARS	Arginine--tRNA ligase, cytoplasmic		IGHG1	Ig gamma-1 chain C region
RCN1	Reticulocalbin-1		IGHG2	Ig gamma-2 chain C region
RCN2	Reticulocalbin-2		IGHG3	Ig gamma-3 chain C region
RDH11	Retinol dehydrogenase 11		IGHG4	Ig gamma-4 chain C region
RHOA	Transforming protein RhoA		IGHM	Ig mu chain C region
RNH1	Ribonuclease inhibitor		IGKC	Ig kappa chain C region
RPL10A	60S ribosomal protein L10a		IGLC2	Ig lambda-2 chain C regions
RPL11	60S ribosomal protein L11		IGSF8	Immunoglobulin superfamily member 8
RPL12	60S ribosomal protein L12		ILF3	Interleukin enhancer-binding factor 3
RPL13	60S ribosomal protein L13		ILVBL	Acetolactate synthase-like protein
RPL14	60S ribosomal protein L14		IMMT	Mitochondrial inner membrane protein
RPL18	60S ribosomal protein L18		IMPA1	Inositol monophosphatase 1
RPL22	60S ribosomal protein L22		INA	Alpha-internexin
RPL24	60S ribosomal protein L24		INF2	Inverted formin-2
RPL27	60S ribosomal protein L27		INPP1	Inositol polyphosphate 1-phosphatase
RPL30	60S ribosomal protein L30		INPP5A	Type I inositol 1,4,5-trisphosphate 5-phosphatase
RPL5	60S ribosomal protein L5		IPO5	Importin-5
RPL6	60S ribosomal protein L6		IPO7	Importin-7
RPL7	60S ribosomal protein L7		IQGAP1	Ras GTPase-activating-like protein IQGAP1
RPL7A	60S ribosomal protein L7a		IQSEC1	IQ motif and SEC7 domain-containing protein 1
RPL8	60S ribosomal protein L8		IRGQ	Immunity-related GTPase family Q protein
RPL9	60S ribosomal protein L9		ISOC1	Isochorismatase domain-containing protein 1
RPLP0	60S acidic ribosomal protein P0		ISOC2	Isochorismatase domain-containing protein 2, mitochondrial
RPLP1	60S acidic ribosomal protein P1		ITFG1	T-cell immunomodulatory protein
RPLP2	60S acidic ribosomal protein P2		ITGB1	Integrin beta-1
RPN1	Dolichyl-diphosphooligosaccharide--protein glycosyltransferase subunit 1		ITGB8	Integrin beta-8
RPN2	Dolichyl-diphosphooligosaccharide--protein glycosyltransferase subunit 2		ITPR1	Inositol 1,4,5-trisphosphate receptor type 1
RPS10	40S ribosomal protein S10		ITPR2	Inositol 1,4,5-trisphosphate receptor type 2
RPS12	40S ribosomal protein S12		IVD	Isovaleryl-CoA dehydrogenase, mitochondrial
RPS13	40S ribosomal protein S13		KBTBD11	Kelch repeat and BTB domain-containing protein 11
RPS15A	40S ribosomal protein S15a		KCMF1	E3 ubiquitin-protein ligase KCMF1
RPS16	40S ribosomal protein S16		KCNA1	Potassium voltage-gated channel subfamily A member 1
RPS17	40S ribosomal protein S17		KCNAB1	Voltage-gated potassium channel subunit beta-1
RPS18	40S ribosomal protein S18		KCNAB2	Voltage-gated potassium channel subunit beta-2
RPS19	40S ribosomal protein S19		KCNMA1	Calcium-activated potassium channel subunit alpha-1
RPS2	40S ribosomal protein S2		KCTD12	BTB/POZ domain-containing protein KCTD12
RPS20	40S ribosomal protein S20		KIAA0564	Uncharacterized protein KIAA0564
RPS21	40S ribosomal protein S21		KIAA1045	Protein KIAA1045
RPS25	40S ribosomal protein S25		KIF1A	Kinesin-like protein KIF1A
RPS27	40S ribosomal protein S27		KIF21A	Kinesin-like protein KIF21A
RPS28	40S ribosomal protein S28		KIF2A	Kinesin-like protein KIF2A
RPS29	40S ribosomal protein S29		KIF5B	Kinesin-1 heavy chain
RPS3	40S ribosomal protein S3		KIF5C	Kinesin heavy chain isoform 5C
RPS4X	40S ribosomal protein S4, X isoform		KLC1	Kinesin light chain 1
RPS5	40S ribosomal protein S5		KLC2	Kinesin light chain 2
RPS6	40S ribosomal protein S6		KPNA4	Importin subunit alpha-4
RPS7	40S ribosomal protein S7		KPNB1	Importin subunit beta-1
RPS8	40S ribosomal protein S8		KRT1	Keratin, type II cytoskeletal 1
RPS9	40S ribosomal protein S9		KTN1	Kinectin
RPSA	40S ribosomal protein SA		L1CAM	Neural cell adhesion molecule L1
RRAGA	Ras-related GTP-binding protein A		LACTB2	Beta-lactamase-like protein 2
RTCB	tRNA-splicing ligase RtcB homolog		LAMB2	Laminin subunit beta-2
RTN1	Reticulon-1		LAMP1	Lysosome-associated membrane glycoprotein 1
RTN3	Reticulon-3		LAMP5	Lysosome-associated membrane glycoprotein 5
RTN4	Reticulon-4		LAMTOR1	Ragulator complex protein LAMTOR1
RUFY3	Protein RUFY3		LAMTOR3	Ragulator complex protein LAMTOR3
S100A1	Protein S100-A1		LANCL1	LanC-like protein 1
S100B	Protein S100-B		LANCL2	LanC-like protein 2
SACM1L	Phosphatidylinositide phosphatase SAC1		LAP3	Cytosol aminopeptidase
SAMM50	Sorting and assembly machinery component 50 homolog		LARS	Leucine--tRNA ligase, cytoplasmic
SARS	Serine--tRNA ligase, cytoplasmic		LASP1	LIM and SH3 domain protein 1
SCARB2	Lysosome membrane protein 2		LCHN	Protein LCHN
SCCPDH	Saccharopine dehydrogenase-like oxidoreductase		LCP1	Plastin-2
SCFD1	Sec1 family domain-containing protein 1		LDHA	L-lactate dehydrogenase A chain
SCG2	Secretogranin-2		LDHB	L-lactate dehydrogenase B chain
SCRN1	Secernin-1		LETM1	LETM1 and EF-hand domain-containing protein 1, mitochondrial
SDHA	Succinate dehydrogenase [ubiquinone] flavoprotein subunit, mitochondrial		LGALS1	Galectin-1
SDHB	Succinate dehydrogenase [ubiquinone] iron-sulfur subunit, mitochondrial		LGALS3	Galectin-3
SEC22B	Vesicle-trafficking protein SEC22b		LGALS3BP	Galectin-3-binding protein
SEC23A	Protein transport protein Sec23A		LGALSL	Galectin-related protein
SELENBP1	Selenium-binding protein 1		LGI1	Leucine-rich glioma-inactivated protein 1
SEPT2	Septin-2		LGI3	Leucine-rich repeat LGI family member 3
SEPT3	Neuronal-specific septin-3		LHPP	Phospholysine phosphohistidine inorganic pyrophosphate phosphatase
SEPT4	Septin-4		LIMS1	LIM and senescent cell antigen-like-containing domain protein 1
SEPT5	Septin-5		LIN7A	Protein lin-7 homolog A
SEPT7	Septin-7		LIPE	Hormone-sensitive lipase
SEPT8	Septin-8		LLGL1	Lethal(2) giant larvae protein homolog 1
SEPT11	Septin-11		LMNA	Prelamin-A/C [Cleaved into: Lamin-A/C
SERPINA1	Alpha-1-antitrypsin		LMNB2	Lamin-B2
SET	Protein SET		LONP1	Lon protease homolog, mitochondrial
SFPQ	Splicing factor, proline- and glutamine-rich		LPHN1	Latrophilin-1
SFXN1	Sideroflexin-1		LPHN3	Latrophilin-3
SFXN3	Sideroflexin-3		LRP1	Prolow-density lipoprotein receptor-related protein 1
SGSH	N-sulphoglucosamine sulphohydrolase		LRPPRC	Leucine-rich PPR motif-containing protein, mitochondrial
SH3BGRL	SH3 domain-binding glutamic acid-rich-like protein		LRRC47	Leucine-rich repeat-containing protein 47
SH3GL2	Endophilin-A1		LRRC59	Leucine-rich repeat-containing protein 59
SH3GLB2	Endophilin-B2		LRRC8A	Leucine-rich repeat-containing protein 8A
SIAE	Sialate O-acetylesterase		LSAMP	Limbic system-associated membrane protein
SIRPA	Tyrosine-protein phosphatase non-receptor type substrate 1		LSS	Lanosterol synthase
SIRT2	NAD-dependent protein deacetylase sirtuin-2		LTA4H	Leukotriene A-4 hydrolase
SKP1	S-phase kinase-associated protein 1		LUC7L2	Putative RNA-binding protein Luc7-like 2
SLC18A2	Synaptic vesicular amine transporter		LY6H	Lymphocyte antigen 6H
SLC1A2	Excitatory amino acid transporter 2		LYRM4	LYR motif-containing protein 4
SLC1A3	Excitatory amino acid transporter 1		MACF1	Microtubule-actin cross-linking factor 1, isoforms 1/2/3/5
SLC1A4	Neutral amino acid transporter A		MACROD2	O-acetyl-ADP-ribose deacetylase MACROD2
SLC25A11	Mitochondrial 2-oxoglutarate/malate carrier protein		MADD	MAP kinase-activating death domain protein
SLC25A12	Calcium-binding mitochondrial carrier protein Aralar1		MAG	Myelin-associated glycoprotein
SLC25A13	Calcium-binding mitochondrial carrier protein Aralar2		MAN2C1	Alpha-mannosidase 2C1
SLC25A22	Mitochondrial glutamate carrier 1		MAOA	Amine oxidase [flavin-containing] A
SLC25A25	Calcium-binding mitochondrial carrier protein SCaMC-2		MAOB	Amine oxidase [flavin-containing] B
SLC25A3	Phosphate carrier protein, mitochondrial		MAP1A	Microtubule-associated protein 1A
SLC25A4	ADP/ATP translocase 1		MAP1B	Microtubule-associated protein 1B
SLC25A5	ADP/ATP translocase 2		MAP1S	Microtubule-associated protein 1S
SLC25A6	ADP/ATP translocase 3		MAP2	Microtubule-associated protein 2
SLC2A13	Proton myo-inositol cotransporter		MAP2K1	Dual specificity mitogen-activated protein kinase kinase 1
SLC32A1	Vesicular inhibitory amino acid transporter		MAP2K4	Dual specificity mitogen-activated protein kinase kinase 4
SLC3A2	4F2 cell-surface antigen heavy chain		MAP3K5	Mitogen-activated protein kinase kinase kinase 5
SLC44A1	Choline transporter-like protein 1		MAP4	Microtubule-associated protein 4
SLC9A3R1	Na(+)/H(+) exchange regulatory cofactor NHE-RF1		MAP4K4	Mitogen-activated protein kinase kinase kinase kinase 4
SNAP25	Synaptosomal-associated protein 25		MAP6	Microtubule-associated protein 6
SNAP91	Clathrin coat assembly protein AP180		MAPK1	Mitogen-activated protein kinase 1
SNCA	Alpha-synuclein		MAPK3	Mitogen-activated protein kinase 3
SNCB	Beta-synuclein		MAPK8	Mitogen-activated protein kinase 8
SNCG	Gamma-synuclein		MAPK8IP3	C-Jun-amino-terminal kinase-interacting protein 3
SND1	Staphylococcal nuclease domain-containing protein 1		MAPK9	Mitogen-activated protein kinase 9
SNRPD3	Small nuclear ribonucleoprotein Sm D3		MAPRE1	Microtubule-associated protein RP/EB family member 1
SNX3	Sorting nexin-3		MAPRE2	Microtubule-associated protein RP/EB family member 2
SOD1	Superoxide dismutase [Cu-Zn]		MAPRE3	Microtubule-associated protein RP/EB family member 3
SOD2	Superoxide dismutase [Mn], mitochondrial		MAPT	Microtubule-associated protein tau
SORD	Sorbitol dehydrogenase		MARC2	MOSC domain-containing protein 2, mitochondrial
SPAG9	C-Jun-amino-terminal kinase-interacting protein 4		MARCKS	Myristoylated alanine-rich C-kinase substrate
SPG11	Spatacsin		MARCKSL1	MARCKS-related protein
SPP1	Osteopontin		MARK1	Serine/threonine-protein kinase MARK1
SPR	Sepiapterin reductase		MARS	Methionine--tRNA ligase, cytoplasmic
SPTAN1	Spectrin alpha chain, non-erythrocytic 1		MAT2A	S-adenosylmethionine synthase isoform type-2
SPTBN1	Spectrin beta chain, non-erythrocytic 1		MAT2B	Methionine adenosyltransferase 2 subunit beta
SRI	Sorcin		MATR3	Matrin-3
SRP9	Signal recognition particle 9 kDa protein		MBOAT7	Lysophospholipid acyltransferase 7
SRPK2	SRSF protein kinase 2		MBP	Myelin basic protein
SSBP1	Single-stranded DNA-binding protein, mitochondrial		MCCC1	Methylcrotonoyl-CoA carboxylase subunit alpha, mitochondrial
SSR1	Translocon-associated protein subunit alpha		MCCC2	Methylcrotonoyl-CoA carboxylase beta chain, mitochondrial
SSR4	Translocon-associated protein subunit delta		MCTS1	Malignant T-cell-amplified sequence 1
ST13P4	Putative protein FAM10A4		MDH1	Malate dehydrogenase, cytoplasmic
STIP1	Stress-induced-phosphoprotein 1		MDH2	Malate dehydrogenase, mitochondrial
STMN1	Stathmin		ME1	NADP-dependent malic enzyme
STOML2	Stomatin-like protein 2, mitochondrial		ME2	NAD-dependent malic enzyme, mitochondrial
STRAP	Serine-threonine kinase receptor-associated protein		ME3	NADP-dependent malic enzyme, mitochondrial
STX12	Syntaxin-12		METAP2	Methionine aminopeptidase 2
STX1B	Syntaxin-1B		METTL7A	Methyltransferase-like protein 7A
STX7	Syntaxin-7		MFN2	Mitofusin-2
STXBP1	Syntaxin-binding protein 1		MGEA5	Bifunctional protein NCOAT
STXBP5	Syntaxin-binding protein 5		MGLL	Monoglyceride lipase
SUCLA2	Succinyl-CoA ligase [ADP-forming] subunit beta, mitochondrial		MGST1	Microsomal glutathione S-transferase 1
SUCLG1	Succinyl-CoA ligase [ADP/GDP-forming] subunit alpha, mitochondrial		MGST3	Microsomal glutathione S-transferase 3
SV2A	Synaptic vesicle glycoprotein 2A		MIF	Macrophage migration inhibitory factor
SYN1	Synapsin-1		MINK1	Misshapen-like kinase 1
SYN2	Synapsin-2		MMS19	MMS19 nucleotide excision repair protein homolog
SYNCRIP	Heterogeneous nuclear ribonucleoprotein Q		MOG	Myelin-oligodendrocyte glycoprotein
SYNJ1	Synaptojanin-1		MON2	Protein MON2 homolog
SYP	Synaptophysin		MPDU1	Mannose-P-dolichol utilization defect 1 protein
SYT1	Synaptotagmin-1		MPI	Mannose-6-phosphate isomerase
SYT2	Synaptotagmin-2		MPP2	MAGUK p55 subfamily member 2
TAGLN2	Transgelin-2		MPP6	MAGUK p55 subfamily member 6
TAGLN3	Transgelin-3		MPST	3-mercaptopyruvate sulfurtransferase
TALDO1	Transaldolase		MRPS22	28S ribosomal protein S22, mitochondrial
TARSL2	Probable threonine--tRNA ligase 2, cytoplasmic		MSN	Moesin
TBCA	Tubulin-specific chaperone A		MT-CO2	Cytochrome c oxidase subunit 2
TBCB	Tubulin-folding cofactor B		MT-ND1	NADH-ubiquinone oxidoreductase chain 1
TCP1	T-complex protein 1 subunit alpha		MT1F	Metallothionein-1F
TF	Serotransferrin		MT2A	Metallothionein-2
TH	Tyrosine 3-monooxygenase		MT3	Metallothionein-3
THY1	Thy-1 membrane glycoprotein		MTAP	S-methyl-5'-thioadenosine phosphorylase
TIMM13	Mitochondrial import inner membrane translocase subunit Tim13		MTCH1	Mitochondrial carrier homolog 1
TIMM8A	Mitochondrial import inner membrane translocase subunit Tim8 A		MTCH2	Mitochondrial carrier homolog 2
TIMM9	Mitochondrial import inner membrane translocase subunit Tim9		MTHFD1	C-1-tetrahydrofolate synthase, cytoplasmic
TKT	Transketolase		MTM1	Myotubularin
TLN1	Talin-1		MTMR2	Myotubularin-related protein 2
TM9SF3	Transmembrane 9 superfamily member 3		MTOR	Serine/threonine-protein kinase mTOR
TMED10	Transmembrane emp24 domain-containing protein 10		MTSS1L	MTSS1-like protein
TMED7	Transmembrane emp24 domain-containing protein 7		MTX2	Metaxin-2
TMED9	Transmembrane emp24 domain-containing protein 9		MTX3	Metaxin-3
TMEM35	Transmembrane protein 35		MUT	Methylmalonyl-CoA mutase, mitochondrial
TMEM55A	Type 2 phosphatidylinositol 4,5-bisphosphate 4-phosphatase		MVP	Major vault protein
TMEM55B	Type 1 phosphatidylinositol 4,5-bisphosphate 4-phosphatase		MYADM	Myeloid-associated differentiation marker
TMOD2	Tropomodulin-2		MYH10	Myosin-10
TMSB4X	Thymosin beta-4		MYH11	Myosin-11
TMX4	Thioredoxin-related transmembrane protein 4		MYH14	Myosin-14
TNR	Tenascin-R		MYH9	Myosin-9
TOLLIP	Toll-interacting protein		MYL12A	Myosin regulatory light chain 12A
TOM1	Target of Myb protein 1		MYL6	Myosin light polypeptide 6
TOM1L2	TOM1-like protein 2		MYLK	Myosin light chain kinase, smooth muscle
TOMM70A	Mitochondrial import receptor subunit TOM70		MYO1D	Unconventional myosin-Id
TPD52	Tumor protein D52		MYO5A	Unconventional myosin-Va
TPI1	Triosephosphate isomerase		MYO6	Unconventional myosin-VI
TPM1	Tropomyosin alpha-1 chain		NADKD1	NAD kinase domain-containing protein 1
TPP1	Tripeptidyl-peptidase 1		NAE1	NEDD8-activating enzyme E1 regulatory subunit
TPPP	Tubulin polymerization-promoting protein		NAGK	N-acetyl-D-glucosamine kinase
TPPP3	Tubulin polymerization-promoting protein family member 3		NAMPT	Nicotinamide phosphoribosyltransferase
TRAP1	Heat shock protein 75 kDa, mitochondrial		NAP1L1	Nucleosome assembly protein 1-like 1
TST	Thiosulfate sulfurtransferase		NAP1L4	Nucleosome assembly protein 1-like 4
TTC1	Tetratricopeptide repeat protein 1		NAPA	Alpha-soluble NSF attachment protein
TUBA4A	Tubulin alpha-4A chain		NAPB	Beta-soluble NSF attachment protein
TUBB	Tubulin beta chain		NAPG	Gamma-soluble NSF attachment protein
TUBB2A	Tubulin beta-2A chain		NARS	Asparagine--tRNA ligase, cytoplasmic
TUBB3	Tubulin beta-3 chain		NCAM1	Neural cell adhesion molecule 1
TUBB4A	Tubulin beta-4A chain		NCAM2	Neural cell adhesion molecule 2
TUBB8	Tubulin beta-8 chain		NCAN	Neurocan core protein
TUFM	Elongation factor Tu, mitochondrial		NCDN	Neurochondrin
TXN	Thioredoxin		NCEH1	Neutral cholesterol ester hydrolase 1
TXNDC5	Thioredoxin domain-containing protein 5		NCKAP1	Nck-associated protein 1
TXNL1	Thioredoxin-like protein 1		NCOA7	Nuclear receptor coactivator 7
UBA1	Ubiquitin-like modifier-activating enzyme 1		NDE1	Nuclear distribution protein nudE homolog 1
UBA52	Ubiquitin-60S ribosomal protein L40		NDRG1	Protein NDRG1
UBAP2L	Ubiquitin-associated protein 2-like		NDRG2	Protein NDRG2
UBE2N	Ubiquitin-conjugating enzyme E2 N		NDRG4	Protein NDRG4
UCHL1	Ubiquitin carboxyl-terminal hydrolase isozyme L1		NDUFA10	NADH dehydrogenase [ubiquinone] 1 alpha subcomplex subunit 10, mitochondrial
UGGT1	UDP-glucose:glycoprotein glucosyltransferase 1		NDUFA11	NADH dehydrogenase [ubiquinone] 1 alpha subcomplex subunit 11
UGP2	UTP--glucose-1-phosphate uridylyltransferase		NDUFA12	NADH dehydrogenase [ubiquinone] 1 alpha subcomplex subunit 12
UQCRB	Cytochrome b-c1 complex subunit 7		NDUFA13	NADH dehydrogenase [ubiquinone] 1 alpha subcomplex subunit 13
UQCRC1	Cytochrome b-c1 complex subunit 1, mitochondrial		NDUFA2	NADH dehydrogenase [ubiquinone] 1 alpha subcomplex subunit 2
UQCRC2	Cytochrome b-c1 complex subunit 2, mitochondrial		NDUFA4	NADH dehydrogenase [ubiquinone] 1 alpha subcomplex subunit 4
UQCRFS1	Cytochrome b-c1 complex subunit Rieske, mitochondrial		NDUFA5	NADH dehydrogenase [ubiquinone] 1 alpha subcomplex subunit 5
UQCRH	Cytochrome b-c1 complex subunit 6, mitochondrial		NDUFA6	NADH dehydrogenase [ubiquinone] 1 alpha subcomplex subunit 6
USMG5	Up-regulated during skeletal muscle growth protein 5		NDUFA7	NADH dehydrogenase [ubiquinone] 1 alpha subcomplex subunit 7
USO1	General vesicular transport factor p115		NDUFA8	NADH dehydrogenase [ubiquinone] 1 alpha subcomplex subunit 8
USP14	Ubiquitin carboxyl-terminal hydrolase 14		NDUFA9	NADH dehydrogenase [ubiquinone] 1 alpha subcomplex subunit 9, mitochondrial
USP5	Ubiquitin carboxyl-terminal hydrolase 5		NDUFAB1	Acyl carrier protein, mitochondrial
VAMP2	Vesicle-associated membrane protein 2		NDUFAF2	Mimitin, mitochondrial
VAPA	Vesicle-associated membrane protein-associated protein A		NDUFB1	NADH dehydrogenase [ubiquinone] 1 beta subcomplex subunit 1
VAPB	Vesicle-associated membrane protein-associated protein B/C		NDUFB10	NADH dehydrogenase [ubiquinone] 1 beta subcomplex subunit 10
VARS	Valine--tRNA ligase		NDUFB11	NADH dehydrogenase [ubiquinone] 1 beta subcomplex subunit 11, mitochondrial
VAT1	Synaptic vesicle membrane protein VAT-1 homolog		NDUFB4	NADH dehydrogenase [ubiquinone] 1 beta subcomplex subunit 4
VAT1L	Synaptic vesicle membrane protein VAT-1 homolog-like		NDUFB5	NADH dehydrogenase [ubiquinone] 1 beta subcomplex subunit 5, mitochondrial
VCAN	Versican core protein		NDUFB8	NADH dehydrogenase [ubiquinone] 1 beta subcomplex subunit 8, mitochondrial
VCP	Transitional endoplasmic reticulum ATPase		NDUFB9	NADH dehydrogenase [ubiquinone] 1 beta subcomplex subunit 9
VDAC1	Voltage-dependent anion-selective channel protein 1		NDUFS1	NADH-ubiquinone oxidoreductase 75 kDa subunit, mitochondrial
VDAC2	Voltage-dependent anion-selective channel protein 2		NDUFS2	NADH dehydrogenase [ubiquinone] iron-sulfur protein 2, mitochondrial
VDAC3	Voltage-dependent anion-selective channel protein 3		NDUFS3	NADH dehydrogenase [ubiquinone] iron-sulfur protein 3, mitochondrial
VGF	Neurosecretory protein VGF		NDUFS4	NADH dehydrogenase [ubiquinone] iron-sulfur protein 4, mitochondrial
VIM	Vimentin		NDUFS5	NADH dehydrogenase [ubiquinone] iron-sulfur protein 5
VPS26A	Vacuolar protein sorting-associated protein 26A		NDUFS6	NADH dehydrogenase [ubiquinone] iron-sulfur protein 6, mitochondrial
VPS29	Vacuolar protein sorting-associated protein 29		NDUFS7	NADH dehydrogenase [ubiquinone] iron-sulfur protein 7, mitochondrial
VPS35	Vacuolar protein sorting-associated protein 35		NDUFS8	NADH dehydrogenase [ubiquinone] iron-sulfur protein 8, mitochondrial
VSNL1	Visinin-like protein 1		NDUFV1	NADH dehydrogenase [ubiquinone] flavoprotein 1, mitochondrial
WARS	Tryptophan--tRNA ligase, cytoplasmic		NDUFV2	NADH dehydrogenase [ubiquinone] flavoprotein 2, mitochondrial
WDR1	WD repeat-containing protein 1		NEBL	Nebulette
WDR37	WD repeat-containing protein 37		NECAB2	N-terminal EF-hand calcium-binding protein 2
XRCC6	X-ray repair cross-complementing protein 6		NEFH	Neurofilament heavy polypeptide
YARS	Tyrosine--tRNA ligase, cytoplasmic		NEFL	Neurofilament light polypeptide
YWHAB	14-3-3 protein beta/alpha		NEFM	Neurofilament medium polypeptide
YWHAE	14-3-3 protein epsilon		NENF	Neudesin
YWHAG	14-3-3 protein gamma		NF1	Neurofibromin
YWHAH	14-3-3 protein eta		NFASC	Neurofascin
YWHAQ	14-3-3 protein theta		NFS1	Cysteine desulfurase, mitochondrial
YWHAZ	14-3-3 protein zeta/delta		NIF3L1	NIF3-like protein 1
			NINJ2	Ninjurin-2
			NIPSNAP1	Protein NipSnap homolog 1
			NIPSNAP3A	Protein NipSnap homolog 3A
			NIT2	Omega-amidase NIT2
			NLRX1	NLR family member X1
			NME1	Nucleoside diphosphate kinase A
			NME2	Nucleoside diphosphate kinase B
			NMT1	Glycylpeptide N-tetradecanoyltransferase 1
			NNT	NAD(P) transhydrogenase, mitochondrial
			NOMO3	Nodal modulator 3
			NPC2	Epididymal secretory protein E1
			NPDC1	Neural proliferation differentiation and control protein 1
			NPEPPS	Puromycin-sensitive aminopeptidase
			NPM1	Nucleophosmin
			NPTN	Neuroplastin
			NRCAM	Neuronal cell adhesion molecule
			NRXN3	Neurexin-3-alpha
			NSF	Vesicle-fusing ATPase
			NSFL1C	NSFL1 cofactor p47
			NT5C2	Cytosolic purine 5'-nucleotidase
			NT5E	5'-nucleotidase
			NTM	Neurotrimin
			NUDC	Nuclear migration protein nudC
			NUDCD3	NudC domain-containing protein 3
			NUDT16	U8 snoRNA-decapping enzyme
			NUDT19	Nucleoside diphosphate-linked moiety X motif 19, mitochondrial
			NUDT3	Diphosphoinositol polyphosphate phosphohydrolase 1
			NUDT5	ADP-sugar pyrophosphatase
			NUMBL	Numb-like protein
			OAT	Ornithine aminotransferase, mitochondrial
			OGDH	2-oxoglutarate dehydrogenase, mitochondrial
			OGDHL	2-oxoglutarate dehydrogenase-like, mitochondrial
			OGT	UDP-N-acetylglucosamine--peptide N-acetylglucosaminyltransferase 110 kDa subunit
			OLA1	Obg-like ATPase 1
			OMG	Oligodendrocyte-myelin glycoprotein
			OPA1	Dynamin-like 120 kDa protein, mitochondrial
			OPA3	Optic atrophy 3 protein
			OPALIN	Opalin
			OPCML	Opioid-binding protein/cell adhesion molecule
			OPTN	Optineurin
			ORM1	Alpha-1-acid glycoprotein 1
			OSBP	Oxysterol-binding protein 1
			OSBPL1A	Oxysterol-binding protein-related protein 1
			OSBPL8	Oxysterol-binding protein-related protein 8
			OSTF1	Osteoclast-stimulating factor 1
			OTUB1	Ubiquitin thioesterase OTUB1
			OXCT1	Succinyl-CoA:3-ketoacid-coenzyme A transferase 1, mitochondrial
			OXR1	Oxidation resistance protein 1
			OXSR1	Serine/threonine-protein kinase OSR1
			P4HB	Protein disulfide-isomerase
			PA2G4	Proliferation-associated protein 2G4
			PABPC1	Polyadenylate-binding protein 1
			PACS1	Phosphofurin acidic cluster sorting protein 1
			PACS2	Phosphofurin acidic cluster sorting protein 2
			PACSIN1	Protein kinase C and casein kinase substrate in neurons protein 1
			PACSIN2	Protein kinase C and casein kinase substrate in neurons protein 2
			PADI2	Protein-arginine deiminase type-2
			PAFAH1B1	Platelet-activating factor acetylhydrolase IB subunit alpha
			PAFAH1B3	Platelet-activating factor acetylhydrolase IB subunit gamma
			PAICS	Multifunctional protein ADE2 [Includes: Phosphoribosylaminoimidazole-succinocarboxamide synthase
			PAK1	Serine/threonine-protein kinase PAK 1
			PAK2	Serine/threonine-protein kinase PAK 2
			PALM	Paralemmin-1
			PALM2	Paralemmin-2
			PAM	Peptidyl-glycine alpha-amidating monooxygenase
			PARF	Rab-like protein 1
			PARK7	Protein DJ-1
			PARP1	Poly [ADP-ribose] polymerase 1
			PARS2	Probable proline--tRNA ligase, mitochondrial
			PBXIP1	Pre-B-cell leukemia transcription factor-interacting protein 1
			PC	Pyruvate carboxylase, mitochondrial
			PCBP1	Poly(rC)-binding protein 1
			PCBP2	Poly(rC)-binding protein 2
			PCCA	Propionyl-CoA carboxylase alpha chain, mitochondrial
			PCCB	Propionyl-CoA carboxylase beta chain, mitochondrial
			PCLO	Protein piccolo
			PCMT1	Protein-L-isoaspartate(D-aspartate) O-methyltransferase
			PCP4	Purkinje cell protein 4
			PCSK1N	ProSAAS
			PCSK2	Neuroendocrine convertase 2
			PCYOX1	Prenylcysteine oxidase 1
			PCYOX1L	Prenylcysteine oxidase-like
			PCYT2	Ethanolamine-phosphate cytidylyltransferase
			PDAP1	28 kDa heat- and acid-stable phosphoprotein
			PDCD5	Programmed cell death protein 5
			PDCD6	Programmed cell death protein 6
			PDCD6IP	Programmed cell death 6-interacting protein
			PDE10A	cAMP and cAMP-inhibited cGMP 3',5'-cyclic phosphodiesterase 10A
			PDE1A	Calcium/calmodulin-dependent 3',5'-cyclic nucleotide phosphodiesterase 1A
			PDE1B	Calcium/calmodulin-dependent 3',5'-cyclic nucleotide phosphodiesterase 1B
			PDE1C	Calcium/calmodulin-dependent 3',5'-cyclic nucleotide phosphodiesterase 1C
			PDE2A	cGMP-dependent 3',5'-cyclic phosphodiesterase
			PDHA1	Pyruvate dehydrogenase E1 component subunit alpha, somatic form, mitochondrial
			PDHB	Pyruvate dehydrogenase E1 component subunit beta, mitochondrial
			PDHX	Pyruvate dehydrogenase protein X component, mitochondrial
			PDIA3	Protein disulfide-isomerase A3
			PDIA4	Protein disulfide-isomerase A4
			PDIA6	Protein disulfide-isomerase A6
			PDK3	[Pyruvate dehydrogenase [lipoamide]] kinase isozyme 3, mitochondrial
			PDLIM5	PDZ and LIM domain protein 5
			PDPR	Pyruvate dehydrogenase phosphatase regulatory subunit, mitochondrial
			PDXK	Pyridoxal kinase
			PDXP	Pyridoxal phosphate phosphatase
			PDYN	Proenkephalin-B
			PEA15	Astrocytic phosphoprotein PEA-15
			PEBP1	Phosphatidylethanolamine-binding protein 1
			PEPD	Xaa-Pro dipeptidase
			PEX11B	Peroxisomal membrane protein 11B
			PEX19	Peroxisomal biogenesis factor 19
			PFDN2	Prefoldin subunit 2
			PFDN5	Prefoldin subunit 5
			PFKFB2	6-phosphofructo-2-kinase/fructose-2,6-bisphosphatase 2
			PFKL	6-phosphofructokinase, liver type
			PFKM	6-phosphofructokinase, muscle type
			PFKP	6-phosphofructokinase type C
			PFN1	Profilin-1
			PFN2	Profilin-2
			PGAM1	Phosphoglycerate mutase 1
			PGAM2	Phosphoglycerate mutase 2
			PGD	6-phosphogluconate dehydrogenase, decarboxylating
			PGK1	Phosphoglycerate kinase 1
			PGLS	6-phosphogluconolactonase
			PGM1	Phosphoglucomutase-1
			PGM2L1	Glucose 1,6-bisphosphate synthase
			PGM3	Phosphoacetylglucosamine mutase
			PGP	Phosphoglycolate phosphatase
			PGRMC1	Membrane-associated progesterone receptor component 1
			PGRMC2	Membrane-associated progesterone receptor component 2
			PHACTR1	Phosphatase and actin regulator 1
			PHB	Prohibitin
			PHB2	Prohibitin-2
			PHGDH	D-3-phosphoglycerate dehydrogenase
			PHKB	Phosphorylase b kinase regulatory subunit beta
			PHPT1	14 kDa phosphohistidine phosphatase
			PHYHD1	Phytanoyl-CoA dioxygenase domain-containing protein 1
			PHYHIP	Phytanoyl-CoA hydroxylase-interacting protein
			PHYHIPL	Phytanoyl-CoA hydroxylase-interacting protein-like
			PI16	Peptidase inhibitor 16
			PI4KA	Phosphatidylinositol 4-kinase alpha
			PICALM	Phosphatidylinositol-binding clathrin assembly protein
			PIGS	GPI transamidase component PIG-S
			PIN1	Peptidyl-prolyl cis-trans isomerase NIMA-interacting 1
			PIP4K2A	Phosphatidylinositol 5-phosphate 4-kinase type-2 alpha
			PIP4K2B	Phosphatidylinositol 5-phosphate 4-kinase type-2 beta
			PIP5K1C	Phosphatidylinositol 4-phosphate 5-kinase type-1 gamma
			PITHD1	PITH domain-containing protein 1
			PITPNA	Phosphatidylinositol transfer protein alpha isoform
			PITPNM1	Membrane-associated phosphatidylinositol transfer protein 1
			PITRM1	Presequence protease, mitochondrial
			PKM	Pyruvate kinase M
			PLBD2	Putative phospholipase B-like 2
			PLCB1	1-phosphatidylinositol 4,5-bisphosphate phosphodiesterase beta-1
			PLCD1	1-phosphatidylinositol 4,5-bisphosphate phosphodiesterase delta-1
			PLCD3	1-phosphatidylinositol 4,5-bisphosphate phosphodiesterase delta-3
			PLCL1	Inactive phospholipase C-like protein 1
			PLD3	Phospholipase D3
			PLEC	Plectin
			PLEKHB1	Pleckstrin homology domain-containing family B member 1
			PLIN3	Perilipin-3
			PLLP	Plasmolipin
			PLP1	Myelin proteolipid protein
			PLS3	Plastin-3
			PLXNA1	Plexin-A1
			PLXNA4	Plexin-A4
			PLXNB1	Plexin-B1
			PLXNB2	Plexin-B2
			PMP2	Myelin P2 protein
			PMPCA	Mitochondrial-processing peptidase subunit alpha
			PNP	Purine nucleoside phosphorylase
			PNPO	Pyridoxine-5'-phosphate oxidase
			PNPT1	Polyribonucleotide nucleotidyltransferase 1, mitochondrial
			PON2	Serum paraoxonase/arylesterase 2
			POR	NADPH--cytochrome P450 reductase
			PPA1	Inorganic pyrophosphatase
			PPA2	Inorganic pyrophosphatase 2, mitochondrial
			PPAP2B	Lipid phosphate phosphohydrolase 3
			PPAT	Amidophosphoribosyltransferase
			PPFIA3	Liprin-alpha-3
			PPIA	Peptidyl-prolyl cis-trans isomerase A
			PPIB	Peptidyl-prolyl cis-trans isomerase B
			PPM1A	Protein phosphatase 1A
			PPM1F	Protein phosphatase 1F
			PPM1H	Protein phosphatase 1H
			PPME1	Protein phosphatase methylesterase 1
			PPOX	Protoporphyrinogen oxidase
			PPP1CB	Serine/threonine-protein phosphatase PP1-beta catalytic subunit
			PPP1CC	Serine/threonine-protein phosphatase PP1-gamma catalytic subunit
			PPP1R1B	Protein phosphatase 1 regulatory subunit 1B
			PPP1R21	Protein phosphatase 1 regulatory subunit 21
			PPP1R7	Protein phosphatase 1 regulatory subunit 7
			PPP2CA	Serine/threonine-protein phosphatase 2A catalytic subunit alpha isoform
			PPP2CB	Serine/threonine-protein phosphatase 2A catalytic subunit beta isoform
			PPP2R1A	Serine/threonine-protein phosphatase 2A 65 kDa regulatory subunit A alpha isoform
			PPP2R2A	Serine/threonine-protein phosphatase 2A 55 kDa regulatory subunit B alpha isoform
			PPP2R4	Serine/threonine-protein phosphatase 2A activator
			PPP2R5C	Serine/threonine-protein phosphatase 2A 56 kDa regulatory subunit gamma isoform
			PPP2R5D	Serine/threonine-protein phosphatase 2A 56 kDa regulatory subunit delta isoform
			PPP2R5E	Serine/threonine-protein phosphatase 2A 56 kDa regulatory subunit epsilon isoform
			PPP3CA	Serine/threonine-protein phosphatase 2B catalytic subunit alpha isoform
			PPP3CB	Serine/threonine-protein phosphatase 2B catalytic subunit beta isoform
			PPP3R1	Calcineurin subunit B type 1
			PPP5C	Serine/threonine-protein phosphatase 5
			PPP6C	Serine/threonine-protein phosphatase 6 catalytic subunit
			PPP6R2	Serine/threonine-protein phosphatase 6 regulatory subunit 2
			PPT1	Palmitoyl-protein thioesterase 1
			PRAF2	PRA1 family protein 2
			PRCP	Lysosomal Pro-X carboxypeptidase
			PRDX1	Peroxiredoxin-1
			PRDX2	Peroxiredoxin-2
			PRDX3	Thioredoxin-dependent peroxide reductase, mitochondrial
			PRDX4	Peroxiredoxin-4
			PRDX5	Peroxiredoxin-5, mitochondrial
			PRDX6	Peroxiredoxin-6
			PREP	Prolyl endopeptidase
			PREPL	Prolyl endopeptidase-like
			PRKAA1	5'-AMP-activated protein kinase catalytic subunit alpha-1
			PRKAA2	5'-AMP-activated protein kinase catalytic subunit alpha-2
			PRKACA	cAMP-dependent protein kinase catalytic subunit alpha
			PRKACB	cAMP-dependent protein kinase catalytic subunit beta
			PRKAG2	5'-AMP-activated protein kinase subunit gamma-2
			PRKAR1A	cAMP-dependent protein kinase type I-alpha regulatory subunit
			PRKAR2A	cAMP-dependent protein kinase type II-alpha regulatory subunit
			PRKAR2B	cAMP-dependent protein kinase type II-beta regulatory subunit
			PRKCA	Protein kinase C alpha type
			PRKCB	Protein kinase C beta type
			PRKCD	Protein kinase C delta type
			PRKCE	Protein kinase C epsilon type
			PRKCG	Protein kinase C gamma type
			PRKCSH	Glucosidase 2 subunit beta
			PRKDC	DNA-dependent protein kinase catalytic subunit
			PRMT5	Protein arginine N-methyltransferase 5
			PRNP	Major prion protein
			PRODH	Proline dehydrogenase 1, mitochondrial
			PRPF8	Pre-mRNA-processing-splicing factor 8
			PRPS1	Ribose-phosphate pyrophosphokinase 1
			PRPS2	Ribose-phosphate pyrophosphokinase 2
			PRPSAP1	Phosphoribosyl pyrophosphate synthase-associated protein 1
			PRPSAP2	Phosphoribosyl pyrophosphate synthase-associated protein 2
			PRRT2	Proline-rich transmembrane protein 2
			PSAP	Proactivator polypeptide [Cleaved into: Saposin-A
			PSAT1	Phosphoserine aminotransferase
			PSMA1	Proteasome subunit alpha type-1
			PSMA2	Proteasome subunit alpha type-2
			PSMA3	Proteasome subunit alpha type-3
			PSMA4	Proteasome subunit alpha type-4
			PSMA5	Proteasome subunit alpha type-5
			PSMA6	Proteasome subunit alpha type-6
			PSMA7	Proteasome subunit alpha type-7
			PSMB1	Proteasome subunit beta type-1
			PSMB2	Proteasome subunit beta type-2
			PSMB3	Proteasome subunit beta type-3
			PSMB5	Proteasome subunit beta type-5
			PSMB7	Proteasome subunit beta type-7
			PSMC2	26S protease regulatory subunit 7
			PSMC3	26S protease regulatory subunit 6A
			PSMC4	26S protease regulatory subunit 6B
			PSMC5	26S protease regulatory subunit 8
			PSMD11	26S proteasome non-ATPase regulatory subunit 11
			PSMD12	26S proteasome non-ATPase regulatory subunit 12
			PSMD2	26S proteasome non-ATPase regulatory subunit 2
			PSMD3	26S proteasome non-ATPase regulatory subunit 3
			PSMD5	26S proteasome non-ATPase regulatory subunit 5
			PSMD6	26S proteasome non-ATPase regulatory subunit 6
			PSMD7	26S proteasome non-ATPase regulatory subunit 7
			PSMF1	Proteasome inhibitor PI31 subunit
			PTGDS	Prostaglandin-H2 D-isomerase
			PTGES2	Prostaglandin E synthase 2
			PTGES3	Prostaglandin E synthase 3
			PTGR1	Prostaglandin reductase 1
			PTGR2	Prostaglandin reductase 2
			PTK2B	Protein-tyrosine kinase 2-beta
			PTP4A2	Protein tyrosine phosphatase type IVA 2
			PTPLAD1	3-hydroxyacyl-CoA dehydratase 3
			PTPN11	Tyrosine-protein phosphatase non-receptor type 11
			PTPN5	Tyrosine-protein phosphatase non-receptor type 5
			PTPRF	Receptor-type tyrosine-protein phosphatase F
			PTPRN	Receptor-type tyrosine-protein phosphatase-like N
			PTPRN2	Receptor-type tyrosine-protein phosphatase N2
			PTPRS	Receptor-type tyrosine-protein phosphatase S
			PTPRZ1	Receptor-type tyrosine-protein phosphatase zeta
			PTRF	Polymerase I and transcript release factor
			PURA	Transcriptional activator protein Pur-alpha
			PXK	PX domain-containing protein kinase-like protein
			PYGB	Glycogen phosphorylase, brain form
			PYGL	Glycogen phosphorylase, liver form
			PYGM	Glycogen phosphorylase, muscle form
			QARS	Glutamine--tRNA ligase
			QDPR	Dihydropteridine reductase
			QKI	Protein quaking
			QRSL1	Glutamyl-tRNA(Gln) amidotransferase subunit A, mitochondrial
			RAB10	Ras-related protein Rab-10
			RAB11B	Ras-related protein Rab-11B
			RAB12	Ras-related protein Rab-12
			RAB14	Ras-related protein Rab-14
			RAB15	Ras-related protein Rab-15
			RAB18	Ras-related protein Rab-18
			RAB1A	Ras-related protein Rab-1A
			RAB1B	Ras-related protein Rab-1B
			RAB21	Ras-related protein Rab-21
			RAB22A	Ras-related protein Rab-22A
			RAB2A	Ras-related protein Rab-2A
			RAB2B	Ras-related protein Rab-2B
			RAB30	Ras-related protein Rab-30
			RAB35	Ras-related protein Rab-35
			RAB39B	Ras-related protein Rab-39B
			RAB3A	Ras-related protein Rab-3A
			RAB3C	Ras-related protein Rab-3C
			RAB3GAP1	Rab3 GTPase-activating protein catalytic subunit
			RAB3GAP2	Rab3 GTPase-activating protein non-catalytic subunit
			RAB4A	Ras-related protein Rab-4A
			RAB4B	Ras-related protein Rab-4B
			RAB5A	Ras-related protein Rab-5A
			RAB5B	Ras-related protein Rab-5B
			RAB5C	Ras-related protein Rab-5C
			RAB6A	Ras-related protein Rab-6A
			RAB6B	Ras-related protein Rab-6B
			RAB7A	Ras-related protein Rab-7a
			RAB8B	Ras-related protein Rab-8B
			RABEP1	Rab GTPase-binding effector protein 1
			RABGAP1	Rab GTPase-activating protein 1
			RAC1	Ras-related C3 botulinum toxin substrate 1
			RAC3	Ras-related C3 botulinum toxin substrate 3
			RAD23B	UV excision repair protein RAD23 homolog B
			RALA	Ras-related protein Ral-A
			RAN	GTP-binding nuclear protein Ran
			RANBP1	Ran-specific GTPase-activating protein
			RAP1A	Ras-related protein Rap-1A
			RAP1B	Ras-related protein Rap-1b
			RAP1GAP	Rap1 GTPase-activating protein 1
			RAP1GDS1	Rap1 GTPase-GDP dissociation stimulator 1
			RAP2A	Ras-related protein Rap-2a
			RAP2B	Ras-related protein Rap-2b
			RAP2C	Ras-related protein Rap-2c
			RAPGEF4	Rap guanine nucleotide exchange factor 4
			RARS	Arginine--tRNA ligase, cytoplasmic
			RASGRP2	RAS guanyl-releasing protein 2
			RBBP9	Putative hydrolase RBBP9
			RBP1	Retinol-binding protein 1
			RCL	Deoxyribonucleoside 5'-monophosphate N-glycosidase
			RCN1	Reticulocalbin-1
			RCN2	Reticulocalbin-2
			RDH11	Retinol dehydrogenase 11
			RDH13	Retinol dehydrogenase 13
			RDX	Radixin
			REEP1	Receptor expression-enhancing protein 1
			REEP5	Receptor expression-enhancing protein 5
			RG9MTD1	Mitochondrial ribonuclease P protein 1
			RGS14	Regulator of G-protein signaling 14
			RGS7	Regulator of G-protein signaling 7
			RHEB	GTP-binding protein Rheb
			RHOA	Transforming protein RhoA
			RHOB	Rho-related GTP-binding protein RhoB
			RHOG	Rho-related GTP-binding protein RhoG
			RHOT1	Mitochondrial Rho GTPase 1
			RNF170	RING finger protein 170
			RNH1	Ribonuclease inhibitor
			RNPEP	Aminopeptidase B
			ROBO2	Roundabout homolog 2
			ROCK2	Rho-associated protein kinase 2
			RPA3	Replication protein A 14 kDa subunit
			RPH3A	Rabphilin-3A
			RPL12	60S ribosomal protein L12
			RPL23A	60S ribosomal protein L23a
			RPL28	60S ribosomal protein L28
			RPL31	60S ribosomal protein L31
			RPL35A	60S ribosomal protein L35a
			RPL4	60S ribosomal protein L4
			RPL5	60S ribosomal protein L5
			RPL6	60S ribosomal protein L6
			RPL7	60S ribosomal protein L7
			RPL7A	60S ribosomal protein L7a
			RPL8	60S ribosomal protein L8
			RPLP0	60S acidic ribosomal protein P0
			RPLP2	60S acidic ribosomal protein P2
			RPN1	Dolichyl-diphosphooligosaccharide--protein glycosyltransferase subunit 1
			RPN2	Dolichyl-diphosphooligosaccharide--protein glycosyltransferase subunit 2
			RPS10	40S ribosomal protein S10
			RPS11	40S ribosomal protein S11
			RPS12	40S ribosomal protein S12
			RPS13	40S ribosomal protein S13
			RPS14	40S ribosomal protein S14
			RPS15A	40S ribosomal protein S15a
			RPS16	40S ribosomal protein S16
			RPS18	40S ribosomal protein S18
			RPS19	40S ribosomal protein S19
			RPS21	40S ribosomal protein S21
			RPS24	40S ribosomal protein S24
			RPS28	40S ribosomal protein S28
			RPS3	40S ribosomal protein S3
			RPS3A	40S ribosomal protein S3a
			RPS4X	40S ribosomal protein S4, X isoform
			RPS5	40S ribosomal protein S5 [Cleaved into: 40S ribosomal protein S5, N-terminally processed]
			RPS6	40S ribosomal protein S6
			RPS6KA2	Ribosomal protein S6 kinase alpha-2
			RPS7	40S ribosomal protein S7
			RPS8	40S ribosomal protein S8
			RPS9	40S ribosomal protein S9
			RPSA	40S ribosomal protein SA
			RRAGA	Ras-related GTP-binding protein A
			RRAGC	Ras-related GTP-binding protein C
			RRAS	Ras-related protein R-Ras
			RRAS2	Ras-related protein R-Ras2
			RRBP1	Ribosome-binding protein 1
			RSU1	Ras suppressor protein 1
			RTN1	Reticulon-1
			RTN3	Reticulon-3
			RTN4	Reticulon-4
			RUFY3	Protein RUFY3
			RUVBL1	RuvB-like 1
			RYR1	Ryanodine receptor 1
			RYR2	Ryanodine receptor 2
			S100A1	Protein S100-A1
			S100A13	Protein S100-A13
			S100A16	Protein S100-A16
			S100B	Protein S100-B
			SACM1L	Phosphatidylinositide phosphatase SAC1
			SACS	Sacsin
			SAMM50	Sorting and assembly machinery component 50 homolog
			SAR1A	GTP-binding protein SAR1a
			SARS	Serine--tRNA ligase, cytoplasmic
			SARS2	Serine--tRNA ligase, mitochondrial
			SBF1	Myotubularin-related protein 5
			SCAI	Protein SCAI
			SCAMP1	Secretory carrier-associated membrane protein 1
			SCAMP3	Secretory carrier-associated membrane protein 3
			SCAMP5	Secretory carrier-associated membrane protein 5
			SCCPDH	Saccharopine dehydrogenase-like oxidoreductase
			SCG2	Secretogranin-2
			SCG5	Neuroendocrine protein 7B2
			SCN2A	Sodium channel protein type 2 subunit alpha
			SCN4B	Sodium channel subunit beta-4
			SCRN1	Secernin-1
			SDHA	Succinate dehydrogenase [ubiquinone] flavoprotein subunit, mitochondrial
			SDHB	Succinate dehydrogenase [ubiquinone] iron-sulfur subunit, mitochondrial
			SEC14L2	SEC14-like protein 2
			SEC22B	Vesicle-trafficking protein SEC22b
			SEC23A	Protein transport protein Sec23A
			SEC24C	Protein transport protein Sec24C
			SEL1L	Protein sel-1 homolog 1
			SELENBP1	Selenium-binding protein 1
			SEMA4D	Semaphorin-4D
			SEPT10	Septin-10
			SEPT11	Septin-11
			SEPT2	Septin-2
			SEPT3	Neuronal-specific septin-3
			SEPT4	Septin-4
			SEPT5	Septin-5
			SEPT6	Septin-6
			SEPT7	Septin-7
			SEPT8	Septin-8
			SEPT9	Septin-9
			SERPINA1	Alpha-1-antitrypsin
			SERPINB6	Serpin B6
			SERPINB8	Serpin B8
			SERPINE2	Glia-derived nexin
			SERPING1	Plasma protease C1 inhibitor
			SF3B3	Splicing factor 3B subunit 3
			SFXN1	Sideroflexin-1
			SFXN3	Sideroflexin-3
			SFXN5	Sideroflexin-5
			SGIP1	SH3-containing GRB2-like protein 3-interacting protein 1
			SGSM1	Small G protein signaling modulator 1
			SGTB	Small glutamine-rich tetratricopeptide repeat-containing protein beta
			SH2D5	SH2 domain-containing protein 5
			SH3BGRL	SH3 domain-binding glutamic acid-rich-like protein
			SH3BGRL3	SH3 domain-binding glutamic acid-rich-like protein 3
			SH3GL1	Endophilin-A2
			SH3GL2	Endophilin-A1
			SH3GL3	Endophilin-A3
			SH3GLB1	Endophilin-B1
			SH3GLB2	Endophilin-B2
			SH3KBP1	SH3 domain-containing kinase-binding protein 1
			SHMT2	Serine hydroxymethyltransferase, mitochondrial
			SIAE	Sialate O-acetylesterase
			SIRPA	Tyrosine-protein phosphatase non-receptor type substrate 1
			SIRPB1	Signal-regulatory protein beta-1
			SIRT2	NAD-dependent protein deacetylase sirtuin-2
			SKP1	S-phase kinase-associated protein 1
			SLC12A2	Solute carrier family 12 member 2
			SLC12A5	Solute carrier family 12 member 5
			SLC12A6	Solute carrier family 12 member 6
			SLC12A7	Solute carrier family 12 member 7
			SLC17A6	Vesicular glutamate transporter 2
			SLC1A2	Excitatory amino acid transporter 2
			SLC1A3	Excitatory amino acid transporter 1
			SLC1A4	Neutral amino acid transporter A
			SLC25A1	Tricarboxylate transport protein, mitochondrial
			SLC25A10	Mitochondrial dicarboxylate carrier
			SLC25A11	Mitochondrial 2-oxoglutarate/malate carrier protein
			SLC25A12	Calcium-binding mitochondrial carrier protein Aralar1
			SLC25A13	Calcium-binding mitochondrial carrier protein Aralar2
			SLC25A18	Mitochondrial glutamate carrier 2
			SLC25A22	Mitochondrial glutamate carrier 1
			SLC25A23	Calcium-binding mitochondrial carrier protein SCaMC-3
			SLC25A25	Calcium-binding mitochondrial carrier protein SCaMC-2
			SLC25A27	Mitochondrial uncoupling protein 4
			SLC25A3	Phosphate carrier protein, mitochondrial
			SLC25A4	ADP/ATP translocase 1
			SLC25A42	Solute carrier family 25 member 42
			SLC25A46	Solute carrier family 25 member 46
			SLC25A5	ADP/ATP translocase 2
			SLC25A6	ADP/ATP translocase 3
			SLC27A4	Long-chain fatty acid transport protein 4
			SLC2A1	Solute carrier family 2, facilitated glucose transporter member 1
			SLC2A3	Solute carrier family 2, facilitated glucose transporter member 3
			SLC32A1	Vesicular inhibitory amino acid transporter
			SLC35D3	Solute carrier family 35 member D3
			SLC3A2	4F2 cell-surface antigen heavy chain
			SLC44A1	Choline transporter-like protein 1
			SLC44A2	Choline transporter-like protein 2
			SLC4A1	Band 3 anion transport protein
			SLC4A4	Electrogenic sodium bicarbonate cotransporter 1
			SLC6A11	Sodium- and chloride-dependent GABA transporter 3
			SLC6A17	Sodium-dependent neutral amino acid transporter SLC6A17
			SLC7A5	Large neutral amino acids transporter small subunit 1
			SLC8A1	Sodium/calcium exchanger 1
			SLC8A2	Sodium/calcium exchanger 2
			SLC9A1	Sodium/hydrogen exchanger 1
			SLC9A3R1	Na(+)/H(+) exchange regulatory cofactor NHE-RF1
			SLK	STE20-like serine/threonine-protein kinase
			SMPD3	Sphingomyelin phosphodiesterase 3
			SMYD5	SET and MYND domain-containing protein 5
			SNAP25	Synaptosomal-associated protein 25
			SNAP91	Clathrin coat assembly protein AP180
			SNCA	Alpha-synuclein
			SNCB	Beta-synuclein
			SNCG	Gamma-synuclein
			SND1	Staphylococcal nuclease domain-containing protein 1
			SNRNP200	U5 small nuclear ribonucleoprotein 200 kDa helicase
			SNTA1	Alpha-1-syntrophin
			SNTB1	Beta-1-syntrophin
			SNX2	Sorting nexin-2
			SNX27	Sorting nexin-27
			SNX3	Sorting nexin-3
			SNX9	Sorting nexin-9
			SOD1	Superoxide dismutase [Cu-Zn]
			SOD2	Superoxide dismutase [Mn], mitochondrial
			SORD	Sorbitol dehydrogenase
			SORL1	Sortilin-related receptor
			SPAG9	C-Jun-amino-terminal kinase-interacting protein 4
			SPR	Sepiapterin reductase
			SPTAN1	Spectrin alpha chain, brain
			SPTB	Spectrin beta chain, erythrocyte
			SPTBN1	Spectrin beta chain, brain 1
			SPTBN2	Spectrin beta chain, brain 2
			SPTBN4	Spectrin beta chain, brain 3
			SRC	Proto-oncogene tyrosine-protein kinase Src
			SRI	Sorcin
			SRM	Spermidine synthase
			SRP14	Signal recognition particle 14 kDa protein
			SRPK2	SRSF protein kinase 2
			SRSF1	Serine/arginine-rich splicing factor 1
			SSBP1	Single-stranded DNA-binding protein, mitochondrial
			SSR4	Translocon-associated protein subunit delta
			ST13	Hsc70-interacting protein
			STAT1	Signal transducer and activator of transcription 1-alpha/beta
			STIP1	Stress-induced-phosphoprotein 1
			STK32C	Serine/threonine-protein kinase 32C
			STK39	STE20/SPS1-related proline-alanine-rich protein kinase
			STMN1	Stathmin
			STOM	Erythrocyte band 7 integral membrane protein
			STOML2	Stomatin-like protein 2
			STRAP	Serine-threonine kinase receptor-associated protein
			STRN	Striatin
			STRN4	Striatin-4
			STUB1	E3 ubiquitin-protein ligase CHIP
			STX12	Syntaxin-12
			STX1A	Syntaxin-1A
			STX1B	Syntaxin-1B
			STXBP1	Syntaxin-binding protein 1
			STXBP3	Syntaxin-binding protein 3
			STXBP5	Syntaxin-binding protein 5
			SUCLA2	Succinyl-CoA ligase [ADP-forming] subunit beta, mitochondrial
			SUCLG1	Succinyl-CoA ligase [ADP/GDP-forming] subunit alpha, mitochondrial
			SUGT1	Suppressor of G2 allele of SKP1 homolog
			SULT4A1	Sulfotransferase 4A1
			SURF4	Surfeit locus protein 4
			SV2A	Synaptic vesicle glycoprotein 2A
			SYN1	Synapsin-1
			SYN2	Synapsin-2
			SYN3	Synapsin-3
			SYNE1	Nesprin-1
			SYNGR1	Synaptogyrin-1
			SYNGR3	Synaptogyrin-3
			SYNJ1	Synaptojanin-1
			SYNJ2BP	Synaptojanin-2-binding protein
			SYNPR	Synaptoporin
			SYP	Synaptophysin
			SYT1	Synaptotagmin-1
			SYT2	Synaptotagmin-2
			SYT5	Synaptotagmin-5
			TAC1	Protachykinin-1
			TAGLN2	Transgelin-2
			TAGLN3	Transgelin-3
			TALDO1	Transaldolase
			TARS	Threonine--tRNA ligase, cytoplasmic
			TARSL2	Probable threonine--tRNA ligase 2, cytoplasmic
			TBC1D24	TBC1 domain family member 24
			TBCA	Tubulin-specific chaperone A
			TBCB	Tubulin-folding cofactor B
			TBCD	Tubulin-specific chaperone D
			TCEB1	Transcription elongation factor B polypeptide 1
			TCEB2	Transcription elongation factor B polypeptide 2
			TCP1	T-complex protein 1 subunit alpha
			TECR	Trans-2,3-enoyl-CoA reductase
			TESC	Tescalcin
			TF	Serotransferrin
			TFAM	Transcription factor A, mitochondrial
			TFCP2	Alpha-globin transcription factor CP2
			TGM2	Protein-glutamine gamma-glutamyltransferase 2
			TH	Tyrosine 3-monooxygenase
			THY1	Thy-1 membrane glycoprotein
			TIMM44	Mitochondrial import inner membrane translocase subunit TIM44
			TIMM50	Mitochondrial import inner membrane translocase subunit TIM50
			TIMM8A	Mitochondrial import inner membrane translocase subunit Tim8 A
			TIMM9	Mitochondrial import inner membrane translocase subunit Tim9
			TJP1	Tight junction protein ZO-1
			TJP2	Tight junction protein ZO-2
			TKT	Transketolase
			TLN1	Talin-1
			TLN2	Talin-2
			TMED7	Transmembrane emp24 domain-containing protein 7
			TMEM30A	Cell cycle control protein 50A
			TMEM35	Transmembrane protein 35
			TMOD2	Tropomodulin-2
			TMSB10	Thymosin beta-10
			TMX4	Thioredoxin-related transmembrane protein 4
			TNC	Tenascin
			TNIK	TRAF2 and NCK-interacting protein kinase
			TNPO1	Transportin-1
			TNR	Tenascin-R
			TOLLIP	Toll-interacting protein
			TOMM70A	Mitochondrial import receptor subunit TOM70
			TPBG	Trophoblast glycoprotein
			TPD52	Tumor protein D52
			TPI1	Triosephosphate isomerase
			TPM1	Tropomyosin alpha-1 chain
			TPM3	Tropomyosin alpha-3 chain
			TPM4	Tropomyosin alpha-4 chain
			TPP1	Tripeptidyl-peptidase 1
			TPP2	Tripeptidyl-peptidase 2
			TPPP	Tubulin polymerization-promoting protein
			TPPP3	Tubulin polymerization-promoting protein family member 3
			TPT1	Translationally-controlled tumor protein
			TRAP1	Heat shock protein 75 kDa, mitochondrial
			TRAPPC1	Trafficking protein particle complex subunit 1
			TRAPPC6B	Trafficking protein particle complex subunit 6B
			TRIM2	Tripartite motif-containing protein 2
			TRIM25	E3 ubiquitin/ISG15 ligase TRIM25
			TRIM3	Tripartite motif-containing protein 3
			TRIM32	E3 ubiquitin-protein ligase TRIM32
			TSFM	Elongation factor Ts, mitochondrial
			TSN	Translin
			TSPAN8	Tetraspanin-8
			TST	Thiosulfate sulfurtransferase
			TTC37	Tetratricopeptide repeat protein 37
			TTC9C	Tetratricopeptide repeat protein 9C
			TTLL12	Tubulin--tyrosine ligase-like protein 12
			TTYH1	Protein tweety homolog 1
			TUBA1A	Tubulin alpha-1A chain
			TUBA4A	Tubulin alpha-4A chain
			TUBA8	Tubulin alpha-8 chain
			TUBAL3	Tubulin alpha chain-like 3
			TUBB	Tubulin beta chain
			TUBB2A	Tubulin beta-2A chain
			TUBB2B	Tubulin beta-2B chain
			TUBB3	Tubulin beta-3 chain
			TUBB4A	Tubulin beta-4A chain
			TUBB4B	Tubulin beta-4B chain
			TUBB6	Tubulin beta-6 chain
			TUFM	Elongation factor Tu, mitochondrial
			TWF2	Twinfilin-2
			TXN	Thioredoxin
			TXNDC17	Thioredoxin domain-containing protein 17
			TXNDC5	Thioredoxin domain-containing protein 5
			TXNL1	Thioredoxin-like protein 1
			TXNRD1	Thioredoxin reductase 1, cytoplasmic
			UBA1	Ubiquitin-like modifier-activating enzyme 1
			UBA3	NEDD8-activating enzyme E1 catalytic subunit
			UBA6	Ubiquitin-like modifier-activating enzyme 6
			UBB	Polyubiquitin-B [Cleaved into: Ubiquitin]
			UBE2L3	Ubiquitin-conjugating enzyme E2 L3
			UBE2M	NEDD8-conjugating enzyme Ubc12
			UBE2N	Ubiquitin-conjugating enzyme E2 N
			UBE2O	Ubiquitin-conjugating enzyme E2 O
			UBE2V2	Ubiquitin-conjugating enzyme E2 variant 2
			UBQLN1	Ubiquilin-1
			UBQLN2	Ubiquilin-2
			UBR4	E3 ubiquitin-protein ligase UBR4
			UCHL1	Ubiquitin carboxyl-terminal hydrolase isozyme L1
			UCHL3	Ubiquitin carboxyl-terminal hydrolase isozyme L3
			UGP2	UTP--glucose-1-phosphate uridylyltransferase
			UNC13A	Protein unc-13 homolog A
			UQCR10	Cytochrome b-c1 complex subunit 9
			UQCRB	Cytochrome b-c1 complex subunit 7
			UQCRC1	Cytochrome b-c1 complex subunit 1, mitochondrial
			UQCRC2	Cytochrome b-c1 complex subunit 2, mitochondrial
			UQCRFS1	Cytochrome b-c1 complex subunit Rieske, mitochondrial
			UQCRH	Cytochrome b-c1 complex subunit 6, mitochondrial
			UQCRQ	Cytochrome b-c1 complex subunit 8
			USMG5	Up-regulated during skeletal muscle growth protein 5
			USO1	General vesicular transport factor p115
			USP11	Ubiquitin carboxyl-terminal hydrolase 11
			USP14	Ubiquitin carboxyl-terminal hydrolase 14
			USP15	Ubiquitin carboxyl-terminal hydrolase 15
			USP46	Ubiquitin carboxyl-terminal hydrolase 46
			USP5	Ubiquitin carboxyl-terminal hydrolase 5
			USP7	Ubiquitin carboxyl-terminal hydrolase 7
			USP9X	Probable ubiquitin carboxyl-terminal hydrolase FAF-X
			UTRN	Utrophin
			VAMP2	Vesicle-associated membrane protein 2
			VAPA	Vesicle-associated membrane protein-associated protein A
			VAPB	Vesicle-associated membrane protein-associated protein B/C
			VARS	Valine--tRNA ligase
			VAT1	Synaptic vesicle membrane protein VAT-1 homolog
			VAT1L	Synaptic vesicle membrane protein VAT-1 homolog-like
			VBP1	Prefoldin subunit 3
			VCAN	Versican core protein
			VCL	Vinculin
			VCP	Transitional endoplasmic reticulum ATPase
			VDAC1	Voltage-dependent anion-selective channel protein 1
			VDAC2	Voltage-dependent anion-selective channel protein 2
			VDAC3	Voltage-dependent anion-selective channel protein 3
			VGF	Neurosecretory protein VGF [Cleaved into: Neuroendocrine regulatory peptide-1
			VIM	Vimentin
			VPS13C	Vacuolar protein sorting-associated protein 13C
			VPS25	Vacuolar protein-sorting-associated protein 25
			VPS29	Vacuolar protein sorting-associated protein 29
			VPS35	Vacuolar protein sorting-associated protein 35
			VPS45	Vacuolar protein sorting-associated protein 45
			VPS4A	Vacuolar protein sorting-associated protein 4A
			VSNL1	Visinin-like protein 1
			VWA5A	von Willebrand factor A domain-containing protein 5A
			WARS	Tryptophan--tRNA ligase, cytoplasmic
			WBP2	WW domain-binding protein 2
			WDFY3	WD repeat and FYVE domain-containing protein 3
			WDR1	WD repeat-containing protein 1
			WDR13	WD repeat-containing protein 13
			WDR37	WD repeat-containing protein 37
			WDR47	WD repeat-containing protein 47
			WDR7	WD repeat-containing protein 7
			WFS1	Wolframin
			XPNPEP1	Xaa-Pro aminopeptidase 1
			XPO1	Exportin-1
			XPO4	Exportin-4
			XPO7	Exportin-7
			XPOT	Exportin-T
			XRCC5	X-ray repair cross-complementing protein 5
			XRCC6	X-ray repair cross-complementing protein 6
			YARS	Tyrosine--tRNA ligase, cytoplasmic
			YKT6	Synaptobrevin homolog YKT6
			YWHAB	14-3-3 protein beta/alpha
			YWHAE	14-3-3 protein epsilon
			YWHAG	14-3-3 protein gamma
			YWHAH	14-3-3 protein eta
			YWHAQ	14-3-3 protein theta
			YWHAZ	14-3-3 protein zeta/delta
			ZC2HC1A	Zinc finger C2HC domain-containing protein 1A

## Sheet: exclusive in Dopa neurons 
Gene names	Definition
ACBD3	Golgi resident protein GCP60
ACBD7	Acyl-CoA-binding domain-containing protein 7
ACOT2	Acyl-coenzyme A thioesterase 2, mitochondrial
ACP1	Low molecular weight phosphotyrosine protein phosphatase
AHSA1	Activator of 90 kDa heat shock protein ATPase homolog 1
AIMP1	Aminoacyl tRNA synthase complex-interacting multifunctional protein 1
AIMP2	Aminoacyl tRNA synthase complex-interacting multifunctional protein 2
ARCN1	Coatomer subunit delta
ARF1	ADP-ribosylation factor 1
ARSB	Arylsulfatase B
B3GAT3	Galactosylgalactosylxylosylprotein 3-beta-glucuronosyltransferase 3
C1QBP	Complement component 1 Q subcomponent-binding protein, mitochondrial
CAPRIN1	Caprin-1
CBLN1	Cerebellin-1
CDC37	Hsp90 co-chaperone Cdc37
CKAP4	Cytoskeleton-associated protein 4
CLVS2	Clavesin-2
CMAS	N-acylneuraminate cytidylyltransferase
CNPY2	Protein canopy homolog 2
CNRIP1	CB1 cannabinoid receptor-interacting protein 1
COPB2	Coatomer subunit beta
COPZ1	Coatomer subunit zeta-1
CORO2A	Coronin-2A
CRABP1	Cellular retinoic acid-binding protein 1
CTSL	Cathepsin L1
CTSZ	Cathepsin Z
DAD1	Dolichyl-diphosphooligosaccharide--protein glycosyltransferase subunit DAD1
DBNL	Drebrin-like protein
DDC	Aromatic-L-amino-acid decarboxylase
DDX39A	ATP-dependent RNA helicase DDX39A
DDX5	Probable ATP-dependent RNA helicase DDX5
DIABLO	Diablo homolog, mitochondrial
DIRAS2	GTP-binding protein Di-Ras2
DNAJA1	DnaJ homolog subfamily A member 1
DNAJA3	DnaJ homolog subfamily A member 3, mitochondrial
DNAJB11	DnaJ homolog subfamily B member 11
DNAJB2	DnaJ homolog subfamily B member 2
DNASE2	Deoxyribonuclease-2-alpha
DYNLT3	Dynein light chain Tctex-type 3
ECHDC1	Ethylmalonyl-CoA decarboxylase
EDF1	Endothelial differentiation-related factor 1
EEF1A1P5	Putative elongation factor 1-alpha-like 3
EEF1E1	Eukaryotic translation elongation factor 1 epsilon-1
EIF2S3	Eukaryotic translation initiation factor 2 subunit 3
ELAVL2	ELAV-like protein 2
ELAVL4	ELAV-like protein 4
EPDR1	Mammalian ependymin-related protein 1
ERH	Enhancer of rudimentary homolog
FABP7	Fatty acid-binding protein, brain
FAM120A	Constitutive coactivator of PPAR-gamma-like protein 1
FAM162A	Protein FAM162A
FKBP1A	Peptidyl-prolyl cis-trans isomerase FKBP1A
FKBP3	Peptidyl-prolyl cis-trans isomerase FKBP3
FKBP8	Peptidyl-prolyl cis-trans isomerase FKBP8
FXR1	Fragile X mental retardation syndrome-related protein 1
FXR2	Fragile X mental retardation syndrome-related protein 2
GALNS	N-acetylgalactosamine-6-sulfatase
GLA	Alpha-galactosidase A
GLB1	Beta-galactosidase
GLG1	Golgi apparatus protein 1
GM2A	Ganglioside GM2 activator
GNPTG	N-acetylglucosamine-1-phosphotransferase subunit gamma
GNS	N-acetylglucosamine-6-sulfatase
GPD1L	Glycerol-3-phosphate dehydrogenase 1-like protein
GRN	Granulins
GRPEL1	GrpE protein homolog 1, mitochondrial
HABP4	Intracellular hyaluronan-binding protein 4
HACD3	Very-long-chain (3R)-3-hydroxyacyl-CoA dehydratase 3
HARS	Histidine--tRNA ligase, cytoplasmic
HBA1	Hemoglobin subunit alpha
HEBP2	Heme-binding protein 2
HEXA	Beta-hexosaminidase subunit alpha
HEXB	Beta-hexosaminidase subunit beta
HIST1H2AJ	Histone H2A type 1-J
HIST1H2BL	Histone H2B type 1-L
HNRNPL	Heterogeneous nuclear ribonucleoprotein L
HNRNPR	Heterogeneous nuclear ribonucleoprotein R
HSD17B8	Estradiol 17-beta-dehydrogenase 8
IDS	Iduronate 2-sulfatase
ILF2	Interleukin enhancer-binding factor 2
KARS	Lysine--tRNA ligase
KHSRP	Far upstream element-binding protein 2
KIAA1324L	UPF0577 protein KIAA1324-like
KIF13B	Kinesin-like protein KIF13B
LIN7C	Protein lin-7 homolog C
LMAN2	Vesicular integral-membrane protein VIP36
LNPEP	Leucyl-cystinyl aminopeptidase
LPGAT1	Acyl-CoA:lysophosphatidylglycerol acyltransferase 1
LRPAP1	Alpha-2-macroglobulin receptor-associated protein
MIA3	Melanoma inhibitory activity protein 3
MSI2	RNA-binding protein Musashi homolog 2
MTPN	Myotrophin
MX1	Interferon-induced GTP-binding protein Mx1
NACA	Nascent polypeptide-associated complex subunit alpha
NACAD	NAC-alpha domain-containing protein 1
NAGA	Alpha-N-acetylgalactosaminidase
NANS	Sialic acid synthase
NCL	Nucleolin
NCLN	Nicalin
NCSTN	Nicastrin
NDUFAF3	NADH dehydrogenase [ubiquinone] 1 alpha subcomplex assembly factor 3
NDUFB3	NADH dehydrogenase [ubiquinone] 1 beta subcomplex subunit 3
NDUFB6	NADH dehydrogenase [ubiquinone] 1 beta subcomplex subunit 6
NDUFB7	NADH dehydrogenase [ubiquinone] 1 beta subcomplex subunit 7
NEGR1	Neuronal growth regulator 1
NHLRC3	NHL repeat-containing protein 3
NME2P1	Putative nucleoside diphosphate kinase
NOMO2	Nodal modulator 2
NQO1	NAD(P)H dehydrogenase [quinone] 1
NUCB1	Nucleobindin-1
PAFAH1B2	Platelet-activating factor acetylhydrolase IB subunit beta
PENK	Proenkephalin-A
PFDN4	Prefoldin subunit 4
PI4K2A	Phosphatidylinositol 4-kinase type 2-alpha
PKM	Pyruvate kinase PKM
PNPLA6	Neuropathy target esterase
PRKRA	Interferon-inducible double-stranded RNA-dependent protein kinase activator A
PSMB4	Proteasome subunit beta type-4
PSMB6	Proteasome subunit beta type-6
PSMC6	26S protease regulatory subunit 10B
PTDSS1	Phosphatidylserine synthase 1
PVALB	Parvalbumin alpha
RPL10A	60S ribosomal protein L10a
RPL11	60S ribosomal protein L11
RPL13	60S ribosomal protein L13
RPL14	60S ribosomal protein L14
RPL18	60S ribosomal protein L18
RPL22	60S ribosomal protein L22
RPL24	60S ribosomal protein L24
RPL27	60S ribosomal protein L27
RPL30	60S ribosomal protein L30
RPL9	60S ribosomal protein L9
RPLP1	60S acidic ribosomal protein P1
RPS17	40S ribosomal protein S17
RPS2	40S ribosomal protein S2
RPS20	40S ribosomal protein S20
RPS25	40S ribosomal protein S25
RPS27	40S ribosomal protein S27
RPS29	40S ribosomal protein S29
RTCB	tRNA-splicing ligase RtcB homolog
SCARB2	Lysosome membrane protein 2
SCFD1	Sec1 family domain-containing protein 1
SET	Protein SET
SFPQ	Splicing factor, proline- and glutamine-rich
SGSH	N-sulphoglucosamine sulphohydrolase
SLC18A2	Synaptic vesicular amine transporter
SLC2A13	Proton myo-inositol cotransporter
SNRPD3	Small nuclear ribonucleoprotein Sm D3
SPG11	Spatacsin
SPP1	Osteopontin
SRP9	Signal recognition particle 9 kDa protein
SSR1	Translocon-associated protein subunit alpha
ST13P4	Putative protein FAM10A4
STX7	Syntaxin-7
SYNCRIP	Heterogeneous nuclear ribonucleoprotein Q
TIMM13	Mitochondrial import inner membrane translocase subunit Tim13
TM9SF3	Transmembrane 9 superfamily member 3
TMED10	Transmembrane emp24 domain-containing protein 10
TMED9	Transmembrane emp24 domain-containing protein 9
TMEM55A	Type 2 phosphatidylinositol 4,5-bisphosphate 4-phosphatase
TMEM55B	Type 1 phosphatidylinositol 4,5-bisphosphate 4-phosphatase
TMSB4X	Thymosin beta-4
TOM1	Target of Myb protein 1
TOM1L2	TOM1-like protein 2
TTC1	Tetratricopeptide repeat protein 1
TUBB8	Tubulin beta-8 chain
UBA52	Ubiquitin-60S ribosomal protein L40
UBAP2L	Ubiquitin-associated protein 2-like
UGGT1	UDP-glucose:glycoprotein glucosyltransferase 1
VPS26A	Vacuolar protein sorting-associated protein 26A
