# Supplementary material for: Multiomic Analyses of Dopaminergic Neurons Isolated from Human Substantia Nigra in Parkinson’s Disease: A Descriptive and Exploratory Study
Source: Cell Mol Neurobiol. 2021 Sep 15;42(8):2805–18. doi: 10.1007/s10571-021-01146-8 (PMC9561004; doi:10.1007/s10571-021-01146-8)
Supplement: Supplementary file 5 — Supplementary file5 (XLSX 10 kb) [file 10571_2021_1146_MOESM5_ESM.xlsx]

## Sheet: Feuil1
	Sample name	Sample description	Sample number	GFP	Disease
1	2015_04_30_ALH_OT_103_VIL_1502_N06_GPF3.raw	LCM_dopa_neurons_Control_Orbitrap_N06_GPF3	N06	3	CONTROL
2	2015_04_30_ALH_OT_79_VIL_1502_N02_GPF1.raw	LCM_dopa_neurons_Control_Orbitrap_N02_GPF1	N02	1	CONTROL
3	2015_04_30_ALH_OT_112_VIL_1502_N08_GPF3.raw	LCM_dopa_neurons_Control_Orbitrap_N08_GPF3	N08	3	CONTROL
4	2015_04_30_ALH_OT_81_VIL_1502_N02_GPF3.raw	LCM_dopa_neurons_Control_Orbitrap_N02_GPF3	N02	3	CONTROL
5	2015_07_27_PAA_OT_42_VIL_1502_N09bis_GPF3.raw	LCM_dopa_neurons_Parkinson’s_disease_Orbitrap_N09_GPF3	N09	3	PARKINSON'S DISEASE
6	2015_04_30_ALH_OT_98_VIL_1502_N05_GPF2.raw	LCM_dopa_neurons_Parkinson’s_disease_Orbitrap_N05_GPF2	N05	2	PARKINSON'S DISEASE
7	2015_04_30_ALH_OT_111_VIL_1502_N08_GPF2.raw	LCM_dopa_neurons_Control_Orbitrap_N08_GPF2	N08	2	CONTROL
8	2015_04_30_ALH_OT_120_VIL_1502_N10_GPF2.raw	LCM_dopa_neurons_Control_Orbitrap_N10_GPF2	N10	2	CONTROL
9	2015_04_30_ALH_OT_119_VIL_1502_N10_GPF1.raw	LCM_dopa_neurons_Control_Orbitrap_N10_GPF1	N10	1	CONTROL
10	2015_04_30_ALH_OT_116_VIL_1502_N09_GPF2.raw	LCM_dopa_neurons_Parkinson’s_disease_Orbitrap_N09_GPF2	N09	2	PARKINSON'S DISEASE
11	2015_04_30_ALH_OT_84_VIL_1502_N03_GPF2.raw	LCM_dopa_neurons_Parkinson’s_disease_Orbitrap_N03_GPF2	N03	2	PARKINSON'S DISEASE
12	2015_04_30_ALH_OT_106_VIL_1502_N07_GPF1.raw	LCM_dopa_neurons_Parkinson’s_disease_Orbitrap_N07_GPF1	N07	1	PARKINSON'S DISEASE
13	2015_04_30_ALH_OT_108_VIL_1502_N07_GPF3.raw	LCM_dopa_neurons_Parkinson’s_disease_Orbitrap_N07_GPF3	N07	3	PARKINSON'S DISEASE
14	2015_04_30_ALH_OT_99_VIL_1502_N05_GPF3.raw	LCM_dopa_neurons_Parkinson’s_disease_Orbitrap_N05_GPF3	N05	3	PARKINSON'S DISEASE
15	2015_04_30_ALH_OT_115_VIL_1502_N09_GPF1.raw	LCM_dopa_neurons_Parkinson’s_disease_Orbitrap_N09_GPF1	N09	1	PARKINSON'S DISEASE
16	2015_04_30_ALH_OT_68_VIL_1502_N01_GPF1.raw	LCM_dopa_neurons_Parkinson’s_disease_Orbitrap_N01_GPF1	N01	1	PARKINSON'S DISEASE
17	2015_04_30_ALH_OT_70_VIL_1502_N01_GPF3.raw	LCM_dopa_neurons_Parkinson’s_disease_Orbitrap_N01_GPF3	N01	3	PARKINSON'S DISEASE
18	2015_04_30_ALH_OT_102_VIL_1502_N06_GPF2.raw	LCM_dopa_neurons_Control_Orbitrap_N06_GPF2	N06	2	CONTROL
19	2015_04_30_ALH_OT_110_VIL_1502_N08_GPF1.raw	LCM_dopa_neurons_Control_Orbitrap_N08_GPF1	N08	1	CONTROL
20	2015_04_30_ALH_OT_121_VIL_1502_N10_GPF3.raw	LCM_dopa_neurons_Control_Orbitrap_N10_GPF3	N10	3	CONTROL
21	2015_04_30_ALH_OT_87_VIL_1502_N04_GPF1.raw	LCM_dopa_neurons_Control_Orbitrap_N04_GPF1	N04	1	CONTROL
22	2015_04_30_ALH_OT_89_VIL_1502_N04_GPF3.raw	LCM_dopa_neurons_Control_Orbitrap_N04_GPF3	N04	3	CONTROL
23	2015_04_30_ALH_OT_107_VIL_1502_N07_GPF2.raw	LCM_dopa_neurons_Parkinson’s_disease_Orbitrap_N07_GPF2	N07	2	PARKINSON'S DISEASE
24	2015_04_30_ALH_OT_69_VIL_1502_N01_GPF2.raw	LCM_dopa_neurons_Parkinson’s_disease_Orbitrap_N01_GPF2	N01	2	PARKINSON'S DISEASE
25	2015_04_30_ALH_OT_85_VIL_1502_N03_GPF3.raw	LCM_dopa_neurons_Parkinson’s_disease_Orbitrap_N03_GPF3	N03	3	PARKINSON'S DISEASE
26	2015_04_30_ALH_OT_80_VIL_1502_N02_GPF2.raw	LCM_dopa_neurons_Control_Orbitrap_N02_GPF2	N02	2	CONTROL
27	2015_04_30_ALH_OT_83_VIL_1502_N03_GPF1.raw	LCM_dopa_neurons_Parkinson’s_disease_Orbitrap_N03_GPF1	N03	1	PARKINSON'S DISEASE
28	2015_04_30_ALH_OT_97_VIL_1502_N05_GPF1.raw	LCM_dopa_neurons_Parkinson’s_disease_Orbitrap_N05_GPF1	N05	1	PARKINSON'S DISEASE
29	2015_04_30_ALH_OT_101_VIL_1502_N06_GPF1.raw	LCM_dopa_neurons_Control_Orbitrap_N06_GPF1	N06	1	CONTROL
30	2015_04_30_ALH_OT_88_VIL_1502_N04_GPF2.raw	LCM_dopa_neurons_Control_Orbitrap_N04_GPF2	N04	2	CONTROL
